# Supplementary material for: Inclusive and active pedagogies reduce academic outcome gaps and improve long-term performance
Source: PLoS One. 2022 Jun 15;17(6):e0268620. doi: 10.1371/journal.pone.0268620 (PMC9200326; doi:10.1371/journal.pone.0268620)
Supplement: S1 Dataset — (XLSX) [file pone.0268620.s001.xlsx]

## Sheet: Subsequent courses 2009-2013
studyid	term	crs	section	treata	treatb	treatc	treatd	grade	ngrade
002699	2111	BIO101	1	0	0	0	1	C	2
007188	2099	BIO101	1	0	0	0	1	A	4
007188	2109	BIO102	1	0	0	0	1	A	4
010668	2129	BIO101	250	0	0	0	1	A-	3.7
010668	2129	BIO103	250	0	0	0	1	B+	3.3
011079	2139	BIO101	251	0	0	0	1	A-	3.7
011079	2141	BIO102	250	0	0	0	1	A	4
011079	2139	BIO103	251	0	0	0	1	A-	3.7
011079	2141	BIO104	250	0	0	0	1	A-	3.7
011079	2129	BIO121	200	0	0	0	1	A-	3.7
011079	2141	BIO242	250	0	0	0	1	A-	3.7
011079	2151	BIO244	1	0	0	0	1	B+	3.3
011079	2169	BIO352	200	0	0	0	1	F	0
011534	2119	BIO101	250	0	0	0	1	A	4
011534	2121	BIO102	250	0	0	0	1	A	4
011534	2121	BIO242	250	0	0	0	1	A	4
043296	2119	BIO101	250	0	0	0	1	I	0
045344	2131	BIO101	200	0	0	0	1	A	4
045344	2131	BIO103	200	0	0	0	1	A	4
047577	2099	BIO101	2	0	0	0	1	B	3
053158	2099	BIO101	200	0	0	0	1	I	0
056452	2139	BIO101	251	0	0	0	1	B+	3.3
056452	2141	BIO102	251	0	0	0	1	A-	3.7
056452	2139	BIO103	251	0	0	0	1	A	4
056452	2141	BIO104	251	0	0	0	1	B	3
056452	2159	BIO121	3	0	0	0	1	A-	3.7
056452	2131	BIO242	251	0	0	0	1	A	4
056452	2149	BIO341	1	0	0	0	1	B+	3.3
056452	2151	BIO437	1	0	0	0	1	B-	2.7
056626	2099	BIO101	250	0	0	0	1	A	4
061747	2129	BIO101	3	0	0	0	1	B-	2.7
061747	2129	BIO103	1	0	0	0	1	B	3
061903	2101	BIO101	1	0	0	0	1	I	0
061903	2101	BIO242	1	0	0	0	1	A	4
061903	2119	BIO272	1	0	0	0	1	I	0
061903	2101	BIO304	1	0	0	0	1	F	0
061903	2119	BIO545	1	0	0	0	1	F	0
061903	2101	BIO579	1	0	0	0	1	A	4
063899	2101	BIO101	200	0	0	0	1	A	4
066452	2131	BIO101	200	0	0	0	1	C-	1.7
066452	2131	BIO103	200	0	0	0	1	C	2
072920	2109	BIO101	250	0	0	0	1	A-	3.7
072920	2111	BIO102	250	0	0	0	1	B+	3.3
072920	2111	BIO242	250	0	0	0	1	A-	3.7
074201	2131	BIO101	200	0	0	0	1	B	3
074201	2131	BIO103	200	0	0	0	1	C-	1.7
082956	2111	BIO101	200	0	0	0	1	B-	2.7
089211	2141	BIO101	200	0	0	0	1	A	4
089211	2141	BIO103	200	0	0	0	1	A	4
091011	2109	BIO101	250	0	0	0	1	C+	2.3
091011	2101	BIO102	250	0	0	0	1	D+	1.3
091011	2101	BIO242	250	0	0	0	1	D+	1.3
093069	2129	BIO101	200	0	0	0	1	I	0
093069	2129	BIO103	200	0	0	0	1	I	0
101892	2099	BIO101	250	0	0	0	1	A	4
101892	2101	BIO102	250	0	0	0	1	A	4
103746	2111	BIO101	1	0	0	0	1	I	0
104309	2109	BIO101	250	0	0	0	1	B	3
104309	2111	BIO102	250	0	0	0	1	C-	1.7
104309	2111	BIO242	250	0	0	0	1	B-	2.7
104887	2099	BIO101	200	0	0	0	1	B-	2.7
105320	2129	BIO101	200	0	0	0	1	I	0
105320	2129	BIO103	201	0	0	0	1	I	0
111359	2109	BIO101	200	0	0	0	1	A	4
111359	2101	BIO102	250	0	0	0	1	A	4
111359	2101	BIO242	250	0	0	0	1	A	4
146821	2129	BIO101	3	0	0	0	1	I	0
146821	2131	BIO102	1	0	0	0	1	B+	3.3
146821	2129	BIO103	32	0	0	0	1	A	4
146821	2131	BIO104	12	0	0	0	1	B+	3.3
146821	2149	BIO201	1	0	0	0	1	B+	3.3
146821	2139	BIO262	1	0	0	0	1	B+	3.3
146821	2159	BIO300	2	0	0	0	1	A-	3.7
146821	2161	BIO301	5	0	0	0	1	B	3
146821	2141	BIO332	1	0	0	0	1	A	4
146821	2159	BIO341	1	0	0	0	1	B	3
146821	2149	BIO352	1	0	0	0	1	W	0
146821	2159	BIO352	200	0	0	0	1	B+	3.3
146821	2149	BIO353	1	0	0	0	1	W	0
146821	2161	BIO353	1	0	0	0	1	A-	3.7
146821	2161	BIO437	1	0	0	0	1	C	2
150339	2109	BIO101	201	0	0	0	1	D	1
150386	2111	BIO101	1	0	0	0	1	D	1
150386	2121	BIO101	1	0	0	0	1	C	2
150386	2129	BIO352	200	0	0	0	1	W	0
152527	2119	BIO101	200	0	0	0	1	C+	2.3
152527	2121	BIO102	1	0	0	0	1	D	1
152630	2099	BIO101	201	0	0	0	1	C	2
152630	2121	BIO102	200	0	0	0	1	C	2
152630	2141	BIO301	1	0	0	0	1	B+	3.3
154262	2119	BIO101	250	0	0	0	1	A-	3.7
154262	2121	BIO102	250	0	0	0	1	A-	3.7
154262	2121	BIO242	250	0	0	0	1	B+	3.3
155120	2121	BIO101	200	0	0	0	1	B	3
155120	2129	BIO121	1	0	0	0	1	C	2
155120	2131	BIO242	1	0	0	0	1	B-	2.7
155120	2151	BIO321	1	0	0	0	1	B-	2.7
155120	2149	BIO352	1	0	0	0	1	C	2
155120	2129	BIO491	9	0	0	0	1	S	0
157074	2139	BIO101	250	0	0	0	1	A-	3.7
157074	2141	BIO102	250	0	0	0	1	B	3
157074	2139	BIO103	250	0	0	0	1	A-	3.7
157074	2141	BIO104	250	0	0	0	1	B	3
157074	2159	BIO121	2	0	0	0	1	D	1
157074	2141	BIO242	250	0	0	0	1	B	3
157074	2159	BIO341	1	0	0	0	1	D	1
157074	2151	BIO437	1	0	0	0	1	D	1
163687	2101	BIO101	1	0	0	0	1	C	2
163687	2109	BIO272	1	0	0	0	1	B	3
168406	2101	BIO101	200	0	0	0	1	B-	2.7
168406	2109	BIO121	200	0	0	0	1	C+	2.3
168406	2111	BIO242	200	0	0	0	1	D+	1.3
168534	2111	BIO101	1	0	0	0	1	B	3
170116	2139	BIO101	2	0	0	0	1	B+	3.3
170116	2139	BIO103	35	0	0	0	1	A	4
170116	2149	BIO341	1	0	0	0	1	B	3
175644	2129	BIO101	250	0	0	0	1	A	4
175644	2131	BIO102	250	0	0	0	1	A	4
175644	2129	BIO103	250	0	0	0	1	B+	3.3
175644	2131	BIO104	250	0	0	0	1	B	3
175644	2139	BIO121	200	0	0	0	1	A	4
175644	2131	BIO242	250	0	0	0	1	A-	3.7
175644	2141	BIO244	10	0	0	0	1	A	4
176265	2101	BIO101	1	0	0	0	1	F	0
176265	2139	BIO101	200	0	0	0	1	I	0
176265	2139	BIO103	4	0	0	0	1	B-	2.7
178301	2109	BIO101	3	0	0	0	1	B-	2.7
178301	2121	BIO341	1	0	0	0	1	F	0
178301	2129	BIO341	1	0	0	0	1	C-	1.7
179177	2099	BIO101	201	0	0	0	1	B-	2.7
179177	2101	BIO102	200	0	0	0	1	B-	2.7
179537	2119	BIO101	200	0	0	1	0	C-	1.7
179537	2131	BIO102	2	0	0	1	0	B	3
179537	2131	BIO104	3	0	0	1	0	B	3
179537	2151	BIO286	1	0	0	1	0	B-	2.7
179539	2119	BIO101	250	0	0	0	1	B+	3.3
179539	2121	BIO102	250	0	0	0	1	B-	2.7
181455	2109	BIO101	250	0	0	0	1	C-	1.7
181455	2111	BIO102	250	0	0	0	1	C-	1.7
181455	2111	BIO242	250	0	0	0	1	C+	2.3
182322	2141	BIO101	1	0	0	0	1	A	4
182322	2149	BIO102	1	0	0	0	1	A	4
182322	2141	BIO103	13	0	0	0	1	A	4
182322	2149	BIO104	4	0	0	0	1	A	4
182979	2121	BIO101	200	0	0	0	1	C	2
182979	2179	BIO121	200	0	0	0	1	W	0
182979	2151	BIO242	251	0	0	0	1	B-	2.7
182979	2129	BIO262	200	0	0	0	1	W	0
184169	2119	BIO101	2	0	0	0	1	A	4
184169	2121	BIO102	1	0	0	0	1	A-	3.7
184169	2131	BIO346	1	0	0	0	1	B+	3.3
184169	2121	BIO352	1	0	0	0	1	A	4
184169	2129	BIO353	1	0	0	0	1	A	4
184169	2129	BIO579	1	0	0	0	1	A	4
184169	2131	BIO579	1	0	0	0	1	A	4
184511	2141	BIO101	1	0	0	0	1	D+	1.3
184511	2141	BIO103	2	0	0	0	1	B	3
192387	2109	BIO101	1	0	0	0	1	A	4
193083	2099	BIO101	200	0	0	0	1	B+	3.3
193083	2101	BIO102	1	0	0	0	1	A-	3.7
193083	2099	BIO121	2	0	0	0	1	C-	1.7
193083	2119	BIO121	200	0	0	0	1	A	4
193083	2101	BIO242	1	0	0	0	1	B+	3.3
193083	2101	BIO244	9	0	0	0	1	A	4
193083	2111	BIO437	251	0	0	0	1	B+	3.3
194037	2099	BIO101	201	0	0	0	1	A-	3.7
194665	2099	BIO101	201	0	0	0	1	B-	2.7
194665	2111	BIO242	1	0	0	0	1	C-	1.7
194665	2131	BIO244	8	0	0	0	1	B	3
197170	2099	BIO101	2	0	0	0	1	D	1
197170	2111	BIO242	1	0	0	0	1	C-	1.7
197507	2141	BIO101	1	0	0	0	1	A	4
197507	2149	BIO102	1	0	0	0	1	A-	3.7
197507	2141	BIO103	12	0	0	0	1	A	4
197507	2149	BIO104	1	0	0	0	1	A	4
197507	2141	BIO121	1	0	0	0	1	A	4
197507	2149	BIO272	1	0	0	0	1	A	4
197507	2151	BIO321	1	0	0	0	1	A	4
197507	2151	BIO352	1	0	0	0	1	A	4
197507	2151	BIO353	1	0	0	0	1	A	4
197507	2161	BIO437	1	0	0	0	1	B+	3.3
197507	2159	BIO498	3	0	0	0	1	S	0
200094	2099	BIO101	2	0	0	0	1	B	3
201618	2111	BIO101	1	0	0	0	1	C	2
201618	2109	BIO101	200	0	0	0	1	F	0
201618	2141	BIO121	200	0	0	0	1	A	4
207306	2109	BIO101	1	0	0	0	1	C	2
207306	2111	BIO102	1	0	0	0	1	C+	2.3
207306	2111	BIO262	1	0	0	0	1	C+	2.3
207306	2121	BIO321	1	0	0	0	1	C	2
207306	2119	BIO323	1	0	0	0	1	C	2
207306	2121	BIO455	1	0	0	0	1	B	3
208755	2141	BIO101	200	0	0	0	1	A-	3.7
208755	2141	BIO103	200	0	0	0	1	A	4
208755	2159	BIO121	200	0	0	0	1	B	3
208755	2161	BIO242	200	0	0	0	1	C+	2.3
208755	2161	BIO244	12	0	0	0	1	B+	3.3
209329	2101	BIO101	1	0	0	0	1	F	0
212490	2109	BIO101	2	0	0	0	1	F	0
213160	2101	BIO101	200	0	0	0	1	I	0
214013	2129	BIO101	2	0	0	0	1	B-	2.7
214013	2131	BIO102	1	0	0	0	1	C	2
214013	2129	BIO103	18	0	0	0	1	A	4
214013	2131	BIO104	15	0	0	0	1	B+	3.3
214013	2141	BIO455	1	0	0	0	1	C	2
214013	2141	BIO457	1	0	0	0	1	A-	3.7
214013	2131	BIO492	8	0	0	0	1	W	0
215859	2109	BIO101	2	0	0	0	1	C	2
219924	2109	BIO101	2	0	0	0	1	F	0
219924	2109	BIO121	2	0	0	0	1	F	0
219924	2119	BIO121	2	0	0	0	1	F	0
222843	2101	BIO101	1	0	0	0	1	C	2
222843	2109	BIO102	1	0	0	0	1	A-	3.7
222843	2111	BIO262	1	0	0	0	1	B	3
222843	2129	BIO323	1	0	0	0	1	B	3
222843	2119	BIO385	1	0	0	0	1	B-	2.7
222843	2129	BIO467	1	0	0	0	1	B-	2.7
223144	2109	BIO101	2	0	0	0	1	C	2
223144	2111	BIO102	1	0	0	0	1	C+	2.3
223584	2111	BIO101	200	0	0	0	1	D	1
223584	2109	BIO341	1	0	0	0	1	F	0
223584	2129	BIO341	1	0	0	0	1	F	0
223584	2111	BIO352	1	0	0	0	1	I	0
223584	2111	BIO365	1	0	0	0	1	F	0
223584	2131	BIO365	1	0	0	0	1	C+	2.3
223584	2109	BIO385	1	0	0	0	1	D	1
223584	2121	BIO437	1	0	0	0	1	D+	1.3
223762	2109	BIO101	201	0	0	0	1	F	0
224249	2101	BIO101	200	0	0	0	1	C-	1.7
228838	2129	BIO101	250	0	0	0	1	I	0
228838	2131	BIO102	250	0	0	0	1	B+	3.3
228838	2129	BIO103	250	0	0	0	1	C-	1.7
228838	2131	BIO104	250	0	0	0	1	D+	1.3
228838	2131	BIO242	250	0	0	0	1	D+	1.3
229689	2099	BIO101	2	0	0	0	1	C	2
229689	2101	BIO102	1	0	0	0	1	B+	3.3
230114	2101	BIO101	200	0	0	0	1	A-	3.7
233866	2111	BIO101	1	0	0	0	1	C	2
233866	2099	BIO105	1	0	0	0	1	F	0
233944	2101	BIO101	1	0	0	0	1	C	2
233944	2111	BIO262	1	0	0	0	1	B	3
234428	2101	BIO101	1	0	0	0	1	B	3
234638	2101	BIO101	1	0	0	0	1	F	0
234638	2109	BIO102	1	0	0	0	1	B	3
234638	2111	BIO121	2	0	0	0	1	A	4
234638	2119	BIO242	1	0	0	0	1	B-	2.7
234638	2119	BIO244	8	0	0	0	1	A-	3.7
235183	2099	BIO101	2	0	0	0	1	D+	1.3
236294	2099	BIO101	250	0	0	0	1	A-	3.7
236294	2101	BIO102	250	0	0	0	1	B+	3.3
236294	2101	BIO242	250	0	0	0	1	A-	3.7
236294	2149	BIO341	1	0	0	0	1	B	3
236294	2129	BIO352	200	0	0	0	1	C	2
236408	2101	BIO101	1	0	0	0	1	C	2
236408	2109	BIO102	1	0	0	0	1	B	3
236408	2111	BIO262	1	0	0	0	1	B-	2.7
238310	2099	BIO101	2	0	0	0	1	B+	3.3
238374	2109	BIO101	2	0	0	0	1	C	2
238374	2111	BIO262	1	0	0	0	1	C	2
238374	2121	BIO354	1	0	0	0	1	B	3
238374	2129	BIO360	1	0	0	0	1	B-	2.7
238374	2121	BIO455	1	0	0	0	1	A	4
238374	2121	BIO457	2	0	0	0	1	B	3
239235	2099	BIO101	2	0	0	0	1	C	2
239235	2109	BIO102	1	0	0	0	1	C-	1.7
239288	2099	BIO101	2	0	0	0	1	C	2
239288	2101	BIO102	1	0	0	0	1	B+	3.3
239288	2101	BIO398	1	0	0	0	1	S	0
239804	2131	BIO101	1	0	0	0	1	F	0
239804	2141	BIO101	1	0	0	0	1	C-	1.7
239804	2131	BIO103	6	0	0	0	1	B+	3.3
239804	2149	BIO121	2	0	0	0	1	C	2
239804	2139	BIO121	200	0	0	0	1	F	0
239804	2151	BIO242	1	0	0	0	1	C-	1.7
240643	2099	BIO101	200	0	0	0	1	C	2
240643	2101	BIO102	200	0	0	0	1	B-	2.7
240643	2161	BIO437	1	0	0	0	1	C	2
240666	2101	BIO101	1	0	0	0	1	C+	2.3
241036	2099	BIO101	2	0	0	0	1	B	3
241443	2111	BIO101	200	0	0	0	1	C-	1.7
242505	2101	BIO101	200	0	0	0	1	A-	3.7
242505	2101	BIO106	1	0	0	0	1	A	4
242505	2101	BIO332	1	0	0	0	1	B	3
242505	2099	BIO334	2	0	0	0	1	B-	2.7
242505	2099	BIO335	3	0	0	0	1	A	4
242505	2099	BIO385	1	0	0	0	1	A-	3.7
242505	2101	BIO396	1	0	0	0	1	A	4
242633	2101	BIO101	1	0	0	0	1	C	2
243817	2101	BIO101	1	0	0	0	1	C	2
243817	2109	BIO242	1	0	0	0	1	D	1
244763	2101	BIO101	1	0	0	0	1	B	3
245784	2099	BIO101	2	0	0	0	1	C	2
245784	2101	BIO102	1	0	0	0	1	D+	1.3
245784	2109	BIO262	200	0	0	0	1	B-	2.7
246032	2101	BIO101	1	0	0	0	1	F	0
247160	2111	BIO101	1	0	0	0	1	C	2
247160	2099	BIO106	2	0	0	0	1	B-	2.7
247160	2101	BIO121	1	0	0	0	1	C	2
247160	2111	BIO242	1	0	0	0	1	D	1
247362	2099	BIO101	3	0	0	0	1	F	0
247410	2109	BIO101	2	0	0	0	1	C+	2.3
247410	2111	BIO244	1	0	0	0	1	A	4
248049	2111	BIO101	1	0	0	0	1	C	2
248807	2099	BIO101	200	0	0	0	1	I	0
249023	2121	BIO101	1	0	0	0	1	D	1
249023	2129	BIO102	1	0	0	0	1	F	0
249023	2129	BIO104	1	0	0	0	1	F	0
249533	2111	BIO101	1	0	0	0	1	D	1
250761	2119	BIO101	250	0	0	0	1	A	4
250761	2121	BIO102	250	0	0	0	1	A	4
250761	2141	BIO121	200	0	0	0	1	A-	3.7
250761	2121	BIO242	250	0	0	0	1	A	4
250761	2149	BIO244	8	0	0	0	1	A	4
250761	2149	BIO341	1	0	0	0	1	A-	3.7
250761	2141	BIO437	1	0	0	0	1	A-	3.7
252288	2099	BIO101	201	0	0	0	1	B-	2.7
252395	2099	BIO101	2	0	0	0	1	C	2
252395	2101	BIO121	1	0	0	0	1	B-	2.7
252395	2109	BIO242	1	0	0	0	1	D	1
252395	2109	BIO244	14	0	0	0	1	A-	3.7
252652	2129	BIO101	2	0	0	0	1	C+	2.3
252652	2131	BIO102	1	0	0	0	1	C	2
252652	2129	BIO103	2	0	0	0	1	B+	3.3
252652	2131	BIO104	2	0	0	0	1	C	2
252652	2149	BIO121	2	0	0	0	1	B+	3.3
252652	2151	BIO242	200	0	0	0	1	B	3
252652	2151	BIO244	1	0	0	0	1	A	4
252652	2139	BIO272	1	0	0	0	1	C	2
252652	2149	BIO311	1	0	0	0	1	C+	2.3
252652	2141	BIO360	1	0	0	0	1	B-	2.7
252652	2139	BIO385	1	0	0	0	1	A-	3.7
252791	2109	BIO101	1	0	0	0	1	B	3
252791	2099	BIO121	2	0	0	0	1	C	2
252791	2121	BIO242	200	0	0	0	1	B-	2.7
252791	2121	BIO244	200	0	0	0	1	B	3
252791	2119	BIO262	200	0	0	0	1	C	2
252791	2111	BIO286	1	0	0	0	1	B+	3.3
252791	2121	BIO321	1	0	0	0	1	C-	1.7
252791	2111	BIO352	1	0	0	0	1	D	1
252791	2119	BIO360	1	0	0	0	1	B-	2.7
252791	2109	BIO385	1	0	0	0	1	C+	2.3
252803	2101	BIO101	1	0	0	0	1	C	2
252803	2101	BIO286	1	0	0	0	1	B-	2.7
253215	2101	BIO101	1	0	0	0	1	C	2
253215	2109	BIO341	1	0	0	0	1	C-	1.7
253356	2099	BIO101	201	0	0	0	1	I	0
253544	2099	BIO101	201	0	0	0	1	C-	1.7
253672	2129	BIO101	200	0	0	0	1	F	0
253672	2129	BIO103	200	0	0	0	1	C-	1.7
253869	2099	BIO101	2	0	0	0	1	C	2
253950	2111	BIO101	1	0	0	0	1	F	0
253950	2109	BIO101	2	0	0	0	1	F	0
253950	2111	BIO102	1	0	0	0	1	F	0
253950	2099	BIO121	2	0	0	0	1	C-	1.7
253950	2101	BIO242	1	0	0	0	1	C-	1.7
253950	2109	BIO244	4	0	0	0	1	C	2
253950	2101	BIO286	1	0	0	0	1	C	2
253950	2109	BIO334	2	0	0	0	1	B-	2.7
253950	2111	BIO467	1	0	0	0	1	C-	1.7
253999	2099	BIO101	2	0	0	0	1	C	2
253999	2101	BIO102	1	0	0	0	1	B	3
253999	2119	BIO385	1	0	0	0	1	C-	1.7
253999	2119	BIO445	1	0	0	0	1	B+	3.3
254256	2121	BIO101	1	0	0	0	1	C	2
254256	2131	BIO102	1	0	0	0	1	D+	1.3
254256	2131	BIO104	11	0	0	0	1	C+	2.3
254256	2141	BIO262	1	0	0	0	1	F	0
254390	2101	BIO101	1	0	0	0	1	C	2
254613	2119	BIO101	200	0	0	0	1	D	1
254882	2129	BIO101	1	0	0	0	1	C+	2.3
254882	2131	BIO102	1	0	0	0	1	D	1
254882	2129	BIO103	5	0	0	0	1	A	4
254882	2131	BIO104	12	0	0	0	1	B-	2.7
254939	2099	BIO101	2	0	0	0	1	B+	3.3
254939	2111	BIO286	1	0	0	0	1	C	2
254952	2139	BIO101	250	0	0	0	1	A	4
254952	2141	BIO102	250	0	0	0	1	B+	3.3
254952	2139	BIO103	250	0	0	0	1	A	4
254952	2141	BIO104	250	0	0	0	1	B-	2.7
254952	2141	BIO242	250	0	0	0	1	B	3
254952	2149	BIO341	1	0	0	0	1	W	0
254952	2151	BIO437	1	0	0	0	1	W	0
255277	2141	BIO101	200	0	0	0	1	C+	2.3
255277	2141	BIO103	200	0	0	0	1	A	4
255277	2141	BIO121	1	0	0	0	1	B-	2.7
255386	2099	BIO101	1	0	0	0	1	C	2
255386	2111	BIO121	200	0	0	0	1	A	4
255386	2119	BIO242	1	0	0	0	1	B+	3.3
255386	2119	BIO244	7	0	0	0	1	B	3
255386	2101	BIO262	1	0	0	0	1	F	0
255386	2109	BIO262	1	0	0	0	1	C	2
255386	2121	BIO321	1	0	0	0	1	C-	1.7
255386	2111	BIO332	1	0	0	0	1	B+	3.3
255386	2109	BIO352	200	0	0	0	1	D+	1.3
255386	2121	BIO404	1	0	0	0	1	B+	3.3
255428	2101	BIO101	1	0	0	0	1	C	2
255428	2121	BIO102	1	0	0	0	1	B	3
255492	2101	BIO101	1	0	0	0	1	B-	2.7
255492	2101	BIO242	1	0	0	0	1	B	3
255492	2101	BIO244	12	0	0	0	1	A	4
255492	2119	BIO341	1	0	0	0	1	C	2
256817	2121	BIO101	1	0	0	0	1	F	0
256970	2099	BIO101	200	0	0	0	1	A	4
256970	2109	BIO352	200	0	0	0	1	C	2
257101	2101	BIO101	1	0	0	0	1	C	2
257563	2099	BIO101	1	0	0	0	1	C-	1.7
257563	2101	BIO102	1	0	0	0	1	D	1
257563	2101	BIO121	1	0	0	0	1	F	0
257878	2139	BIO101	3	0	0	0	1	C	2
257878	2139	BIO103	22	0	0	0	1	A-	3.7
258149	2111	BIO101	1	0	0	0	1	C	2
258149	2119	BIO102	1	0	0	0	1	D	1
258149	2139	BIO102	1	0	0	0	1	B	3
258149	2139	BIO104	6	0	0	0	1	B+	3.3
258149	2119	BIO121	1	0	0	0	1	D	1
258149	2129	BIO121	1	0	0	0	1	C+	2.3
258149	2129	BIO242	200	0	0	0	1	C+	2.3
258149	2131	BIO244	5	0	0	0	1	B-	2.7
258149	2129	BIO262	1	0	0	0	1	C+	2.3
258149	2121	BIO332	1	0	0	0	1	D+	1.3
258149	2131	BIO352	1	0	0	0	1	C-	1.7
258149	2121	BIO360	1	0	0	0	1	C	2
258149	2139	BIO366	1	0	0	0	1	B-	2.7
258149	2131	BIO385	1	0	0	0	1	C-	1.7
258273	2101	BIO101	1	0	0	0	1	B	3
258487	2101	BIO101	1	0	0	0	1	F	0
258519	2101	BIO101	1	0	0	0	1	A-	3.7
258519	2119	BIO102	1	0	0	0	1	F	0
258519	2181	BIO121	200	0	0	0	1	A-	3.7
258536	2099	BIO101	1	0	0	0	1	D+	1.3
258536	2101	BIO102	1	0	0	0	1	C	2
258536	2109	BIO262	1	0	0	0	1	B+	3.3
258536	2121	BIO345	1	0	0	0	1	F	0
258536	2109	BIO360	1	0	0	0	1	D	1
258536	2121	BIO360	1	0	0	0	1	C	2
258717	2111	BIO101	1	0	0	0	1	A	4
258717	2099	BIO121	1	0	0	0	1	A	4
258717	2101	BIO242	1	0	0	0	1	A	4
258717	2101	BIO244	2	0	0	0	1	A	4
258717	2111	BIO334	1	0	0	0	1	A	4
258849	2119	BIO101	3	0	0	0	1	C	2
258849	2129	BIO341	1	0	0	0	1	C+	2.3
258849	2129	BIO352	1	0	0	0	1	C	2
258849	2151	BIO437	1	0	0	0	1	C	2
258855	2101	BIO101	1	0	0	0	1	B-	2.7
258855	2121	BIO302	1	0	0	0	1	C	2
258855	2109	BIO311	1	0	0	0	1	B	3
258855	2121	BIO341	1	0	0	0	1	D+	1.3
258855	2109	BIO385	1	0	0	0	1	B	3
258855	2141	BIO580	1	0	0	0	1	A-	3.7
259591	2099	BIO101	1	0	0	0	1	C-	1.7
259591	2101	BIO121	1	0	0	0	1	D+	1.3
259591	2111	BIO121	1	0	0	0	1	C	2
259591	2111	BIO242	1	0	0	0	1	F	0
259591	2119	BIO242	1	0	0	0	1	D	1
259711	2101	BIO101	1	0	0	0	1	A-	3.7
259763	2109	BIO101	2	0	0	0	1	D	1
259826	2131	BIO101	1	0	0	0	1	C-	1.7
259826	2119	BIO101	200	0	0	0	1	F	0
259826	2131	BIO103	13	0	0	0	1	C	2
260154	2101	BIO101	1	0	0	0	1	A	4
260154	2109	BIO102	1	0	0	0	1	A	4
260154	2111	BIO262	1	0	0	0	1	A	4
260154	2121	BIO346	1	0	0	0	1	A	4
260154	2121	BIO352	1	0	0	0	1	A-	3.7
260154	2111	BIO360	1	0	0	0	1	A	4
260154	2119	BIO412	1	0	0	0	1	A	4
260154	2119	BIO418	1	0	0	0	1	A	4
260154	2121	BIO455	1	0	0	0	1	A	4
260878	2101	BIO101	1	0	0	0	1	B	3
260878	2119	BIO102	1	0	0	0	1	B+	3.3
260878	2121	BIO341	1	0	0	0	1	B+	3.3
260878	2129	BIO352	1	0	0	0	1	A	4
260924	2101	BIO101	1	0	0	0	1	C	2
260924	2099	BIO101	2	0	0	0	1	F	0
260924	2099	BIO121	2	0	0	0	1	C+	2.3
260924	2101	BIO242	1	0	0	0	1	C-	1.7
260949	2141	BIO101	1	0	0	0	1	B+	3.3
260949	2129	BIO101	2	0	0	0	1	C+	2.3
260949	2129	BIO103	201	0	0	0	1	A-	3.7
261247	2109	BIO101	2	0	0	0	1	B	3
261247	2111	BIO102	1	0	0	0	1	D+	1.3
261467	2101	BIO101	1	0	0	0	1	C	2
261479	2099	BIO101	2	0	0	0	1	C	2
261479	2101	BIO102	1	0	0	0	1	C+	2.3
261971	2099	BIO101	1	0	0	0	1	D	1
264206	2139	BIO101	201	0	0	0	1	A-	3.7
264206	2139	BIO103	201	0	0	0	1	A	4
264206	2141	BIO121	200	0	0	0	1	A	4
264206	2149	BIO242	200	0	0	0	1	A-	3.7
264206	2149	BIO244	200	0	0	0	1	A-	3.7
264324	2099	BIO101	2	0	0	0	1	B+	3.3
264324	2109	BIO102	1	0	0	0	1	A-	3.7
264332	2119	BIO101	2	0	0	0	1	C	2
264332	2109	BIO121	2	0	0	0	1	C+	2.3
264332	2111	BIO242	1	0	0	0	1	C	2
264360	2119	BIO101	3	0	0	0	1	D+	1.3
264360	2121	BIO102	1	0	0	0	1	D	1
264508	2109	BIO101	1	0	0	0	1	C	2
265160	2109	BIO101	1	0	0	0	1	A	4
265160	2099	BIO121	1	0	0	0	1	F	0
265160	2111	BIO121	1	0	0	0	1	C+	2.3
265405	2139	BIO101	3	0	0	0	1	C	2
265405	2101	BIO102	1	0	0	0	1	F	0
265405	2139	BIO103	34	0	0	0	1	A-	3.7
265982	2099	BIO101	2	0	0	0	1	C	2
265982	2111	BIO242	1	0	0	0	1	D+	1.3
265982	2111	BIO244	4	0	0	0	1	A-	3.7
266207	2101	BIO101	1	0	0	0	1	B	3
266485	2101	BIO101	1	0	0	0	1	C	2
266485	2109	BIO262	1	0	0	0	1	I	0
266485	2121	BIO262	1	0	0	0	1	C	2
266485	2141	BIO286	1	0	0	0	1	C	2
266485	2131	BIO385	1	0	0	0	1	B-	2.7
266485	2131	BIO455	1	0	0	0	1	F	0
266485	2141	BIO455	1	0	0	0	1	F	0
266485	2121	BIO467	1	0	0	0	1	B-	2.7
267269	2099	BIO101	2	0	0	0	1	D	1
267393	2111	BIO101	1	0	0	0	1	C-	1.7
267393	2109	BIO121	2	0	0	0	1	B-	2.7
267786	2101	BIO101	1	0	0	0	1	A-	3.7
267814	2099	BIO101	1	0	0	0	1	C	2
269995	2099	BIO101	3	0	0	0	1	D	1
269995	2101	BIO102	1	0	0	0	1	C	2
271342	2101	BIO101	1	0	0	0	1	F	0
271884	2101	BIO101	1	0	0	0	1	C	2
272664	2109	BIO101	2	0	0	0	1	C	2
272664	2099	BIO121	2	0	0	0	1	B	3
272664	2101	BIO242	1	0	0	0	1	B	3
272664	2101	BIO244	1	0	0	0	1	A	4
273711	2101	BIO101	1	1	0	0	0	F	0
273711	2139	BIO101	4	1	0	0	0	F	0
273711	2139	BIO103	33	1	0	0	0	F	0
273751	2111	BIO101	1	0	0	0	1	C	2
273751	2099	BIO121	1	0	0	0	1	C	2
273751	2109	BIO242	1	0	0	0	1	D	1
274856	2099	BIO101	2	0	0	0	1	B	3
274856	2099	BIO242	1	0	0	0	1	B+	3.3
274856	2099	BIO244	10	0	0	0	1	A	4
275252	2119	BIO101	4	1	0	0	0	B	3
275252	2121	BIO102	1	1	0	0	0	A	4
275252	2129	BIO121	2	1	0	0	0	B	3
275252	2141	BIO242	1	1	0	0	0	B-	2.7
275252	2141	BIO244	7	1	0	0	0	B+	3.3
275252	2139	BIO262	1	1	0	0	0	B+	3.3
275252	2139	BIO311	1	1	0	0	0	B+	3.3
275252	2139	BIO341	1	1	0	0	0	A-	3.7
275252	2129	BIO352	1	1	0	0	0	C+	2.3
275252	2129	BIO366	1	1	0	0	0	B	3
275252	2141	BIO437	1	1	0	0	0	A-	3.7
275252	2139	BIO452	1	1	0	0	0	A	4
275252	2141	BIO579	1	1	0	0	0	A	4
275300	2101	BIO101	1	0	0	0	1	C	2
275320	2099	BIO101	3	0	0	0	1	A	4
275320	2109	BIO341	1	0	0	0	1	A	4
275929	2111	BIO101	200	0	0	0	1	F	0
276002	2099	BIO101	200	0	0	0	1	B-	2.7
276002	2101	BIO102	1	0	0	0	1	B-	2.7
276002	2119	BIO201	1	0	0	0	1	B	3
276002	2101	BIO262	1	0	0	0	1	C	2
276002	2109	BIO323	1	0	0	0	1	A-	3.7
276002	2121	BIO341	1	0	0	0	1	B-	2.7
276002	2121	BIO352	1	0	0	0	1	A-	3.7
276002	2129	BIO366	1	0	0	0	1	B+	3.3
276002	2129	BIO452	1	0	0	0	1	A-	3.7
276002	2101	BIO467	1	0	0	0	1	B-	2.7
276030	2109	BIO101	2	0	0	0	1	D+	1.3
276030	2119	BIO102	1	0	0	0	1	B	3
276042	2101	BIO101	1	0	0	0	1	C	2
276042	2109	BIO102	1	0	0	0	1	C	2
276563	2111	BIO101	1	0	0	0	1	B	3
277037	2101	BIO101	1	0	0	0	1	C	2
277537	2139	BIO101	2	0	0	0	1	B	3
277537	2139	BIO103	17	0	0	0	1	A-	3.7
277793	2099	BIO101	1	0	0	0	1	B+	3.3
277793	2101	BIO102	1	0	0	0	1	A-	3.7
277793	2109	BIO262	1	0	0	0	1	A-	3.7
277793	2119	BIO385	1	0	0	0	1	B-	2.7
277793	2119	BIO491	9	0	0	0	1	S	0
278179	2111	BIO101	1	0	0	0	1	B	3
278179	2129	BIO102	1	0	0	0	1	B-	2.7
278179	2129	BIO104	4	0	0	0	1	A	4
278179	2129	BIO341	1	0	0	0	1	C-	1.7
278179	2131	BIO352	1	0	0	0	1	B-	2.7
278179	2141	BIO437	1	0	0	0	1	D	1
278532	2121	BIO101	1	0	0	0	1	B	3
278532	2121	BIO102	1	0	0	0	1	B+	3.3
278532	2099	BIO201	1	0	0	0	1	D	1
278532	2121	BIO262	200	0	0	0	1	A-	3.7
278532	2101	BIO302	1	0	0	0	1	C-	1.7
278532	2101	BIO321	1	0	0	0	1	D	1
278532	2121	BIO346	1	0	0	0	1	C	2
278532	2101	BIO352	1	0	0	0	1	D	1
278532	2109	BIO360	1	0	0	0	1	C	2
278532	2121	BIO365	1	0	0	0	1	B	3
278532	2109	BIO385	1	0	0	0	1	C	2
278622	2099	BIO101	2	0	0	0	1	F	0
278754	2101	BIO101	1	0	0	0	1	F	0
278754	2119	BIO101	2	0	0	0	1	F	0
279006	2109	BIO101	250	0	0	0	1	A	4
279006	2111	BIO102	250	0	0	0	1	A-	3.7
279006	2129	BIO121	2	0	0	0	1	C+	2.3
279006	2111	BIO242	250	0	0	0	1	A	4
279006	2129	BIO341	1	0	0	0	1	C+	2.3
279006	2131	BIO437	1	0	0	0	1	B-	2.7
279222	2099	BIO101	201	0	0	0	1	B	3
279341	2111	BIO101	1	0	0	0	1	C	2
279547	2129	BIO101	201	0	0	0	1	B-	2.7
279547	2129	BIO103	201	0	0	0	1	C+	2.3
279815	2101	BIO101	1	0	0	0	1	C	2
279820	2139	BIO101	1	0	0	0	1	C-	1.7
279820	2139	BIO103	20	0	0	0	1	A-	3.7
279820	2109	BIO121	1	0	0	0	1	F	0
279820	2099	BIO242	1	0	0	0	1	D	1
279820	2141	BIO242	1	0	0	0	1	C-	1.7
279844	2099	BIO101	200	0	0	0	1	I	0
280016	2119	BIO101	250	0	0	0	1	C	2
280016	2121	BIO102	250	0	0	0	1	C+	2.3
280016	2129	BIO121	200	0	0	0	1	C	2
280016	2121	BIO242	250	0	0	0	1	C-	1.7
280016	2131	BIO352	1	0	0	0	1	I	0
281246	2101	BIO101	1	0	0	0	1	C	2
282115	2099	BIO101	1	0	0	0	1	D	1
282115	2109	BIO101	1	0	0	0	1	B	3
282115	2101	BIO102	1	0	0	0	1	C-	1.7
283296	2101	BIO101	1	0	0	0	1	D	1
283296	2099	BIO121	1	0	0	0	1	D	1
283296	2109	BIO121	1	0	0	0	1	C+	2.3
283296	2101	BIO242	1	0	0	0	1	C-	1.7
283296	2101	BIO244	4	0	0	0	1	A	4
283300	2109	BIO101	2	0	0	0	1	D	1
283300	2111	BIO121	1	0	0	0	1	C	2
283300	2119	BIO242	1	0	0	0	1	F	0
283300	2129	BIO242	1	0	0	0	1	D	1
283405	2101	BIO101	1	0	0	0	1	C	2
283405	2099	BIO121	1	0	0	0	1	C	2
283405	2101	BIO242	1	0	0	0	1	C+	2.3
283481	2099	BIO101	2	0	0	0	1	C-	1.7
283481	2119	BIO102	1	0	0	0	1	F	0
283481	2119	BIO385	1	0	0	0	1	D	1
283493	2129	BIO101	2	0	0	0	1	C-	1.7
283493	2129	BIO103	10	0	0	0	1	F	0
283494	2121	BIO101	1	0	0	0	1	A	4
283494	2109	BIO244	13	0	0	0	1	A	4
283494	2109	BIO341	1	0	0	0	1	C+	2.3
283500	2099	BIO101	2	0	0	0	1	C	2
283500	2101	BIO102	1	0	0	0	1	C+	2.3
283500	2101	BIO121	1	0	0	0	1	C-	1.7
283500	2109	BIO242	200	0	0	0	1	A-	3.7
283500	2109	BIO244	10	0	0	0	1	A-	3.7
283500	2111	BIO262	1	0	0	0	1	C+	2.3
283500	2121	BIO321	1	0	0	0	1	C+	2.3
283500	2121	BIO332	1	0	0	0	1	B-	2.7
283500	2119	BIO334	2	0	0	0	1	B-	2.7
283500	2119	BIO341	1	0	0	0	1	C+	2.3
283500	2119	BIO385	1	0	0	0	1	D	1
283500	2129	BIO445	1	0	0	0	1	B-	2.7
283557	2099	BIO101	3	0	0	0	1	B	3
283557	2119	BIO102	1	0	0	0	1	C	2
283557	2101	BIO121	2	0	0	0	1	C	2
283557	2109	BIO242	1	0	0	0	1	B-	2.7
283557	2109	BIO244	200	0	0	0	1	A-	3.7
283557	2121	BIO352	1	0	0	0	1	D+	1.3
284175	2101	BIO101	1	0	0	0	1	C	2
284175	2109	BIO121	1	0	0	0	1	C	2
284175	2139	BIO121	1	0	0	0	1	F	0
284175	2099	BIO121	2	0	0	0	1	C-	1.7
284175	2111	BIO242	1	0	0	0	1	D	1
284175	2139	BIO242	1	0	0	0	1	F	0
284175	2111	BIO244	9	0	0	0	1	B-	2.7
284419	2101	BIO101	1	0	0	0	1	B	3
284603	2099	BIO101	1	0	0	0	1	A-	3.7
284603	2101	BIO121	1	0	0	0	1	A	4
284603	2109	BIO242	1	0	0	0	1	A-	3.7
284603	2109	BIO244	8	0	0	0	1	A	4
284831	2119	BIO101	1	0	0	0	1	C	2
284831	2121	BIO102	1	0	0	0	1	B+	3.3
284831	2129	BIO262	1	0	0	0	1	B	3
284831	2139	BIO366	1	0	0	0	1	B+	3.3
284831	2131	BIO455	1	0	0	0	1	C+	2.3
285032	2139	BIO101	250	0	0	0	1	A-	3.7
285032	2141	BIO102	250	0	0	0	1	B+	3.3
285032	2139	BIO103	250	0	0	0	1	A	4
285032	2141	BIO104	250	0	0	0	1	B+	3.3
285032	2141	BIO242	250	0	0	0	1	B	3
285374	2099	BIO101	2	0	0	0	1	C-	1.7
285459	2099	BIO101	2	0	0	0	1	B	3
285459	2099	BIO262	1	0	0	0	1	C+	2.3
285459	2111	BIO304	1	0	0	0	1	B	3
285459	2111	BIO345	1	0	0	0	1	B+	3.3
285459	2109	BIO352	1	0	0	0	1	B-	2.7
285459	2101	BIO360	1	0	0	0	1	A-	3.7
285459	2109	BIO491	9	0	0	0	1	S	0
285459	2109	BIO491	17	0	0	0	1	S	0
285459	2111	BIO492	15	0	0	0	1	S	0
285878	2109	BIO101	1	0	0	0	1	A	4
285878	2111	BIO102	1	0	0	0	1	A-	3.7
285878	2109	BIO242	1	0	0	0	1	C+	2.3
285878	2109	BIO244	11	0	0	0	1	A-	3.7
285956	2101	BIO101	1	0	0	0	1	A	4
285956	2109	BIO102	1	0	0	0	1	A	4
285956	2111	BIO262	200	0	0	0	1	A-	3.7
285956	2139	BIO418	1	0	0	0	1	A-	3.7
285956	2121	BIO455	1	0	0	0	1	A	4
285956	2129	BIO500	1	0	0	0	1	A	4
285956	2129	BIO501	1	0	0	0	1	A	4
285956	2131	BIO582	1	0	0	0	1	S	0
286626	2099	BIO101	2	0	0	0	1	F	0
286631	2099	BIO101	1	0	0	0	1	A-	3.7
286631	2101	BIO121	1	0	0	0	1	A-	3.7
286631	2109	BIO242	1	0	0	0	1	A-	3.7
286631	2109	BIO244	2	0	0	0	1	A	4
288111	2101	BIO101	1	0	0	0	1	C	2
288111	2109	BIO102	1	0	0	0	1	B	3
288111	2101	BIO121	1	0	0	0	1	C	2
288111	2109	BIO242	1	0	0	0	1	D	1
288121	2101	BIO101	200	0	0	0	1	D	1
288121	2099	BIO242	200	0	0	0	1	D	1
288121	2099	BIO244	9	0	0	0	1	C	2
288169	2099	BIO101	3	0	0	0	1	B-	2.7
288169	2101	BIO102	1	0	0	0	1	C+	2.3
288255	2099	BIO101	2	0	0	0	1	B	3
288770	2109	BIO101	2	0	0	0	1	B	3
288770	2119	BIO341	1	0	0	0	1	D+	1.3
289153	2099	BIO101	2	0	0	0	1	C	2
289172	2099	BIO101	2	0	0	0	1	C	2
289172	2111	BIO102	1	0	0	0	1	C+	2.3
289172	2099	BIO242	1	0	0	0	1	C	2
289172	2099	BIO244	11	0	0	0	1	B	3
289172	2131	BIO302	1	0	0	0	1	B	3
289172	2131	BIO321	1	0	0	0	1	C+	2.3
289172	2131	BIO346	1	0	0	0	1	B	3
289172	2129	BIO352	200	0	0	0	1	B-	2.7
289172	2131	BIO404	1	0	0	0	1	B	3
289285	2101	BIO101	1	0	0	0	1	C	2
289285	2161	BIO101	200	0	0	0	1	A	4
289285	2169	BIO102	1	0	0	0	1	A	4
289285	2161	BIO103	9	0	0	0	1	A	4
289285	2169	BIO104	4	0	0	0	1	A	4
289335	2101	BIO101	1	0	0	0	1	D	1
289335	2109	BIO102	1	0	0	0	1	D	1
289335	2101	BIO121	1	0	0	0	1	D+	1.3
289335	2109	BIO242	200	0	0	0	1	B-	2.7
289335	2109	BIO244	10	0	0	0	1	A-	3.7
289335	2111	BIO262	200	0	0	0	1	C	2
289335	2121	BIO302	1	0	0	0	1	D	1
289335	2121	BIO321	1	0	0	0	1	F	0
289335	2141	BIO332	1	0	0	0	1	D+	1.3
289335	2119	BIO334	2	0	0	0	1	D+	1.3
289335	2121	BIO341	1	0	0	0	1	F	0
289335	2131	BIO346	1	0	0	0	1	F	0
289335	2119	BIO352	200	0	0	0	1	F	0
289335	2119	BIO385	1	0	0	0	1	F	0
289335	2131	BIO404	1	0	0	0	1	D	1
289335	2129	BIO445	1	0	0	0	1	C+	2.3
289335	2129	BIO485	1	0	0	0	1	C	2
289335	2109	BIO491	9	0	0	0	1	I	0
289335	2119	BIO491	9	0	0	0	1	S	0
289379	2101	BIO101	1	0	0	0	1	A	4
289379	2109	BIO102	1	0	0	0	1	A-	3.7
289379	2109	BIO121	1	0	0	0	1	B+	3.3
289379	2111	BIO242	1	0	0	0	1	B+	3.3
289379	2111	BIO244	1	0	0	0	1	A	4
289379	2119	BIO262	1	0	0	0	1	B+	3.3
289379	2111	BIO332	1	0	0	0	1	A	4
289379	2119	BIO352	1	0	0	0	1	B	3
289379	2119	BIO360	1	0	0	0	1	B+	3.3
289379	2121	BIO404	1	0	0	0	1	B+	3.3
289437	2101	BIO101	1	0	0	0	1	C	2
289591	2099	BIO101	2	0	0	0	1	B	3
289591	2101	BIO121	1	0	0	0	1	B	3
289591	2109	BIO242	1	0	0	0	1	B-	2.7
289748	2099	BIO101	1	0	0	0	1	C+	2.3
289748	2101	BIO102	1	0	0	0	1	B-	2.7
289814	2099	BIO101	2	0	0	0	1	C	2
289814	2099	BIO121	2	0	0	0	1	C-	1.7
289814	2101	BIO242	1	0	0	0	1	A	4
289814	2101	BIO244	9	0	0	0	1	A	4
289852	2101	BIO101	1	0	0	0	1	C	2
289852	2109	BIO242	1	0	0	0	1	D	1
289895	2119	BIO101	2	0	0	0	1	B+	3.3
289895	2129	BIO244	5	0	0	0	1	B+	3.3
289916	2101	BIO101	1	0	0	0	1	C-	1.7
289916	2099	BIO102	1	0	0	0	1	F	0
289916	2111	BIO102	1	0	0	0	1	C-	1.7
289935	2101	BIO101	1	0	0	0	1	B	3
289935	2109	BIO242	1	0	0	0	1	C	2
289935	2109	BIO244	13	0	0	0	1	A	4
289952	2099	BIO101	2	0	0	0	1	C	2
289952	2101	BIO102	1	0	0	0	1	B+	3.3
289952	2119	BIO201	1	0	0	0	1	B+	3.3
289952	2109	BIO262	1	0	0	0	1	B-	2.7
289952	2129	BIO323	1	0	0	0	1	A	4
289952	2119	BIO366	1	0	0	0	1	A-	3.7
289952	2121	BIO467	1	0	0	0	1	B+	3.3
289969	2099	BIO101	2	0	0	0	1	C-	1.7
289969	2111	BIO102	1	0	0	0	1	D	1
289969	2129	BIO262	1	0	0	0	1	B	3
289969	2121	BIO360	1	0	0	0	1	B-	2.7
289975	2101	BIO101	1	0	0	0	1	I	0
289999	2101	BIO101	1	0	0	0	1	A	4
290153	2111	BIO101	1	0	0	0	1	A	4
290153	2119	BIO121	2	0	0	0	1	B	3
290153	2121	BIO242	1	0	0	0	1	A-	3.7
290153	2121	BIO244	10	0	0	0	1	A-	3.7
290153	2121	BIO332	1	0	0	0	1	B+	3.3
290153	2129	BIO341	1	0	0	0	1	B+	3.3
290153	2129	BIO352	1	0	0	0	1	C+	2.3
290153	2131	BIO353	1	0	0	0	1	A	4
290153	2131	BIO437	1	0	0	0	1	B	3
290194	2099	BIO101	2	0	0	0	1	D	1
290197	2101	BIO101	1	0	0	0	1	B	3
290197	2109	BIO102	1	0	0	0	1	B-	2.7
290197	2119	BIO262	200	0	0	0	1	B+	3.3
290197	2111	BIO321	1	0	0	0	1	C	2
290197	2111	BIO334	3	0	0	0	1	B	3
290197	2111	BIO335	1	0	0	0	1	A	4
290197	2109	BIO352	200	0	0	0	1	B	3
290197	2119	BIO491	11	0	0	0	1	S	0
290197	2159	BIO591	1	0	0	0	1	S	0
290208	2099	BIO101	2	0	0	0	1	F	0
290243	2111	BIO101	1	0	0	0	1	C+	2.3
290507	2099	BIO101	2	0	0	0	1	C	2
290520	2099	BIO101	1	0	0	0	1	C-	1.7
290520	2101	BIO102	1	0	0	0	1	C+	2.3
290520	2111	BIO262	1	0	0	0	1	C-	1.7
290520	2121	BIO302	1	0	0	0	1	B-	2.7
290520	2111	BIO304	1	0	0	0	1	D	1
290520	2121	BIO345	1	0	0	0	1	C-	1.7
290520	2111	BIO352	1	0	0	0	1	F	0
290520	2109	BIO360	1	0	0	0	1	B	3
290520	2119	BIO366	1	0	0	0	1	C	2
290520	2119	BIO491	19	0	0	0	1	S	0
291074	2099	BIO101	1	0	0	0	1	C+	2.3
291074	2101	BIO102	1	0	0	0	1	C+	2.3
291074	2109	BIO262	1	0	0	0	1	B-	2.7
291862	2099	BIO101	2	0	0	0	1	B-	2.7
291862	2101	BIO242	1	0	0	0	1	A-	3.7
291862	2109	BIO244	11	0	0	0	1	B+	3.3
292028	2109	BIO101	2	0	0	0	1	C	2
292309	2099	BIO101	2	0	0	0	1	C-	1.7
292394	2129	BIO101	3	0	0	0	1	B-	2.7
292394	2131	BIO102	1	0	0	0	1	C	2
292394	2129	BIO103	28	0	0	0	1	A-	3.7
292394	2131	BIO104	6	0	0	0	1	C	2
292403	2101	BIO101	1	0	0	0	1	D+	1.3
292403	2111	BIO242	1	0	0	0	1	D	1
293310	2121	BIO101	1	0	0	0	1	B	3
293310	2119	BIO121	1	0	0	0	1	B-	2.7
293348	2111	BIO101	1	0	0	0	1	C	2
293348	2109	BIO121	2	0	0	0	1	C+	2.3
293348	2109	BIO242	1	0	0	0	1	D	1
293348	2119	BIO242	1	0	0	0	1	C+	2.3
293348	2109	BIO244	1	0	0	0	1	B	3
293400	2101	BIO101	1	0	0	0	1	D	1
293400	2099	BIO101	2	0	0	0	1	F	0
293400	2101	BIO102	1	0	0	0	1	D	1
293400	2099	BIO130	3	0	0	0	1	A	4
293400	2109	BIO360	1	0	0	0	1	D+	1.3
293445	2109	BIO101	1	0	0	0	1	C	2
293445	2111	BIO121	1	0	0	0	1	F	0
293445	2121	BIO121	1	0	0	0	1	D	1
293445	2129	BIO242	1	0	0	0	1	C	2
293565	2101	BIO101	1	0	0	0	1	B	3
293565	2121	BIO341	1	0	0	0	1	C+	2.3
293643	2101	BIO101	1	0	0	0	1	B	3
293643	2109	BIO102	1	0	0	0	1	B	3
293660	2109	BIO101	1	0	0	0	1	D	1
293660	2111	BIO102	1	0	0	0	1	D	1
293689	2109	BIO101	3	0	0	0	1	B+	3.3
293689	2111	BIO102	1	0	0	0	1	B+	3.3
293710	2121	BIO101	1	0	0	0	1	C	2
293797	2099	BIO101	2	0	0	0	1	B	3
293797	2109	BIO102	1	0	0	0	1	F	0
293797	2119	BIO102	1	0	0	0	1	C-	1.7
293797	2099	BIO242	1	0	0	0	1	C-	1.7
293797	2099	BIO244	8	0	0	0	1	A-	3.7
293797	2139	BIO341	1	0	0	0	1	B+	3.3
293797	2119	BIO352	1	0	0	0	1	D+	1.3
293797	2121	BIO352	1	0	0	0	1	D+	1.3
293797	2129	BIO352	1	0	0	0	1	A-	3.7
293797	2159	BIO500	1	0	0	0	1	A	4
294110	2099	BIO101	3	0	0	0	1	D+	1.3
294128	2111	BIO101	200	0	0	0	1	F	0
294146	2099	BIO101	1	0	0	0	1	C	2
294146	2109	BIO121	1	0	0	0	1	C	2
294146	2111	BIO242	1	0	0	0	1	D+	1.3
294146	2131	BIO244	14	0	0	0	1	A	4
294228	2109	BIO101	200	0	0	0	1	C	2
294228	2111	BIO102	1	0	0	0	1	D	1
294228	2119	BIO262	200	0	0	0	1	B	3
294228	2121	BIO455	1	0	0	0	1	B-	2.7
294264	2099	BIO101	2	0	0	0	1	D	1
294264	2101	BIO121	1	0	0	0	1	D	1
294264	2111	BIO121	2	0	0	0	1	C+	2.3
294264	2119	BIO242	1	0	0	0	1	F	0
294531	2099	BIO101	3	0	0	0	1	D	1
294563	2109	BIO101	2	0	0	0	1	B	3
294563	2111	BIO102	1	0	0	0	1	B	3
294563	2119	BIO352	200	0	0	0	1	B	3
294567	2099	BIO101	2	0	0	0	1	C+	2.3
294567	2101	BIO102	1	0	0	0	1	B-	2.7
294567	2119	BIO121	2	0	0	0	1	B	3
294567	2121	BIO242	1	0	0	0	1	B	3
294567	2109	BIO262	1	0	0	0	1	C	2
294567	2111	BIO286	1	0	0	0	1	A-	3.7
296259	2131	BIO101	1	0	0	0	1	I	0
296259	2131	BIO103	11	0	0	0	1	F	0
296259	2149	BIO341	1	0	0	0	1	B	3
297606	2139	BIO101	250	0	0	0	1	A-	3.7
297606	2139	BIO103	250	0	0	0	1	B+	3.3
299590	2109	BIO101	2	0	0	0	1	C	2
299590	2111	BIO102	1	0	0	0	1	C	2
299590	2121	BIO341	1	0	0	0	1	C-	1.7
299590	2121	BIO467	1	0	0	0	1	C+	2.3
303736	2111	BIO101	1	0	0	0	1	B	3
303937	2141	BIO101	200	0	0	0	1	B	3
303937	2141	BIO103	8	0	0	0	1	B	3
303937	2149	BIO242	200	0	0	0	1	B-	2.7
303937	2149	BIO244	200	0	0	0	1	B+	3.3
303937	2169	BIO352	200	0	0	0	1	D+	1.3
304734	2099	BIO101	1	0	0	0	1	C	2
304775	2109	BIO101	2	0	0	0	1	D	1
304775	2111	BIO102	1	0	0	0	1	F	0
305365	2099	BIO101	2	0	0	0	1	C	2
305365	2109	BIO102	1	0	0	0	1	B-	2.7
305365	2111	BIO262	1	0	0	0	1	C	2
305365	2119	BIO272	1	0	0	0	1	B-	2.7
305365	2121	BIO332	1	0	0	0	1	A-	3.7
305365	2111	BIO352	1	0	0	0	1	C-	1.7
305365	2121	BIO354	1	0	0	0	1	B-	2.7
305405	2099	BIO101	1	0	0	0	1	D	1
305405	2139	BIO352	1	0	0	0	1	F	0
305496	2099	BIO101	2	0	0	0	1	B	3
305496	2101	BIO121	2	0	0	0	1	A	4
305496	2109	BIO242	1	0	0	0	1	B+	3.3
305496	2109	BIO244	11	0	0	0	1	A	4
305550	2099	BIO101	2	0	0	0	1	D	1
305813	2109	BIO101	2	0	0	0	1	A	4
305813	2111	BIO102	1	0	0	0	1	A-	3.7
305872	2099	BIO101	2	0	0	0	1	C	2
305872	2099	BIO130	1	0	0	0	1	A	4
306380	2099	BIO101	2	0	0	0	1	C+	2.3
306380	2101	BIO102	1	0	0	0	1	B	3
306380	2109	BIO121	2	0	0	0	1	A	4
306513	2109	BIO101	3	0	0	0	1	C+	2.3
306513	2111	BIO102	1	0	0	0	1	C+	2.3
306513	2119	BIO360	1	0	0	0	1	C	2
306756	2099	BIO101	2	0	0	0	1	F	0
306756	2109	BIO102	1	0	0	0	1	I	0
306756	2101	BIO121	1	0	0	0	1	F	0
307072	2099	BIO101	201	0	0	0	1	C-	1.7
307072	2111	BIO102	250	0	0	0	1	C	2
307072	2131	BIO121	200	0	0	0	1	B+	3.3
307072	2111	BIO242	250	0	0	0	1	B+	3.3
307107	2099	BIO101	3	0	0	0	1	C	2
307107	2101	BIO102	1	0	0	0	1	C+	2.3
307107	2129	BIO242	200	0	0	0	1	C	2
307107	2129	BIO244	11	0	0	0	1	C	2
307107	2109	BIO262	1	0	0	0	1	C	2
307107	2129	BIO323	1	0	0	0	1	D	1
307107	2109	BIO352	1	0	0	0	1	D	1
307107	2119	BIO385	1	0	0	0	1	D	1
307107	2121	BIO467	1	0	0	0	1	B-	2.7
307284	2099	BIO101	3	0	0	0	1	A-	3.7
307284	2101	BIO102	1	0	0	0	1	B	3
307284	2111	BIO121	1	0	0	0	1	B	3
307284	2129	BIO201	1	0	0	0	1	A-	3.7
307284	2121	BIO242	1	0	0	0	1	B	3
307284	2121	BIO244	12	0	0	0	1	A	4
307284	2109	BIO262	1	0	0	0	1	B-	2.7
307284	2131	BIO321	1	0	0	0	1	B+	3.3
307284	2121	BIO341	1	0	0	0	1	C-	1.7
307284	2131	BIO437	1	0	0	0	1	D	1
307284	2129	BIO445	1	0	0	0	1	A	4
307284	2139	BIO500	1	0	0	0	1	A	4
307284	2139	BIO501	1	0	0	0	1	A-	3.7
307284	2149	BIO581	1	0	0	0	1	S	0
307284	2151	BIO582	1	0	0	0	1	S	0
307470	2109	BIO101	2	0	0	0	1	D	1
307537	2121	BIO101	1	0	0	0	1	B	3
307537	2129	BIO102	1	0	0	0	1	B+	3.3
307537	2129	BIO104	1	0	0	0	1	C	2
307583	2101	BIO101	1	0	0	0	1	D	1
307583	2099	BIO101	2	0	0	0	1	D	1
307583	2111	BIO121	1	0	0	0	1	D+	1.3
307583	2119	BIO244	4	0	0	0	1	C	2
307663	2111	BIO101	1	0	0	0	1	F	0
307663	2109	BIO121	2	0	0	0	1	D	1
307663	2111	BIO242	1	0	0	0	1	D	1
307663	2111	BIO244	2	0	0	0	1	A-	3.7
307850	2101	BIO101	1	0	0	0	1	C	2
307897	2099	BIO101	2	0	0	0	1	C	2
308077	2101	BIO101	1	0	0	0	1	A	4
308077	2109	BIO102	1	0	0	0	1	A	4
308077	2119	BIO341	1	0	0	0	1	A	4
308077	2119	BIO352	1	0	0	0	1	A	4
308077	2131	BIO594	6	0	0	0	1	W	0
308167	2099	BIO101	2	0	0	0	1	A	4
308167	2101	BIO102	1	0	0	0	1	A	4
308167	2121	BIO341	1	0	0	0	1	B	3
308167	2119	BIO385	1	0	0	0	1	A-	3.7
308167	2109	BIO491	9	0	0	0	1	S	0
308316	2121	BIO101	1	0	0	0	1	F	0
308555	2099	BIO101	2	0	0	0	1	D	1
308555	2111	BIO102	1	0	0	0	1	C	2
308689	2099	BIO101	2	0	0	0	1	A-	3.7
308689	2101	BIO121	1	0	0	0	1	A-	3.7
308689	2109	BIO242	1	0	0	0	1	B+	3.3
308689	2109	BIO244	6	0	0	0	1	A	4
308743	2101	BIO101	1	0	0	0	1	C	2
308743	2109	BIO121	1	0	0	0	1	C	2
308743	2111	BIO242	1	0	0	0	1	C	2
308749	2099	BIO101	1	0	0	0	1	D+	1.3
308749	2101	BIO121	1	0	0	0	1	C-	1.7
308749	2111	BIO121	1	0	0	0	1	B-	2.7
308749	2109	BIO242	1	0	0	0	1	C	2
308749	2109	BIO244	14	0	0	0	1	A	4
308751	2099	BIO101	2	0	0	0	1	I	0
308751	2109	BIO101	2	0	0	0	1	F	0
308751	2101	BIO102	1	0	0	0	1	F	0
308751	2099	BIO130	3	0	0	0	1	A	4
308761	2119	BIO101	3	0	0	0	1	D	1
308761	2101	BIO121	2	0	0	0	1	C+	2.3
308761	2111	BIO242	1	0	0	0	1	C	2
308761	2111	BIO244	10	0	0	0	1	B+	3.3
308784	2101	BIO101	1	0	0	0	1	D	1
308784	2109	BIO102	1	0	0	0	1	C	2
308841	2099	BIO101	2	0	0	0	1	C	2
308841	2101	BIO102	1	0	0	0	1	C+	2.3
308841	2099	BIO130	3	0	0	0	1	A	4
308841	2109	BIO272	1	0	0	0	1	C+	2.3
308852	2099	BIO101	2	0	0	0	1	B+	3.3
308852	2101	BIO121	2	0	0	0	1	B	3
308852	2109	BIO242	1	0	0	0	1	B-	2.7
308852	2109	BIO244	10	0	0	0	1	A	4
308946	2101	BIO101	1	0	0	0	1	C+	2.3
308946	2109	BIO121	1	0	0	0	1	B-	2.7
308946	2119	BIO242	1	0	0	0	1	C	2
308946	2119	BIO244	10	0	0	0	1	B-	2.7
309273	2111	BIO101	1	0	0	0	1	D	1
309338	2111	BIO101	1	0	0	0	1	NR	0
309338	2109	BIO101	2	0	0	0	1	F	0
309493	2119	BIO101	1	0	0	0	1	C	2
309508	2099	BIO101	2	0	0	0	1	C	2
309508	2101	BIO102	1	0	0	0	1	B-	2.7
309508	2109	BIO121	2	0	0	0	1	B	3
309508	2129	BIO352	1	0	0	0	1	D+	1.3
309714	2109	BIO101	200	0	0	0	1	B-	2.7
309729	2119	BIO101	1	0	0	0	1	D	1
309729	2111	BIO121	1	0	0	0	1	F	0
309729	2099	BIO121	2	0	0	0	1	F	0
309729	2101	BIO121	2	0	0	0	1	D+	1.3
309739	2099	BIO101	2	0	0	0	1	C	2
309739	2111	BIO121	2	0	0	0	1	C	2
309739	2119	BIO242	1	0	0	0	1	F	0
309739	2129	BIO242	1	0	0	0	1	D	1
309750	2109	BIO101	1	0	0	0	1	C	2
309750	2111	BIO102	1	0	0	0	1	D	1
309750	2109	BIO130	3	0	0	0	1	A	4
309774	2101	BIO101	1	0	0	0	1	C	2
309774	2119	BIO102	1	0	0	0	1	B-	2.7
309774	2109	BIO121	3	0	0	0	1	C+	2.3
309774	2111	BIO242	200	0	0	0	1	C+	2.3
309774	2131	BIO352	1	0	0	0	1	B	3
309810	2099	BIO101	1	0	0	0	1	B+	3.3
309810	2101	BIO102	1	0	0	0	1	A-	3.7
309810	2109	BIO262	200	0	0	0	1	A-	3.7
309810	2119	BIO323	1	0	0	0	1	A	4
309810	2119	BIO385	1	0	0	0	1	B	3
309810	2111	BIO467	1	0	0	0	1	A	4
310849	2119	BIO101	1	0	0	0	1	B	3
310849	2109	BIO101	200	0	0	0	1	C-	1.7
310849	2141	BIO102	1	0	0	0	1	B	3
310849	2141	BIO104	5	0	0	0	1	A	4
310849	2131	BIO385	1	0	0	0	1	B+	3.3
310912	2099	BIO101	1	0	0	0	1	D+	1.3
311019	2131	BIO101	1	0	0	0	1	B-	2.7
311019	2129	BIO101	201	0	0	0	1	F	0
311019	2131	BIO103	6	0	0	0	1	A-	3.7
311019	2129	BIO103	201	0	0	0	1	D	1
311164	2099	BIO101	1	0	0	0	1	B+	3.3
311164	2101	BIO102	1	0	0	0	1	B	3
311164	2109	BIO121	1	0	0	0	1	B+	3.3
311164	2111	BIO242	1	0	0	0	1	A-	3.7
311164	2111	BIO244	1	0	0	0	1	A-	3.7
311164	2119	BIO311	1	0	0	0	1	B+	3.3
311164	2119	BIO334	2	0	0	0	1	A-	3.7
311164	2109	BIO352	1	0	0	0	1	B	3
311164	2119	BIO360	1	0	0	0	1	A	4
311164	2121	BIO467	1	0	0	0	1	B+	3.3
311216	2099	BIO101	2	0	0	0	1	C	2
311216	2101	BIO102	1	0	0	0	1	D+	1.3
311272	2101	BIO101	1	0	0	0	1	D+	1.3
311273	2101	BIO101	1	0	0	0	1	D	1
311273	2109	BIO242	1	0	0	0	1	D+	1.3
311274	2099	BIO101	2	0	0	0	1	D	1
311294	2099	BIO101	1	0	0	0	1	C+	2.3
311294	2101	BIO102	1	0	0	0	1	B+	3.3
311294	2111	BIO286	1	0	0	0	1	B	3
311294	2121	BIO302	1	0	0	0	1	A-	3.7
311294	2119	BIO311	1	0	0	0	1	B	3
311294	2121	BIO332	1	0	0	0	1	A	4
311294	2111	BIO346	1	0	0	0	1	B+	3.3
311294	2109	BIO352	1	0	0	0	1	C+	2.3
311294	2109	BIO385	1	0	0	0	1	B-	2.7
311505	2099	BIO101	3	0	0	0	1	B	3
311505	2099	BIO130	4	0	0	0	1	B+	3.3
311505	2141	BIO262	1	0	0	0	1	A	4
311663	2109	BIO101	1	0	0	0	1	F	0
311663	2099	BIO121	2	0	0	0	1	F	0
311692	2111	BIO101	1	0	0	0	1	C-	1.7
311785	2101	BIO101	1	0	0	0	1	C	2
311785	2099	BIO121	2	0	0	0	1	I	0
311785	2101	BIO242	1	0	0	0	1	B-	2.7
311785	2101	BIO244	12	0	0	0	1	A	4
311934	2099	BIO101	1	0	0	0	1	D+	1.3
311997	2099	BIO101	1	0	0	0	1	C	2
311997	2121	BIO341	1	0	0	0	1	D	1
312007	2111	BIO101	1	0	0	0	1	C-	1.7
312008	2131	BIO101	1	0	0	0	1	C-	1.7
312008	2131	BIO103	3	0	0	0	1	B+	3.3
312240	2101	BIO101	1	0	0	0	1	C	2
312240	2099	BIO102	1	0	0	0	1	I	0
312240	2101	BIO262	1	0	0	0	1	D	1
312296	2111	BIO101	1	0	0	0	1	C	2
312296	2131	BIO102	1	0	0	0	1	B+	3.3
312296	2131	BIO104	4	0	0	0	1	B+	3.3
312296	2141	BIO455	1	0	0	0	1	C+	2.3
312363	2101	BIO101	1	0	0	0	1	F	0
312593	2109	BIO101	2	0	0	0	1	C	2
312746	2101	BIO101	1	0	0	0	1	D+	1.3
312746	2099	BIO121	1	0	0	0	1	C+	2.3
312746	2101	BIO242	1	0	0	0	1	B-	2.7
313180	2109	BIO101	2	0	0	0	1	B-	2.7
313180	2111	BIO121	1	0	0	0	1	B-	2.7
313180	2119	BIO242	1	0	0	0	1	C	2
313180	2119	BIO244	4	0	0	0	1	B+	3.3
313211	2111	BIO101	1	0	0	0	1	C	2
313211	2119	BIO360	1	0	0	0	1	B	3
313319	2109	BIO101	2	0	0	0	1	C	2
313482	2099	BIO101	2	0	0	0	1	F	0
313692	2119	BIO101	2	0	0	0	1	B	3
313692	2121	BIO102	1	0	0	0	1	A-	3.7
314003	2101	BIO101	1	0	0	0	1	B	3
314003	2139	BIO341	1	0	0	0	1	B-	2.7
314172	2099	BIO101	2	0	0	0	1	I	0
314172	2111	BIO121	1	0	0	0	1	C	2
314172	2109	BIO242	200	0	0	0	1	C-	1.7
314172	2109	BIO244	4	0	0	0	1	C+	2.3
314264	2109	BIO101	1	0	0	0	1	F	0
314264	2119	BIO101	1	0	0	0	1	B+	3.3
314264	2121	BIO102	1	0	0	0	1	A-	3.7
314264	2121	BIO121	1	0	0	0	1	B-	2.7
314264	2129	BIO242	1	0	0	0	1	B	3
314264	2129	BIO244	14	0	0	0	1	A-	3.7
314264	2149	BIO301	5	0	0	0	1	A	4
314264	2139	BIO341	1	0	0	0	1	F	0
314264	2149	BIO341	1	0	0	0	1	A-	3.7
314264	2141	BIO345	1	0	0	0	1	C-	1.7
314264	2141	BIO365	1	0	0	0	1	D	1
314435	2099	BIO101	2	0	0	0	1	A	4
314435	2109	BIO341	1	0	0	0	1	A	4
314591	2099	BIO101	1	0	0	0	1	D+	1.3
314678	2101	BIO101	1	0	0	0	1	B	3
314678	2109	BIO121	1	0	0	0	1	B	3
314678	2111	BIO242	1	0	0	0	1	B	3
314678	2111	BIO244	1	0	0	0	1	B+	3.3
314678	2111	BIO262	1	0	0	0	1	B-	2.7
314678	2111	BIO332	1	0	0	0	1	A-	3.7
314678	2121	BIO335	1	0	0	0	1	A	4
314678	2129	BIO352	200	0	0	0	1	A	4
314678	2119	BIO366	1	0	0	0	1	B-	2.7
314678	2119	BIO491	17	0	0	0	1	S	0
314712	2101	BIO101	1	0	0	0	1	D	1
315012	2101	BIO101	1	0	0	0	1	B+	3.3
315012	2119	BIO121	1	0	0	0	1	D	1
315012	2129	BIO121	1	0	0	0	1	C+	2.3
315012	2121	BIO121	2	0	0	0	1	D+	1.3
315012	2121	BIO242	1	0	0	0	1	F	0
315012	2129	BIO242	1	0	0	0	1	C-	1.7
315012	2131	BIO242	1	0	0	0	1	D	1
315012	2121	BIO244	2	0	0	0	1	C+	2.3
315221	2101	BIO101	1	0	0	0	1	D	1
315378	2101	BIO101	1	0	0	0	1	F	0
315378	2101	BIO121	1	0	0	0	1	D+	1.3
315512	2111	BIO101	200	0	0	0	1	D+	1.3
315512	2119	BIO102	1	0	0	0	1	D	1
315512	2119	BIO262	200	0	0	0	1	C	2
315591	2109	BIO101	1	0	0	0	1	C	2
315591	2111	BIO121	2	0	0	0	1	D+	1.3
315591	2119	BIO121	2	0	0	0	1	B-	2.7
315591	2121	BIO242	1	0	0	0	1	D	1
315591	2121	BIO244	1	0	0	0	1	B	3
315669	2099	BIO101	1	0	0	0	1	C-	1.7
315669	2101	BIO102	1	0	0	0	1	C+	2.3
315669	2109	BIO262	1	0	0	0	1	C	2
315669	2121	BIO286	1	0	0	0	1	B+	3.3
315689	2109	BIO101	2	0	0	0	1	C	2
315689	2099	BIO101	3	0	0	0	1	D	1
315731	2111	BIO101	1	0	0	0	1	B	3
315731	2099	BIO242	1	0	0	0	1	A-	3.7
315731	2099	BIO244	7	0	0	0	1	A	4
316433	2109	BIO101	2	0	0	0	1	B	3
316433	2111	BIO102	1	0	0	0	1	B+	3.3
316447	2099	BIO101	1	0	0	0	1	C+	2.3
316447	2101	BIO121	2	0	0	0	1	B+	3.3
316447	2109	BIO242	1	0	0	0	1	D	1
316447	2109	BIO244	4	0	0	0	1	B	3
316526	2109	BIO101	201	0	0	0	1	I	0
316526	2119	BIO102	1	0	0	0	1	F	0
316526	2119	BIO121	2	0	0	0	1	F	0
316644	2111	BIO101	1	0	0	0	1	C	2
316644	2121	BIO102	1	0	0	0	1	D	1
317001	2099	BIO101	2	0	0	0	1	D	1
317001	2109	BIO101	2	0	0	0	1	C	2
317001	2109	BIO102	1	0	0	0	1	C+	2.3
317001	2099	BIO121	2	0	0	0	1	C	2
317001	2101	BIO242	1	0	0	0	1	C+	2.3
317001	2101	BIO244	11	0	0	0	1	A	4
317001	2111	BIO304	1	0	0	0	1	D	1
317001	2119	BIO311	1	0	0	0	1	I	0
317001	2119	BIO334	2	0	0	0	1	C	2
317001	2119	BIO335	3	0	0	0	1	C	2
317001	2111	BIO352	1	0	0	0	1	C-	1.7
317001	2119	BIO385	1	0	0	0	1	C	2
317001	2119	BIO397	1	0	0	0	1	S	0
317001	2121	BIO467	1	0	0	0	1	B	3
317048	2099	BIO101	1	0	0	0	1	C	2
317048	2109	BIO102	1	0	0	0	1	C+	2.3
317048	2109	BIO201	1	0	0	0	1	C-	1.7
317048	2121	BIO341	1	0	0	0	1	D	1
317218	2109	BIO101	1	0	0	0	1	A	4
317218	2119	BIO102	1	0	0	0	1	B	3
317218	2111	BIO121	1	0	0	0	1	A	4
317279	2109	BIO101	2	0	0	0	1	C	2
317279	2111	BIO102	1	0	0	0	1	B-	2.7
317279	2119	BIO341	1	0	0	0	1	C	2
317279	2119	BIO352	1	0	0	0	1	C-	1.7
317377	2101	BIO101	1	0	0	0	1	B-	2.7
317439	2101	BIO101	1	0	0	0	1	C	2
317479	2099	BIO101	201	0	0	0	1	C	2
317514	2109	BIO101	200	0	0	0	1	A	4
317514	2111	BIO262	200	0	0	0	1	A-	3.7
317514	2131	BIO346	1	0	0	0	1	B+	3.3
317514	2111	BIO360	1	0	0	0	1	A-	3.7
317514	2129	BIO418	1	0	0	0	1	B-	2.7
317691	2101	BIO101	1	0	0	0	1	B	3
317691	2119	BIO102	1	0	0	0	1	A-	3.7
317731	2111	BIO101	1	0	0	0	1	B	3
317731	2119	BIO102	1	0	0	0	1	B-	2.7
317731	2119	BIO121	1	0	0	0	1	C	2
317731	2131	BIO242	250	0	0	0	1	C+	2.3
317731	2121	BIO352	1	0	0	0	1	C-	1.7
317731	2141	BIO437	1	0	0	0	1	B+	3.3
317964	2129	BIO101	1	0	0	0	1	W	0
317964	2129	BIO103	11	0	0	0	1	F	0
318082	2101	BIO101	1	0	0	0	1	C	2
318082	2109	BIO121	2	0	0	0	1	B	3
318082	2111	BIO242	1	0	0	0	1	C	2
318082	2111	BIO244	3	0	0	0	1	B+	3.3
318158	2141	BIO101	200	0	0	0	1	B-	2.7
318158	2141	BIO103	200	0	0	0	1	A	4
318158	2119	BIO262	1	0	0	0	1	D	1
318158	2131	BIO332	1	0	0	0	1	C-	1.7
318158	2121	BIO352	1	0	0	0	1	D+	1.3
318294	2139	BIO101	4	1	0	0	0	C	2
318294	2141	BIO102	1	1	0	0	0	D	1
318294	2139	BIO103	24	1	0	0	0	C+	2.3
318294	2141	BIO104	6	1	0	0	0	B+	3.3
318344	2119	BIO101	3	0	0	0	1	A	4
318344	2099	BIO242	1	0	0	0	1	B	3
318344	2099	BIO244	7	0	0	0	1	A	4
318364	2109	BIO101	250	0	0	0	1	A	4
318364	2111	BIO102	250	0	0	0	1	A-	3.7
318364	2131	BIO121	1	0	0	0	1	D	1
318364	2099	BIO121	2	0	0	0	1	F	0
318364	2111	BIO242	250	0	0	0	1	A	4
318364	2129	BIO341	1	0	0	0	1	D	1
318364	2119	BIO352	200	0	0	0	1	B-	2.7
318364	2121	BIO437	1	0	0	0	1	F	0
318364	2131	BIO437	1	0	0	0	1	F	0
318364	2141	BIO437	1	0	0	0	1	F	0
318399	2141	BIO101	200	0	0	0	1	A-	3.7
318399	2141	BIO103	200	0	0	0	1	A	4
318399	2149	BIO121	2	0	0	0	1	A	4
318414	2111	BIO101	1	0	0	0	1	C	2
318414	2109	BIO121	2	0	0	0	1	C-	1.7
318414	2111	BIO242	1	0	0	0	1	D	1
318414	2111	BIO244	11	0	0	0	1	A-	3.7
318499	2109	BIO101	1	0	0	0	1	B+	3.3
318499	2111	BIO102	1	0	0	0	1	A	4
318499	2099	BIO272	1	0	0	0	1	A-	3.7
318499	2129	BIO286	1	0	0	0	1	A	4
318499	2129	BIO311	1	0	0	0	1	B+	3.3
318499	2121	BIO352	1	0	0	0	1	B-	2.7
318499	2111	BIO467	1	0	0	0	1	A	4
318549	2109	BIO101	1	0	0	0	1	C	2
318549	2101	BIO121	1	0	0	0	1	F	0
318549	2111	BIO121	1	0	0	0	1	C-	1.7
318549	2141	BIO244	5	0	0	0	1	A	4
318605	2109	BIO101	1	0	0	0	1	C	2
318605	2111	BIO102	1	0	0	0	1	F	0
318605	2119	BIO102	1	0	0	0	1	C+	2.3
318605	2099	BIO106	2	0	0	0	1	B+	3.3
318605	2101	BIO121	1	0	0	0	1	B	3
318605	2129	BIO242	1	0	0	0	1	C	2
318605	2129	BIO244	14	0	0	0	1	A-	3.7
318605	2109	BIO262	1	0	0	0	1	D	1
318605	2121	BIO302	1	0	0	0	1	B	3
318605	2129	BIO334	2	0	0	0	1	B	3
318605	2121	BIO346	1	0	0	0	1	C	2
318605	2111	BIO352	1	0	0	0	1	F	0
318605	2131	BIO352	1	0	0	0	1	A-	3.7
318605	2121	BIO492	8	0	0	0	1	S	0
318727	2101	BIO101	1	0	0	0	1	C+	2.3
318727	2099	BIO242	1	0	0	0	1	D+	1.3
318727	2099	BIO244	200	0	0	0	1	B+	3.3
318767	2119	BIO101	250	0	0	0	1	B-	2.7
318767	2121	BIO102	250	0	0	0	1	B-	2.7
318767	2121	BIO242	250	0	0	0	1	C-	1.7
318806	2099	BIO101	1	0	0	0	1	B-	2.7
318806	2101	BIO121	1	0	0	0	1	B	3
318806	2109	BIO242	1	0	0	0	1	B	3
318806	2109	BIO244	5	0	0	0	1	A	4
318883	2101	BIO101	1	0	0	0	1	C	2
319270	2129	BIO101	200	0	0	0	1	C-	1.7
319270	2129	BIO103	200	0	0	0	1	D+	1.3
319429	2099	BIO101	2	0	0	0	1	C	2
319429	2101	BIO102	1	0	0	0	1	D	1
319429	2111	BIO262	1	0	0	0	1	C	2
319429	2109	BIO360	1	0	0	0	1	B+	3.3
319464	2099	BIO101	1	0	0	0	1	C	2
319464	2101	BIO121	1	0	0	0	1	C	2
319464	2111	BIO242	1	0	0	0	1	D	1
319464	2111	BIO352	1	0	0	0	1	D+	1.3
319464	2121	BIO352	1	0	0	0	1	D	1
319488	2111	BIO101	1	0	0	0	1	C	2
319516	2121	BIO101	1	0	0	0	1	C	2
319721	2109	BIO101	3	0	0	0	1	A	4
319721	2111	BIO102	1	0	0	0	1	A	4
319721	2129	BIO201	1	0	0	0	1	A	4
319721	2119	BIO262	1	0	0	0	1	B+	3.3
319721	2129	BIO311	1	0	0	0	1	A	4
319721	2139	BIO341	1	0	0	0	1	A	4
319721	2121	BIO352	1	0	0	0	1	A-	3.7
319721	2131	BIO353	1	0	0	0	1	A	4
319721	2141	BIO365	1	0	0	0	1	A	4
319737	2099	BIO101	1	0	0	0	1	C	2
319737	2109	BIO121	1	0	0	0	1	B	3
319737	2111	BIO242	1	0	0	0	1	D+	1.3
319737	2121	BIO242	1	0	0	0	1	B	3
319737	2111	BIO244	7	0	0	0	1	B	3
319841	2101	BIO101	1	0	0	0	1	D	1
319841	2109	BIO101	3	0	0	0	1	D	1
319841	2111	BIO121	1	0	0	0	1	B	3
319841	2119	BIO242	1	0	0	0	1	D+	1.3
319879	2101	BIO101	1	0	0	0	1	C+	2.3
319879	2119	BIO242	1	0	0	0	1	C+	2.3
319879	2129	BIO244	4	0	0	0	1	B+	3.3
319879	2129	BIO262	1	0	0	0	1	B	3
319879	2111	BIO302	1	0	0	0	1	B	3
319879	2121	BIO332	1	0	0	0	1	B	3
319879	2121	BIO341	1	0	0	0	1	C	2
319879	2119	BIO352	1	0	0	0	1	B	3
319879	2119	BIO360	1	0	0	0	1	B+	3.3
319879	2111	BIO467	1	0	0	0	1	B+	3.3
320399	2101	BIO101	1	0	0	0	1	B	3
320655	2099	BIO101	2	0	0	0	1	A-	3.7
320655	2101	BIO121	1	0	0	0	1	A	4
320655	2109	BIO242	1	0	0	0	1	B	3
320655	2109	BIO244	2	0	0	0	1	B+	3.3
320795	2099	BIO101	1	0	0	0	1	B+	3.3
320795	2101	BIO102	1	0	0	0	1	A	4
320795	2101	BIO121	1	0	0	0	1	A-	3.7
320795	2109	BIO242	1	0	0	0	1	A	4
320795	2109	BIO244	7	0	0	0	1	A	4
320795	2109	BIO311	1	0	0	0	1	A	4
320795	2109	BIO334	2	0	0	0	1	A	4
320795	2109	BIO335	4	0	0	0	1	A-	3.7
320795	2111	BIO352	1	0	0	0	1	A-	3.7
320795	2101	BIO492	15	0	0	0	1	S	0
320795	2111	BIO492	17	0	0	0	1	S	0
320843	2099	BIO101	2	0	0	0	1	C	2
320901	2101	BIO101	1	0	0	0	1	F	0
320901	2109	BIO101	1	0	0	0	1	C	2
320901	2111	BIO242	1	0	0	0	1	D	1
320990	2139	BIO101	4	1	0	0	0	B-	2.7
320990	2139	BIO103	36	1	0	0	0	I	0
320990	2149	BIO352	200	1	0	0	0	W	0
320990	2151	BIO455	1	1	0	0	0	D	1
321000	2099	BIO101	200	0	0	0	1	B-	2.7
321144	2111	BIO101	1	0	0	0	1	D+	1.3
321144	2121	BIO102	1	0	0	0	1	C	2
321147	2111	BIO286	1	0	0	0	1	C	2
321162	2101	BIO101	1	0	0	0	1	D	1
321162	2099	BIO242	1	0	0	0	1	B	3
321162	2099	BIO244	4	0	0	0	1	C-	1.7
321234	2101	BIO101	1	0	0	0	1	F	0
321234	2111	BIO101	1	0	0	0	1	C	2
321234	2109	BIO121	1	0	0	0	1	C-	1.7
321234	2099	BIO121	2	0	0	0	1	D	1
321234	2111	BIO242	1	0	0	0	1	C	2
321277	2101	BIO101	1	0	0	0	1	C	2
321483	2139	BIO101	3	0	0	0	1	B+	3.3
321483	2139	BIO103	26	0	0	0	1	B+	3.3
321483	2101	BIO105	1	0	0	0	1	A	4
321483	2139	BIO272	1	0	0	0	1	B-	2.7
321491	2121	BIO101	1	0	0	0	1	B	3
321597	2101	BIO101	1	0	0	0	1	F	0
321605	2121	BIO101	1	0	0	0	1	C	2
321835	2099	BIO101	2	0	0	0	1	B	3
321835	2109	BIO121	1	0	0	0	1	B+	3.3
321835	2111	BIO242	1	0	0	0	1	B-	2.7
321835	2119	BIO244	4	0	0	0	1	B-	2.7
322189	2101	BIO101	1	0	0	0	1	B+	3.3
322310	2111	BIO101	1	0	0	0	1	B-	2.7
322310	2121	BIO102	1	0	0	0	1	B-	2.7
322310	2101	BIO332	1	0	0	0	1	A-	3.7
322402	2101	BIO101	1	0	0	0	1	F	0
322833	2139	BIO101	200	0	0	0	1	A-	3.7
322833	2139	BIO103	10	0	0	0	1	B	3
322833	2141	BIO262	200	0	0	0	1	A	4
322978	2099	BIO101	2	0	0	0	1	I	0
323012	2101	BIO101	1	0	0	0	1	C	2
323012	2099	BIO101	2	0	0	0	1	D	1
323012	2101	BIO102	1	0	0	0	1	F	0
323012	2109	BIO102	1	0	0	0	1	C	2
323012	2119	BIO121	200	0	0	0	1	C+	2.3
323012	2121	BIO242	200	0	0	0	1	B	3
323012	2131	BIO244	1	0	0	0	1	D+	1.3
323012	2131	BIO262	200	0	0	0	1	C	2
323012	2139	BIO341	1	0	0	0	1	D	1
323012	2149	BIO341	1	0	0	0	1	C-	1.7
323012	2139	BIO352	200	0	0	0	1	D	1
323012	2159	BIO353	1	0	0	0	1	A-	3.7
323012	2151	BIO365	1	0	0	0	1	B-	2.7
323012	2149	BIO385	1	0	0	0	1	D	1
323012	2159	BIO452	1	0	0	0	1	A-	3.7
323025	2109	BIO101	2	0	0	0	1	C	2
323025	2111	BIO102	1	0	0	0	1	C-	1.7
323025	2101	BIO105	1	0	0	0	1	C+	2.3
323152	2139	BIO101	201	0	0	0	1	D+	1.3
323152	2131	BIO102	200	0	0	0	1	D	1
323152	2141	BIO103	200	0	0	0	1	C+	2.3
323152	2139	BIO103	201	0	0	0	1	F	0
323152	2131	BIO104	200	0	0	0	1	D	1
323350	2099	BIO101	2	0	0	0	1	C	2
323475	2111	BIO101	1	0	0	0	1	B	3
323475	2119	BIO102	1	0	0	0	1	A	4
323475	2119	BIO385	1	0	0	0	1	B	3
323523	2099	BIO101	2	0	0	0	1	A	4
323523	2101	BIO102	1	0	0	0	1	A	4
323560	2099	BIO101	2	0	0	0	1	C	2
323560	2101	BIO102	1	0	0	0	1	D+	1.3
323560	2099	BIO242	1	0	0	0	1	B+	3.3
323560	2099	BIO244	200	0	0	0	1	A	4
323560	2111	BIO262	1	0	0	0	1	B-	2.7
323560	2109	BIO272	1	0	0	0	1	D+	1.3
323560	2119	BIO311	1	0	0	0	1	B+	3.3
323560	2111	BIO321	1	0	0	0	1	C-	1.7
323560	2111	BIO332	1	0	0	0	1	A	4
323560	2109	BIO352	1	0	0	0	1	F	0
323565	2139	BIO101	1	0	0	0	1	F	0
323565	2171	BIO101	1	0	0	0	1	A-	3.7
323565	2109	BIO101	2	0	0	0	1	C	2
323565	2141	BIO103	11	0	0	0	1	C	2
323565	2111	BIO121	1	0	0	0	1	C+	2.3
323565	2141	BIO244	14	0	0	0	1	B+	3.3
323704	2099	BIO101	2	0	0	0	1	C	2
323704	2101	BIO121	1	0	0	0	1	C	2
323704	2129	BIO262	1	0	0	0	1	D	1
323704	2121	BIO262	200	0	0	0	1	F	0
323704	2131	BIO302	1	0	0	0	1	C-	1.7
323704	2131	BIO321	1	0	0	0	1	F	0
323704	2121	BIO332	1	0	0	0	1	D+	1.3
323704	2119	BIO334	2	0	0	0	1	C	2
323704	2129	BIO341	1	0	0	0	1	F	0
323704	2139	BIO352	200	0	0	0	1	I	0
323743	2099	BIO101	1	0	0	0	1	C	2
323743	2119	BIO341	1	0	0	0	1	F	0
323743	2129	BIO341	1	0	0	0	1	D	1
323761	2099	BIO101	1	0	0	0	1	A-	3.7
323761	2101	BIO121	1	0	0	0	1	B-	2.7
323761	2109	BIO242	1	0	0	0	1	A-	3.7
323817	2101	BIO101	1	0	0	0	1	D	1
323899	2099	BIO101	2	0	0	0	1	B-	2.7
323899	2101	BIO102	1	0	0	0	1	C	2
323899	2111	BIO262	1	0	0	0	1	B-	2.7
323899	2109	BIO311	1	0	0	0	1	B	3
323899	2111	BIO321	1	0	0	0	1	B-	2.7
323899	2109	BIO352	1	0	0	0	1	D+	1.3
323899	2119	BIO418	1	0	0	0	1	D+	1.3
323967	2119	BIO101	2	0	0	1	0	C	2
323967	2131	BIO102	2	0	0	1	0	D	1
323967	2131	BIO104	16	0	0	1	0	C	2
324101	2099	BIO101	200	0	0	0	1	B-	2.7
324101	2111	BIO121	200	0	0	0	1	D+	1.3
324101	2119	BIO242	200	0	0	0	1	B-	2.7
324101	2149	BIO244	8	0	0	0	1	B+	3.3
324107	2101	BIO101	1	0	0	0	1	C	2
324107	2111	BIO102	1	0	0	0	1	B-	2.7
324573	2101	BIO101	1	0	0	0	1	C	2
324631	2129	BIO101	3	0	0	0	1	F	0
324631	2129	BIO103	25	0	0	0	1	F	0
324631	2119	BIO121	2	0	0	0	1	C+	2.3
324649	2099	BIO101	2	0	0	0	1	C-	1.7
324657	2129	BIO101	3	0	0	0	1	B+	3.3
324657	2129	BIO103	1	0	0	0	1	A	4
324657	2099	BIO121	1	0	0	0	1	A	4
324657	2101	BIO242	1	0	0	0	1	A-	3.7
324657	2101	BIO244	11	0	0	0	1	A	4
324672	2111	BIO101	1	0	0	0	1	C	2
324712	2129	BIO101	1	0	0	0	1	C-	1.7
324712	2129	BIO103	3	0	0	0	1	C-	1.7
324721	2101	BIO101	1	0	0	0	1	B	3
324721	2109	BIO102	1	0	0	0	1	C-	1.7
324721	2119	BIO102	1	0	0	0	1	C	2
324721	2111	BIO121	1	0	0	0	1	F	0
324721	2119	BIO262	200	0	0	0	1	B	3
324721	2131	BIO302	1	0	0	0	1	B	3
324721	2131	BIO321	1	0	0	0	1	B	3
324721	2129	BIO341	1	0	0	0	1	D	1
324721	2131	BIO346	1	0	0	0	1	C-	1.7
324721	2129	BIO352	200	0	0	0	1	C	2
324721	2131	BIO365	1	0	0	0	1	B+	3.3
324721	2131	BIO385	1	0	0	0	1	B	3
324721	2129	BIO418	1	0	0	0	1	C+	2.3
324818	2099	BIO101	2	0	0	0	1	C	2
324818	2099	BIO121	2	0	0	0	1	C	2
324818	2101	BIO242	1	0	0	0	1	C	2
324818	2101	BIO244	2	0	0	0	1	A-	3.7
325065	2109	BIO101	2	0	0	0	1	C	2
325170	2119	BIO101	3	0	0	1	0	B+	3.3
325170	2121	BIO102	2	0	0	1	0	B-	2.7
325170	2131	BIO121	1	0	0	1	0	F	0
325170	2149	BIO121	1	0	0	1	0	C+	2.3
325170	2139	BIO201	1	0	0	1	0	B-	2.7
325170	2151	BIO262	1	0	0	1	0	C-	1.7
325170	2129	BIO272	1	0	0	1	0	B	3
325170	2141	BIO321	1	0	0	1	0	C-	1.7
325170	2149	BIO341	1	0	0	1	0	F	0
325170	2141	BIO352	1	0	0	1	0	D	1
325170	2159	BIO354	1	0	0	1	0	B	3
325170	2159	BIO366	1	0	0	1	0	C	2
325170	2131	BIO385	1	0	0	1	0	C+	2.3
325324	2099	BIO101	2	0	0	0	1	B	3
325324	2101	BIO242	1	0	0	0	1	A-	3.7
325324	2101	BIO244	2	0	0	0	1	B+	3.3
325324	2109	BIO341	1	0	0	0	1	C+	2.3
325829	2109	BIO101	2	0	0	0	1	C	2
325942	2109	BIO101	2	0	0	0	1	F	0
325942	2099	BIO242	1	0	0	0	1	C+	2.3
325984	2099	BIO101	1	0	0	0	1	A	4
325984	2119	BIO593	17	0	0	0	1	A	4
325996	2099	BIO101	2	0	0	0	1	C	2
326262	2099	BIO101	2	0	0	0	1	B	3
326262	2149	BIO121	1	0	0	0	1	A-	3.7
326284	2099	BIO101	2	0	0	0	1	C	2
326284	2101	BIO102	1	0	0	0	1	D+	1.3
326284	2111	BIO262	1	0	0	0	1	D	1
326284	2131	BIO455	1	0	0	0	1	D	1
326284	2131	BIO457	2	0	0	0	1	D	1
326451	2099	BIO101	2	0	0	0	1	C	2
326451	2101	BIO102	1	0	0	0	1	C	2
326451	2099	BIO242	1	0	0	0	1	B-	2.7
326451	2099	BIO244	8	0	0	0	1	A-	3.7
326516	2101	BIO101	1	0	0	0	1	C	2
326572	2099	BIO101	2	0	0	0	1	B	3
326572	2099	BIO242	1	0	0	0	1	B-	2.7
326805	2109	BIO101	2	0	0	0	1	C-	1.7
326805	2111	BIO121	1	0	0	0	1	D	1
326938	2099	BIO101	1	0	0	0	1	C-	1.7
326938	2101	BIO102	1	0	0	0	1	C+	2.3
326938	2119	BIO262	200	0	0	0	1	B-	2.7
326938	2111	BIO302	1	0	0	0	1	B	3
326938	2129	BIO323	1	0	0	0	1	B	3
326938	2111	BIO332	1	0	0	0	1	A	4
326938	2131	BIO346	1	0	0	0	1	C-	1.7
326938	2119	BIO360	1	0	0	0	1	C	2
327067	2101	BIO101	1	0	0	0	1	B	3
327285	2119	BIO101	2	0	0	0	1	C	2
327303	2101	BIO101	1	0	0	0	1	C	2
327642	2099	BIO101	1	0	0	0	1	C-	1.7
327642	2101	BIO102	1	0	0	0	1	C+	2.3
327733	2109	BIO101	2	0	0	0	1	C	2
327733	2131	BIO242	1	0	0	0	1	B	3
327733	2131	BIO244	12	0	0	0	1	A-	3.7
327785	2099	BIO101	2	0	0	0	1	D	1
328132	2099	BIO101	3	0	0	0	1	F	0
328156	2099	BIO101	1	0	0	0	1	B-	2.7
328156	2101	BIO121	1	0	0	0	1	B-	2.7
328156	2109	BIO242	1	0	0	0	1	B	3
328156	2109	BIO244	12	0	0	0	1	A	4
328294	2119	BIO101	1	0	0	0	1	D	1
328331	2119	BIO101	3	0	0	0	1	D+	1.3
328412	2111	BIO101	1	0	0	0	1	C	2
328534	2101	BIO101	1	0	0	0	1	C	2
328534	2109	BIO102	1	0	0	0	1	C-	1.7
328534	2099	BIO105	1	0	0	0	1	B	3
328534	2111	BIO121	1	0	0	0	1	F	0
328534	2119	BIO242	1	0	0	0	1	F	0
328534	2119	BIO244	3	0	0	0	1	B-	2.7
328534	2109	BIO262	1	0	0	0	1	C-	1.7
328534	2111	BIO286	1	0	0	0	1	C	2
328534	2111	BIO321	1	0	0	0	1	D+	1.3
328534	2119	BIO352	1	0	0	0	1	F	0
328537	2099	BIO101	2	0	0	0	1	C	2
328553	2099	BIO101	2	0	0	0	1	B	3
328553	2119	BIO102	1	0	0	0	1	B-	2.7
328590	2099	BIO101	3	0	0	0	1	D	1
328590	2101	BIO121	2	0	0	0	1	I	0
328590	2109	BIO242	1	0	0	0	1	C	2
328636	2119	BIO101	4	1	0	0	0	F	0
328928	2101	BIO101	1	0	0	0	1	B	3
328928	2109	BIO121	1	0	0	0	1	B-	2.7
328928	2111	BIO244	10	0	0	0	1	B	3
328951	2101	BIO101	1	0	0	0	1	D	1
328980	2111	BIO101	1	0	0	0	1	A-	3.7
328980	2139	BIO102	1	0	0	0	1	A	4
328980	2139	BIO104	6	0	0	0	1	A	4
328980	2119	BIO341	1	0	0	0	1	C	2
328980	2121	BIO352	1	0	0	0	1	B-	2.7
328980	2131	BIO437	1	0	0	0	1	C	2
328980	2141	BIO492	8	0	0	0	1	S	0
328986	2099	BIO101	1	0	0	0	1	B+	3.3
328986	2101	BIO121	1	0	0	0	1	C+	2.3
328986	2109	BIO242	1	0	0	0	1	I	0
328986	2109	BIO244	11	0	0	0	1	B	3
328988	2099	BIO101	1	0	0	0	1	B+	3.3
328988	2101	BIO121	1	0	0	0	1	A	4
328988	2109	BIO242	1	0	0	0	1	B+	3.3
328988	2109	BIO244	4	0	0	0	1	A	4
329092	2101	BIO101	200	0	0	0	1	B-	2.7
329261	2099	BIO101	2	0	0	0	1	D	1
329261	2101	BIO102	1	0	0	0	1	F	0
329261	2119	BIO102	1	0	0	0	1	D	1
329261	2099	BIO130	3	0	0	0	1	A	4
329337	2111	BIO101	1	0	0	0	1	C	2
329337	2099	BIO242	1	0	0	0	1	D+	1.3
329337	2099	BIO244	3	0	0	0	1	B+	3.3
329360	2099	BIO101	1	0	0	0	1	D+	1.3
329368	2109	BIO101	3	0	0	0	1	F	0
329623	2099	BIO101	2	0	0	0	1	C	2
329623	2101	BIO102	1	0	0	0	1	D	1
329633	2109	BIO101	3	0	0	0	1	C-	1.7
329633	2099	BIO102	1	0	0	0	1	C+	2.3
329633	2171	BIO208X	1	0	0	0	1	B	3
329633	2111	BIO262	1	0	0	0	1	B-	2.7
329633	2179	BIO345	1	0	0	0	1	B	3
329677	2099	BIO101	1	0	0	0	1	D+	1.3
329677	2111	BIO102	1	0	0	0	1	B	3
329826	2099	BIO101	2	0	0	0	1	C-	1.7
329855	2099	BIO101	2	0	0	0	1	D	1
329855	2109	BIO121	2	0	0	0	1	C	2
329855	2111	BIO242	1	0	0	0	1	D	1
329855	2111	BIO244	8	0	0	0	1	C-	1.7
329947	2129	BIO101	1	0	0	0	1	D	1
329947	2129	BIO103	26	0	0	0	1	F	0
330089	2101	BIO101	1	0	0	0	1	C	2
330089	2111	BIO102	1	0	0	0	1	B+	3.3
330089	2129	BIO341	1	0	0	0	1	B+	3.3
330089	2139	BIO352	1	0	0	0	1	A	4
330091	2141	BIO101	200	0	0	0	1	D	1
330091	2141	BIO103	200	0	0	0	1	A	4
330224	2099	BIO101	1	0	0	0	1	B	3
330224	2101	BIO121	2	0	0	0	1	C	2
330224	2119	BIO242	1	0	0	0	1	C	2
330224	2119	BIO244	9	0	0	0	1	B-	2.7
330389	2119	BIO101	201	0	0	0	1	F	0
330389	2129	BIO105	1	0	0	0	1	C-	1.7
330646	2119	BIO101	1	0	0	0	1	C	2
330646	2109	BIO121	2	0	0	0	1	C	2
330646	2119	BIO242	1	0	0	0	1	D+	1.3
330738	2101	BIO101	1	0	0	0	1	F	0
330756	2109	BIO101	2	0	0	0	1	I	0
331000	2101	BIO101	1	0	0	0	1	D	1
331000	2121	BIO101	1	0	0	0	1	C+	2.3
331000	2109	BIO102	1	0	0	0	1	B-	2.7
331000	2129	BIO201	1	0	0	0	1	C	2
331000	2119	BIO242	1	0	0	0	1	F	0
331000	2119	BIO244	4	0	0	0	1	C	2
331000	2129	BIO262	1	0	0	0	1	C+	2.3
331000	2121	BIO332	1	0	0	0	1	C	2
331000	2129	BIO341	1	0	0	0	1	F	0
331000	2131	BIO352	1	0	0	0	1	D	1
331000	2131	BIO354	1	0	0	0	1	D	1
331031	2099	BIO101	2	0	0	0	1	F	0
331031	2121	BIO121	2	0	0	0	1	A-	3.7
331031	2129	BIO242	1	0	0	0	1	B-	2.7
331031	2129	BIO244	5	0	0	0	1	B	3
331343	2119	BIO101	201	0	0	0	1	C	2
331354	2099	BIO101	1	0	0	0	1	D+	1.3
331355	2099	BIO101	2	0	0	0	1	B	3
331355	2139	BIO341	1	0	0	0	1	D+	1.3
331355	2119	BIO352	200	0	0	0	1	C-	1.7
331355	2131	BIO385	1	0	0	0	1	C+	2.3
331360	2099	BIO101	2	0	0	0	1	F	0
331625	2141	BIO101	1	0	0	0	1	B	3
331625	2141	BIO103	13	0	0	0	1	A	4
331676	2099	BIO101	2	0	0	0	1	C	2
331676	2109	BIO102	1	0	0	0	1	B	3
331868	2099	BIO101	3	0	0	0	1	B-	2.7
331868	2101	BIO102	1	0	0	0	1	B	3
331868	2099	BIO130	2	0	0	0	1	A	4
331868	2129	BIO201	1	0	0	0	1	B+	3.3
331868	2109	BIO262	1	0	0	0	1	C+	2.3
331868	2121	BIO302	1	0	0	0	1	B+	3.3
331868	2111	BIO360	1	0	0	0	1	B	3
331868	2129	BIO366	1	0	0	0	1	B-	2.7
331868	2111	BIO455	1	0	0	0	1	B	3
331868	2119	BIO469	1	0	0	0	1	A-	3.7
331868	2119	BIO475	1	0	0	0	1	A-	3.7
331868	2119	BIO495	1	0	0	0	1	B-	2.7
331947	2099	BIO101	2	0	0	0	1	F	0
332027	2101	BIO101	1	0	0	0	1	B	3
332067	2099	BIO101	2	0	0	0	1	C+	2.3
332154	2111	BIO101	1	0	0	0	1	D	1
332230	2099	BIO101	2	0	0	0	1	C+	2.3
332230	2101	BIO102	1	0	0	0	1	C	2
332230	2099	BIO130	1	0	0	0	1	A	4
332230	2109	BIO262	1	0	0	0	1	D+	1.3
332230	2111	BIO352	1	0	0	0	1	D+	1.3
332334	2099	BIO101	1	0	0	0	1	F	0
332334	2109	BIO101	1	0	0	0	1	C-	1.7
332342	2099	BIO101	2	0	0	0	1	D	1
332342	2101	BIO102	1	0	0	0	1	D+	1.3
332342	2099	BIO130	1	0	0	0	1	A	4
332413	2119	BIO101	1	0	0	0	1	A	4
332413	2121	BIO121	2	0	0	0	1	C+	2.3
332413	2159	BIO352	200	0	0	0	1	C	2
332420	2111	BIO101	1	0	0	0	1	C	2
332420	2119	BIO121	1	0	0	0	1	D+	1.3
332420	2109	BIO121	2	0	0	0	1	C-	1.7
332420	2119	BIO242	1	0	0	0	1	F	0
332420	2131	BIO242	1	0	0	0	1	F	0
332420	2139	BIO242	1	0	0	0	1	D+	1.3
332421	2099	BIO101	1	0	0	0	1	C	2
332431	2099	BIO101	3	0	0	0	1	C-	1.7
332431	2101	BIO102	1	0	0	0	1	D+	1.3
332454	2099	BIO101	2	0	0	0	1	B	3
332454	2109	BIO121	1	0	0	0	1	A	4
332454	2119	BIO242	1	0	0	0	1	B	3
332454	2111	BIO352	1	0	0	0	1	B+	3.3
332549	2099	BIO101	1	0	0	0	1	C	2
332549	2131	BIO360	1	0	0	0	1	B+	3.3
332594	2101	BIO101	1	0	0	0	1	D	1
332813	2099	BIO101	2	0	0	0	1	B	3
332813	2101	BIO102	1	0	0	0	1	B-	2.7
332813	2129	BIO341	1	0	0	0	1	F	0
332813	2129	BIO352	1	0	0	0	1	F	0
332818	2099	BIO101	2	0	0	0	1	B+	3.3
332818	2101	BIO121	1	0	0	0	1	B	3
332818	2109	BIO242	1	0	0	0	1	B+	3.3
332818	2109	BIO244	6	0	0	0	1	A	4
332829	2099	BIO101	3	0	0	0	1	B	3
332829	2101	BIO102	1	0	0	0	1	B	3
332829	2119	BIO201	1	0	0	0	1	B-	2.7
332829	2109	BIO262	1	0	0	0	1	B-	2.7
332829	2129	BIO272	1	0	0	0	1	B	3
332829	2129	BIO311	1	0	0	0	1	B-	2.7
332829	2119	BIO352	1	0	0	0	1	D+	1.3
332829	2121	BIO404	2	0	0	0	1	B-	2.7
332829	2111	BIO467	1	0	0	0	1	B-	2.7
332829	2129	BIO491	7	0	0	0	1	S	0
332829	2121	BIO492	5	0	0	0	1	S	0
332829	2131	BIO492	5	0	0	0	1	S	0
332830	2109	BIO101	2	0	0	0	1	C	2
332836	2099	BIO101	2	0	0	0	1	C	2
332836	2101	BIO102	1	0	0	0	1	C+	2.3
332836	2119	BIO121	1	0	0	0	1	B-	2.7
332836	2099	BIO130	1	0	0	0	1	C+	2.3
332836	2129	BIO242	1	0	0	0	1	B	3
332836	2129	BIO244	1	0	0	0	1	A	4
332836	2109	BIO262	1	0	0	0	1	C	2
332836	2131	BIO302	1	0	0	0	1	A-	3.7
332836	2121	BIO321	1	0	0	0	1	B-	2.7
332836	2131	BIO332	1	0	0	0	1	B+	3.3
332836	2129	BIO334	2	0	0	0	1	B	3
332836	2111	BIO352	1	0	0	0	1	C+	2.3
332851	2099	BIO101	1	0	0	0	1	A	4
332851	2101	BIO121	1	0	0	0	1	A	4
332851	2109	BIO242	1	0	0	0	1	B+	3.3
332851	2109	BIO244	9	0	0	0	1	A	4
332872	2099	BIO101	1	0	0	0	1	D	1
332872	2149	BIO105	1	0	0	0	1	D+	1.3
332872	2111	BIO121	1	0	0	0	1	F	0
332872	2121	BIO121	2	0	0	0	1	F	0
332872	2129	BIO121	2	0	0	0	1	D+	1.3
332878	2099	BIO101	1	0	0	0	1	A-	3.7
332878	2101	BIO121	1	0	0	0	1	A	4
332878	2109	BIO242	1	0	0	0	1	A	4
332878	2109	BIO244	13	0	0	0	1	A	4
332905	2099	BIO101	3	0	0	0	1	B+	3.3
332905	2101	BIO102	1	0	0	0	1	A	4
332905	2109	BIO262	1	0	0	0	1	B	3
332905	2131	BIO321	1	0	0	0	1	B-	2.7
332905	2131	BIO332	1	0	0	0	1	C+	2.3
332905	2111	BIO341	1	0	0	0	1	C-	1.7
332905	2119	BIO352	1	0	0	0	1	A-	3.7
332905	2119	BIO353	1	0	0	0	1	A	4
332905	2121	BIO360	1	0	0	0	1	B	3
332905	2119	BIO385	1	0	0	0	1	A-	3.7
332905	2109	BIO491	9	0	0	0	1	S	0
332908	2109	BIO101	1	0	0	0	1	C	2
332908	2111	BIO102	1	0	0	0	1	A-	3.7
332908	2129	BIO341	1	0	0	0	1	B-	2.7
332908	2121	BIO352	1	0	0	0	1	A	4
332908	2131	BIO437	1	0	0	0	1	B-	2.7
332908	2129	BIO445	1	0	0	0	1	B+	3.3
332914	2099	BIO101	3	0	0	0	1	B-	2.7
332914	2101	BIO102	1	0	0	0	1	C	2
332939	2099	BIO101	2	0	0	0	1	C	2
332939	2101	BIO102	1	0	0	0	1	C	2
332939	2111	BIO286	1	0	0	0	1	B	3
332954	2099	BIO101	1	0	0	0	1	B+	3.3
332954	2101	BIO121	1	0	0	0	1	A	4
332954	2109	BIO242	1	0	0	0	1	A	4
332954	2109	BIO244	4	0	0	0	1	A	4
333139	2099	BIO101	1	0	0	0	1	A-	3.7
333453	2099	BIO101	2	0	0	0	1	A	4
333453	2119	BIO102	1	0	0	0	1	A	4
333453	2101	BIO121	1	0	0	0	1	A	4
333453	2109	BIO242	1	0	0	0	1	A-	3.7
333453	2109	BIO244	5	0	0	0	1	A	4
333453	2131	BIO346	1	0	0	0	1	B	3
333453	2139	BIO352	1	0	0	0	1	B+	3.3
333466	2109	BIO101	2	0	0	0	1	C	2
333466	2111	BIO121	1	0	0	0	1	C	2
333466	2119	BIO242	1	0	0	0	1	F	0
333466	2119	BIO244	10	0	0	0	1	A-	3.7
333657	2099	BIO101	3	0	0	0	1	D	1
333657	2109	BIO101	3	0	0	0	1	C+	2.3
333657	2109	BIO121	3	0	0	0	1	B	3
333657	2111	BIO242	2	0	0	0	1	B+	3.3
333657	2111	BIO244	14	0	0	0	1	A-	3.7
333796	2099	BIO101	1	0	0	0	1	C+	2.3
334046	2099	BIO101	3	0	0	0	1	B	3
334046	2101	BIO102	1	0	0	0	1	C+	2.3
334046	2109	BIO121	1	0	0	0	1	A-	3.7
334046	2111	BIO242	1	0	0	0	1	A-	3.7
334046	2111	BIO244	1	0	0	0	1	A	4
334414	2099	BIO101	1	0	0	0	1	D	1
334414	2101	BIO102	1	0	0	0	1	C-	1.7
334414	2109	BIO262	1	0	0	0	1	D	1
334481	2099	BIO101	2	0	0	0	1	C	2
334481	2101	BIO102	1	0	0	0	1	F	0
334481	2109	BIO102	1	0	0	0	1	B-	2.7
334630	2099	BIO101	1	0	0	0	1	I	0
334641	2131	BIO101	1	0	0	0	1	F	0
334641	2141	BIO101	1	0	0	0	1	F	0
334641	2139	BIO103	2	0	0	0	1	F	0
334641	2141	BIO103	9	0	0	0	1	D+	1.3
334641	2131	BIO103	10	0	0	0	1	F	0
334658	2099	BIO101	3	0	0	0	1	B+	3.3
334658	2101	BIO102	1	0	0	0	1	A-	3.7
334658	2099	BIO130	4	0	0	0	1	B+	3.3
334658	2109	BIO272	1	0	0	0	1	B+	3.3
334658	2111	BIO346	1	0	0	0	1	C-	1.7
334658	2111	BIO360	1	0	0	0	1	B	3
334658	2129	BIO366	1	0	0	0	1	B-	2.7
334658	2119	BIO469	1	0	0	0	1	A-	3.7
334658	2119	BIO475	1	0	0	0	1	B	3
334658	2119	BIO495	1	0	0	0	1	B	3
334793	2101	BIO101	200	0	0	0	1	B-	2.7
334857	2099	BIO101	2	0	0	0	1	B	3
334857	2101	BIO121	1	0	0	0	1	B+	3.3
334857	2109	BIO242	1	0	0	0	1	B	3
334857	2109	BIO244	1	0	0	0	1	A	4
334910	2099	BIO101	1	0	0	0	1	I	0
334910	2101	BIO102	1	0	0	0	1	C+	2.3
334910	2109	BIO201	1	0	0	0	1	C-	1.7
334910	2111	BIO262	1	0	0	0	1	C-	1.7
334910	2121	BIO345	1	0	0	0	1	F	0
334910	2131	BIO455	1	0	0	0	1	D	1
334910	2131	BIO457	2	0	0	0	1	F	0
334929	2099	BIO101	2	0	0	0	1	F	0
334980	2099	BIO101	1	0	0	0	1	D+	1.3
334980	2101	BIO101	1	0	0	0	1	C	2
334980	2109	BIO102	1	0	0	0	1	B	3
334980	2111	BIO121	1	0	0	0	1	C-	1.7
334980	2119	BIO242	1	0	0	0	1	F	0
334980	2119	BIO244	7	0	0	0	1	I	0
334980	2119	BIO352	1	0	0	0	1	I	0
334980	2121	BIO396	1	0	0	0	1	B+	3.3
335106	2121	BIO101	1	0	0	0	1	C	2
335228	2099	BIO101	1	0	0	0	1	D+	1.3
335228	2109	BIO101	3	0	0	0	1	C+	2.3
335228	2139	BIO102	1	0	0	0	1	C-	1.7
335228	2141	BIO104	11	0	0	0	1	A	4
335228	2101	BIO121	1	0	0	0	1	C+	2.3
335228	2119	BIO242	1	0	0	0	1	F	0
335228	2131	BIO242	1	0	0	0	1	B-	2.7
335228	2119	BIO244	5	0	0	0	1	B+	3.3
335228	2141	BIO332	1	0	0	0	1	B-	2.7
335228	2139	BIO352	1	0	0	0	1	C+	2.3
335294	2099	BIO101	1	0	0	0	1	A-	3.7
335294	2101	BIO121	2	0	0	0	1	A-	3.7
335294	2109	BIO242	1	0	0	0	1	B-	2.7
335294	2109	BIO244	13	0	0	0	1	A	4
335343	2111	BIO101	200	0	0	0	1	I	0
335343	2121	BIO101	200	0	0	0	1	D	1
335343	2099	BIO121	1	0	0	0	1	C+	2.3
335343	2101	BIO242	1	0	0	0	1	C+	2.3
335362	2129	BIO101	250	0	0	0	1	B+	3.3
335362	2131	BIO102	250	0	0	0	1	B	3
335362	2129	BIO103	250	0	0	0	1	B	3
335362	2131	BIO104	250	0	0	0	1	B+	3.3
335362	2131	BIO242	250	0	0	0	1	A-	3.7
335362	2149	BIO341	1	0	0	0	1	D+	1.3
335362	2151	BIO437	1	0	0	0	1	C	2
335532	2101	BIO101	1	0	0	0	1	B	3
335532	2109	BIO242	200	0	0	0	1	A	4
335532	2109	BIO244	8	0	0	0	1	B-	2.7
335532	2099	BIO334	2	0	0	0	1	B	3
335563	2099	BIO101	2	0	0	0	1	C	2
335563	2111	BIO102	1	0	0	0	1	B-	2.7
335799	2101	BIO101	1	0	0	0	1	B	3
335799	2119	BIO102	1	0	0	0	1	B	3
335799	2109	BIO121	2	0	0	0	1	B	3
335799	2111	BIO242	1	0	0	0	1	C+	2.3
335799	2111	BIO244	8	0	0	0	1	A-	3.7
335799	2121	BIO492	8	0	0	0	1	S	0
335948	2119	BIO101	3	0	0	0	1	C	2
335948	2121	BIO121	2	0	0	0	1	D+	1.3
335948	2129	BIO242	1	0	0	0	1	D+	1.3
335953	2099	BIO101	2	0	0	0	1	C	2
335953	2101	BIO102	1	0	0	0	1	B+	3.3
335953	2121	BIO437	1	0	0	0	1	D	1
335953	2109	BIO491	9	0	0	0	1	S	0
336108	2111	BIO101	1	0	0	0	1	D	1
336108	2109	BIO101	2	0	0	0	1	F	0
336154	2111	BIO101	1	0	0	0	1	C	2
336154	2109	BIO101	2	0	0	0	1	C-	1.7
336154	2119	BIO102	1	0	0	0	1	F	0
336154	2121	BIO121	200	0	0	0	1	F	0
336161	2111	BIO101	1	0	0	0	1	F	0
336167	2109	BIO101	2	0	0	0	1	C	2
336167	2111	BIO121	1	0	0	0	1	D+	1.3
336167	2119	BIO242	1	0	0	0	1	D	1
336172	2111	BIO101	1	0	0	0	1	C-	1.7
336172	2131	BIO121	1	0	0	0	1	C	2
336172	2139	BIO242	1	0	0	0	1	D+	1.3
336172	2139	BIO244	5	0	0	0	1	A	4
336179	2111	BIO101	1	0	0	0	1	C	2
336215	2111	BIO101	1	0	0	0	1	A	4
336215	2139	BIO102	1	0	0	0	1	A	4
336215	2139	BIO104	3	0	0	0	1	A	4
336215	2119	BIO121	2	0	0	0	1	A-	3.7
336215	2121	BIO242	1	0	0	0	1	A	4
336215	2121	BIO244	2	0	0	0	1	A	4
336215	2139	BIO262	1	0	0	0	1	A-	3.7
336215	2141	BIO332	1	0	0	0	1	A	4
336215	2129	BIO341	1	0	0	0	1	A-	3.7
336215	2139	BIO352	200	0	0	0	1	A	4
336215	2141	BIO353	1	0	0	0	1	A	4
336215	2149	BIO502	1	0	0	0	1	A-	3.7
336215	2139	BIO579	1	0	0	0	1	A	4
336381	2099	BIO101	1	0	0	0	1	B-	2.7
336381	2119	BIO102	1	0	0	0	1	C+	2.3
336381	2131	BIO455	1	0	0	0	1	C+	2.3
336384	2119	BIO101	3	0	0	1	0	A	4
336384	2121	BIO102	2	0	0	1	0	A	4
336462	2099	BIO101	2	0	0	0	1	A-	3.7
336462	2101	BIO121	1	0	0	0	1	A	4
336462	2109	BIO242	1	0	0	0	1	B+	3.3
336462	2109	BIO244	5	0	0	0	1	A	4
336466	2099	BIO101	1	0	0	0	1	D+	1.3
336466	2111	BIO121	1	0	0	0	1	B-	2.7
336466	2101	BIO121	2	0	0	0	1	D	1
336466	2119	BIO242	1	0	0	0	1	D	1
336466	2119	BIO244	10	0	0	0	1	B-	2.7
336572	2099	BIO101	3	0	0	0	1	C	2
336572	2101	BIO102	1	0	0	0	1	C	2
336572	2109	BIO262	1	0	0	0	1	B-	2.7
336578	2101	BIO101	1	0	0	0	1	A	4
336578	2109	BIO102	1	0	0	0	1	A	4
336578	2119	BIO341	1	0	0	0	1	B-	2.7
336578	2141	BIO437	1	0	0	0	1	B	3
336599	2099	BIO101	2	0	0	0	1	C	2
336599	2111	BIO121	1	0	0	0	1	C	2
336599	2119	BIO242	200	0	0	0	1	C-	1.7
336599	2119	BIO244	11	0	0	0	1	A	4
336609	2101	BIO101	1	0	0	0	1	A	4
336609	2109	BIO121	1	0	0	0	1	A	4
336609	2111	BIO242	1	0	0	0	1	B	3
336609	2131	BIO244	6	0	0	0	1	A	4
336613	2099	BIO101	2	0	0	0	1	D	1
336613	2101	BIO102	1	0	0	0	1	D+	1.3
336613	2099	BIO130	1	0	0	0	1	A	4
336618	2099	BIO101	2	0	0	0	1	F	0
336632	2099	BIO101	3	0	0	0	1	A-	3.7
336632	2101	BIO102	1	0	0	0	1	B+	3.3
336632	2109	BIO262	1	0	0	0	1	B-	2.7
336632	2129	BIO341	1	0	0	0	1	F	0
336632	2111	BIO352	1	0	0	0	1	D	1
336632	2131	BIO360	1	0	0	0	1	A-	3.7
336632	2131	BIO396	1	0	0	0	1	A	4
336632	2129	BIO418	1	0	0	0	1	C	2
[truncated: 21,369 more rows]

## Sheet: Subsequent courses 2014-2018
studyid	crsterm	crs	section	treata	treatb	treatc	treatd	grade	ngrade
030780	2159	BIO101	3	0	0	0	1	A	4
044064	2161	BIO102	2	0	0	1	0	C	2
044064	2159	BIO101	200	0	0	1	0	A-	3.7
055490	2159	BIO101	250	0	0	0	1	C	2
055490	2161	BIO102	250	0	0	0	1	B	3
058052	2179	BIO101	250	0	0	0	1	A	4
068906	2149	BIO101	200	0	0	0	1	C-	1.7
078266	2159	BIO101	2	0	0	0	1	A	4
078266	2161	BIO102	1	0	0	0	1	A	4
078266	2169	BIO341	1	0	0	0	1	A-	3.7
102314	2149	BIO101	200	0	0	0	1	A	4
102314	2151	BIO102	1	0	0	0	1	A	4
102314	2179	BIO341	2	0	0	0	1	A-	3.7
140990	2169	BIO101	4	1	0	0	0	C	2
146324	2161	BIO102	1	0	0	0	1	I	0
192593	2151	BIO102	1	0	0	0	1	B-	2.7
192593	2161	BIO262	200	0	0	0	1	D+	1.3
192593	2169	BIO341	1	0	0	0	1	D+	1.3
192593	2179	BIO101	200	0	0	0	1	A	4
220937	2149	BIO101	3	0	0	0	1	B	3
225376	2149	BIO101	250	0	0	0	1	B-	2.7
225376	2151	BIO102	250	0	0	0	1	B+	3.3
233943	2159	BIO101	3	0	0	0	1	A	4
242222	2149	BIO101	200	0	0	0	1	C	2
242222	2151	BIO102	1	0	0	0	1	C+	2.3
243886	2169	BIO101	250	0	0	0	1	A	4
246658	2149	BIO101	200	0	0	0	1	C	2
246658	2151	BIO102	1	0	0	0	1	C-	1.7
247630	2169	BIO101	200	0	0	0	1	A	4
248070	2149	BIO101	250	0	0	0	1	F	0
249056	2149	BIO101	1	0	0	0	1	F	0
258854	2169	BIO101	200	0	0	0	1	A-	3.7
258854	2171	BIO102	1	0	0	0	1	C	2
287656	2149	BIO101	1	0	0	0	1	C	2
287656	2151	BIO102	1	0	0	0	1	B+	3.3
287656	2156	BIO262	1000	0	0	0	1	A-	3.7
289604	2149	BIO101	4	1	0	0	0	A	4
323980	2186	BIO262	1000	0	0	0	1	B	3
325899	2149	BIO101	1	0	0	0	1	F	0
325899	2151	BIO101	1	0	0	0	1	C	2
329950	2149	BIO101	200	0	0	0	1	F	0
332406	2149	BIO101	1	0	0	0	1	C	2
332406	2151	BIO102	1	0	0	0	1	C	2
334768	2169	BIO101	3	0	0	0	1	B-	2.7
334768	2171	BIO102	1	0	0	0	1	C	2
334768	2181	BIO102	1	0	0	0	1	C	2
367983	2169	BIO101	1	0	0	0	1	C	2
371677	2161	BIO102	2	0	0	1	0	C-	1.7
375879	2159	BIO101	1	0	0	0	1	C+	2.3
378184	2159	BIO101	3	0	0	0	1	D	1
381134	2179	BIO101	4	0	0	0	1	C	2
381389	2149	BIO101	2	0	0	0	1	D+	1.3
384707	2169	BIO101	200	0	0	0	1	B	3
385234	2151	BIO102	2	0	0	1	0	A	4
385234	2149	BIO101	3	0	0	1	0	A	4
385234	2179	BIO341	2	0	0	1	0	A	4
388118	2149	BIO101	3	0	0	0	1	A-	3.7
392154	2166	BIO262	1000	0	0	0	1	A	4
393040	2159	BIO101	2	0	0	0	1	A-	3.7
399638	2149	BIO101	1	0	0	0	1	D	1
399638	2151	BIO101	200	0	0	0	1	C	2
399975	2159	BIO101	3	0	0	0	1	C-	1.7
401108	2149	BIO101	3	0	0	0	1	F	0
401108	2151	BIO101	200	0	0	0	1	A	4
402398	2149	BIO101	1	0	0	0	1	D	1
402398	2151	BIO102	1	0	0	0	1	C-	1.7
403011	2159	BIO101	200	0	0	0	1	C-	1.7
405270	2149	BIO101	200	0	0	0	1	B	3
405845	2149	BIO101	3	0	0	0	1	B	3
407022	2149	BIO101	4	1	0	0	0	A-	3.7
408669	2161	BIO102	2	0	0	1	0	C	2
408669	2159	BIO101	2	0	0	1	0	B	3
411531	2149	BIO101	250	0	0	0	1	I	0
411531	2151	BIO102	250	0	0	0	1	A	4
416429	2161	BIO102	251	0	0	0	1	D	1
418681	2149	BIO101	3	0	0	0	1	C+	2.3
419802	2149	BIO101	2	0	0	0	1	B	3
420398	2149	BIO101	3	0	0	0	1	B	3
420398	2151	BIO102	1	0	0	0	1	B-	2.7
420398	2159	BIO311	1	0	0	0	1	C	2
425885	2161	BIO102	251	0	0	0	1	B	3
425885	2169	BIO101	250	0	0	0	1	C+	2.3
427066	2149	BIO101	1	0	0	0	1	D	1
429355	2149	BIO101	3	0	0	0	1	D	1
429355	2151	BIO102	1	0	0	0	1	C-	1.7
432934	2159	BIO101	1	0	0	0	1	C	2
435713	2169	BIO101	3	0	0	0	1	C	2
437978	2149	BIO101	4	1	1	1	0	B+	3.3
437978	2151	BIO102	2	1	1	1	0	B	3
438668	2179	BIO101	1	0	0	0	1	C	2
438994	2159	BIO101	2	0	0	0	1	B+	3.3
439018	2181	BIO102	1	0	0	0	1	B	3
439746	2179	BIO101	2	0	0	0	1	D+	1.3
439764	2149	BIO101	3	0	0	0	1	B	3
442457	2156	BIO262	2000	0	0	0	1	C-	1.7
442457	2159	BIO101	200	0	0	0	1	B-	2.7
442457	2161	BIO102	1	0	0	0	1	C	2
443516	2169	BIO101	2	0	0	0	1	A	4
446046	2159	BIO101	3	0	0	0	1	B	3
446620	2149	BIO101	3	0	0	0	1	C	2
446620	2151	BIO352	1	0	0	0	1	D+	1.3
446933	2159	BIO101	4	1	0	0	0	W	0
446961	2149	BIO101	250	0	0	0	1	B	3
446961	2151	BIO102	250	0	0	0	1	B+	3.3
446961	2169	BIO352	200	0	0	0	1	D	1
449032	2149	BIO101	1	0	0	0	1	C	2
449032	2151	BIO262	1	0	0	0	1	B	3
449235	2149	BIO101	200	0	0	0	1	B+	3.3
449659	2179	BIO101	2	0	0	0	1	F	0
451316	2149	BIO101	250	0	0	0	1	C+	2.3
451316	2151	BIO102	250	0	0	0	1	B	3
451331	2179	BIO101	1	0	0	0	1	F	0
451708	2149	BIO101	3	0	0	0	1	A-	3.7
451708	2161	BIO437	1	0	0	0	1	A	4
451708	2166	BIO102	2000	0	0	0	1	C	2
451759	2149	BIO101	1	0	0	0	1	C	2
451759	2151	BIO102	1	0	0	0	1	NR	0
451885	2179	BIO101	250	0	0	0	1	B-	2.7
451887	2149	BIO101	4	1	0	0	0	C	2
451887	2151	BIO102	1	1	0	0	0	C	2
451979	2149	BIO101	4	1	0	0	0	B	3
451979	2151	BIO102	1	1	0	0	0	B-	2.7
451979	2181	BIO262	1	1	0	0	0	B	3
452088	2149	BIO101	3	0	0	0	1	C	2
452088	2151	BIO102	1	0	0	0	1	C	2
453303	2149	BIO101	1	0	0	0	1	A	4
453303	2169	BIO352	1	0	0	0	1	A-	3.7
454024	2149	BIO101	2	0	0	0	1	D	1
454244	2149	BIO101	200	0	0	0	1	D+	1.3
454579	2149	BIO101	4	1	0	0	0	C+	2.3
454648	2179	BIO101	2	0	0	0	1	A-	3.7
454669	2149	BIO101	3	0	0	0	1	B+	3.3
454773	2179	BIO102	1	0	0	0	1	W	0
455365	2149	BIO101	3	0	0	0	1	B	3
455365	2151	BIO102	1	0	0	0	1	A-	3.7
455365	2169	BIO311	1	0	0	0	1	C-	1.7
455541	2149	BIO101	2	0	0	0	1	F	0
455596	2159	BIO101	3	0	0	0	1	C-	1.7
455752	2179	BIO101	200	0	0	0	1	B+	3.3
455896	2151	BIO102	2	0	0	1	0	A	4
455896	2149	BIO101	1	0	0	1	0	B	3
457512	2159	BIO101	2	0	0	0	1	I	0
457731	2149	BIO101	3	0	0	0	1	F	0
457733	2149	BIO101	1	0	0	0	1	B	3
457733	2151	BIO352	1	0	0	0	1	A-	3.7
457733	2159	BIO341	1	0	0	0	1	C+	2.3
457733	2161	BIO437	1	0	0	0	1	B-	2.7
457840	2149	BIO101	3	0	0	0	1	C+	2.3
458559	2149	BIO101	3	0	0	0	1	B-	2.7
459032	2161	BIO102	2	0	0	1	0	B	3
460925	2149	BIO101	3	0	0	0	1	C+	2.3
460925	2151	BIO102	1	0	0	0	1	B+	3.3
461572	2159	BIO101	1	0	0	0	1	D+	1.3
461662	2159	BIO101	3	0	0	0	1	C+	2.3
461969	2149	BIO101	4	1	0	0	0	A-	3.7
461969	2151	BIO102	1	1	0	0	0	B-	2.7
462543	2149	BIO101	3	0	0	0	1	C+	2.3
462543	2151	BIO262	1	0	0	0	1	C-	1.7
462543	2169	BIO341	1	0	0	0	1	F	0
462721	2161	BIO102	2	0	0	1	0	B+	3.3
462974	2149	BIO101	3	0	0	0	1	D	1
462974	2156	BIO102	2000	0	0	0	1	D	1
463157	2149	BIO101	3	0	0	0	1	C-	1.7
463244	2169	BIO101	3	0	0	0	1	B	3
463244	2179	BIO102	1	0	0	0	1	B-	2.7
463373	2159	BIO101	2	0	0	0	1	C+	2.3
463770	2149	BIO101	3	0	0	0	1	F	0
464229	2149	BIO101	2	0	0	0	1	C-	1.7
464229	2149	BIO101	2	0	0	0	1	C-	1.7
464229	2151	BIO102	1	0	0	0	1	C-	1.7
464229	2151	BIO102	1	0	0	0	1	C-	1.7
464229	2159	BIO101	4	0	0	0	1	C+	2.3
464229	2159	BIO101	4	0	0	0	1	C+	2.3
464229	2161	BIO102	1	0	0	0	1	C+	2.3
464229	2161	BIO102	1	0	0	0	1	C+	2.3
464484	2149	BIO101	3	0	0	0	1	F	0
464842	2161	BIO102	2	0	0	1	0	C+	2.3
464992	2149	BIO101	4	1	0	0	0	B	3
465403	2149	BIO101	3	0	0	0	1	C-	1.7
465403	2159	BIO272	1	0	0	0	1	C-	1.7
466488	2159	BIO101	3	0	0	0	1	F	0
467864	2149	BIO101	3	0	0	0	1	C	2
467974	2149	BIO101	4	1	0	0	0	B	3
467974	2151	BIO102	1	1	0	0	0	C	2
468245	2161	BIO102	2	0	0	1	0	C+	2.3
468505	2159	BIO101	2	0	0	0	1	C	2
468563	2149	BIO101	4	1	0	0	0	D	1
468563	2149	BIO101	4	1	0	0	0	D	1
468563	2159	BIO101	200	1	0	0	0	D+	1.3
468563	2159	BIO101	200	1	0	0	0	D+	1.3
468878	2169	BIO101	3	0	0	0	1	C-	1.7
469232	2149	BIO101	1	0	0	0	1	C-	1.7
469748	2159	BIO101	2	0	0	0	1	C	2
469847	2149	BIO101	1	0	0	0	1	B	3
469950	2151	BIO102	2	0	0	1	0	A-	3.7
469950	2149	BIO101	1	0	0	1	0	C-	1.7
470012	2149	BIO101	3	0	0	0	1	D+	1.3
470228	2159	BIO101	4	1	0	0	0	B+	3.3
470532	2149	BIO101	1	0	0	0	1	D+	1.3
471069	2169	BIO101	1	0	0	0	1	C	2
471114	2149	BIO101	3	0	0	0	1	C	2
471120	2149	BIO101	1	0	0	0	1	B	3
471120	2161	BIO102	2	0	0	0	1	C+	2.3
471120	2161	BIO437	1	0	0	0	1	B	3
471231	2149	BIO101	1	0	0	0	1	F	0
471231	2149	BIO101	1	0	0	0	1	F	0
471231	2169	BIO101	3	0	0	0	1	B	3
471231	2169	BIO101	3	0	0	0	1	B	3
471624	2149	BIO101	3	0	0	0	1	C	2
471683	2169	BIO101	3	0	0	0	1	C+	2.3
471683	2179	BIO102	1	0	0	0	1	C	2
471771	2151	BIO102	2	0	0	1	0	B-	2.7
471771	2149	BIO101	3	0	0	1	0	C	2
471771	2159	BIO262	1	0	0	1	0	F	0
472628	2149	BIO101	2	0	0	0	1	C	2
472736	2149	BIO101	3	0	0	0	1	C	2
472847	2151	BIO102	2	0	0	1	0	A	4
472847	2149	BIO101	1	0	0	1	0	A	4
473037	2149	BIO101	4	1	0	0	0	B	3
473333	2169	BIO101	3	0	0	0	1	F	0
473360	2149	BIO101	2	0	0	0	1	B-	2.7
473891	2169	BIO101	3	0	0	0	1	C-	1.7
474725	2149	BIO101	1	0	0	0	1	F	0
474761	2159	BIO101	200	0	0	0	1	F	0
474781	2149	BIO101	200	0	0	0	1	B+	3.3
474950	2149	BIO101	3	0	0	0	1	B+	3.3
474950	2151	BIO102	1	0	0	0	1	C+	2.3
475104	2159	BIO101	3	0	0	0	1	A	4
475158	2149	BIO101	1	0	0	0	1	D	1
475158	2151	BIO102	1	0	0	0	1	C	2
475215	2149	BIO101	1	0	0	0	1	F	0
475318	2149	BIO101	2	0	0	0	1	C+	2.3
475318	2166	BIO352	1000	0	0	0	1	C	2
475829	2159	BIO101	1	0	0	0	1	W	0
476854	2159	BIO101	4	1	0	0	0	B-	2.7
477451	2149	BIO101	1	0	0	0	1	B	3
477451	2151	BIO102	1	0	0	0	1	A	4
477483	2149	BIO101	1	0	0	0	1	C	2
477877	2159	BIO101	2	0	0	0	1	F	0
477877	2161	BIO101	1	0	0	0	1	C-	1.7
477945	2159	BIO101	3	0	0	0	1	I	0
477961	2149	BIO101	3	0	0	0	1	C+	2.3
478259	2179	BIO101	3	0	0	0	1	C	2
479177	2159	BIO101	4	1	0	0	0	C+	2.3
479635	2149	BIO101	3	0	0	0	1	A	4
479635	2151	BIO102	1	0	0	0	1	A	4
479870	2149	BIO101	2	0	0	0	1	D	1
479870	2151	BIO101	1	0	0	0	1	B-	2.7
479870	2169	BIO352	1	0	0	0	1	D+	1.3
480394	2149	BIO101	3	0	0	0	1	D+	1.3
480408	2149	BIO101	2	0	0	0	1	B-	2.7
481070	2149	BIO101	2	0	0	0	1	A	4
481070	2159	BIO341	1	0	0	0	1	A	4
481095	2181	BIO262	1	0	0	0	1	C+	2.3
481162	2149	BIO101	3	0	0	0	1	B-	2.7
481263	2179	BIO101	3	0	0	0	1	W	0
481317	2149	BIO101	2	0	0	0	1	B-	2.7
481711	2149	BIO101	3	0	0	0	1	C	2
481961	2149	BIO101	1	0	0	0	1	B-	2.7
481961	2151	BIO102	1	0	0	0	1	A	4
481961	2156	BIO262	2000	0	0	0	1	B	3
481961	2159	BIO272	1	0	0	0	1	B	3
482134	2159	BIO101	2	0	0	0	1	F	0
482134	2161	BIO101	1	0	0	0	1	C+	2.3
482294	2179	BIO101	2	0	0	0	1	C	2
482417	2149	BIO101	2	0	0	0	1	C+	2.3
482594	2159	BIO101	2	0	0	0	1	A-	3.7
483156	2149	BIO101	3	0	0	0	1	B	3
483156	2151	BIO102	1	0	0	0	1	B	3
483156	2159	BIO262	1	0	0	0	1	D+	1.3
483156	2179	BIO311	1	0	0	0	1	C-	1.7
484187	2149	BIO101	200	0	0	0	1	B-	2.7
484671	2149	BIO101	3	0	0	0	1	B-	2.7
484908	2149	BIO101	2	0	0	0	1	B	3
484908	2159	BIO341	1	0	0	0	1	A	4
484944	2161	BIO102	1	0	0	0	1	B	3
484988	2149	BIO101	2	0	0	0	1	B	3
484992	2179	BIO341	1	0	0	0	1	D	1
485286	2149	BIO101	4	1	0	0	0	W	0
485386	2159	BIO101	2	0	0	0	1	D	1
485386	2161	BIO102	1	0	0	0	1	F	0
485386	2169	BIO102	1	0	0	0	1	B-	2.7
485500	2169	BIO101	3	0	0	0	1	D	1
485554	2149	BIO101	3	0	0	0	1	A	4
485603	2149	BIO101	1	0	0	0	1	D	1
485641	2149	BIO101	4	1	0	0	0	C+	2.3
485647	2149	BIO101	4	1	0	0	0	F	0
485747	2149	BIO101	3	0	0	0	1	A	4
485747	2159	BIO341	1	0	0	0	1	C+	2.3
485828	2149	BIO101	1	0	0	0	1	B	3
485828	2151	BIO102	1	0	0	0	1	B-	2.7
485878	2149	BIO101	4	1	1	1	0	B	3
485878	2151	BIO102	2	1	1	1	0	A-	3.7
485893	2149	BIO101	3	0	0	0	1	F	0
485946	2149	BIO101	4	1	0	0	0	C	2
485964	2159	BIO101	3	0	0	0	1	B-	2.7
486022	2179	BIO101	4	1	0	0	0	B-	2.7
486082	2149	BIO101	3	0	0	0	1	B	3
487394	2159	BIO101	3	0	0	0	1	B-	2.7
487803	2149	BIO101	2	0	0	0	1	B-	2.7
488062	2149	BIO101	4	1	0	0	0	C+	2.3
488062	2151	BIO102	1	1	0	0	0	A-	3.7
488127	2169	BIO101	4	1	0	0	0	C	2
488873	2169	BIO101	2	0	0	0	1	B	3
488916	2186	BIO101	2000	0	0	0	1	A-	3.7
489094	2149	BIO101	1	0	0	0	1	B+	3.3
489094	2181	BIO102	1	0	0	0	1	B	3
489302	2149	BIO101	1	0	0	0	1	C	2
489302	2151	BIO102	1	0	0	0	1	B+	3.3
489337	2161	BIO102	2	0	0	1	0	C-	1.7
490069	2149	BIO101	3	0	0	0	1	A	4
490069	2151	BIO102	1	0	0	0	1	B+	3.3
490069	2161	BIO352	1	0	0	0	1	B-	2.7
490133	2149	BIO101	4	1	0	0	0	B	3
490192	2149	BIO101	2	0	0	0	1	B+	3.3
490231	2169	BIO101	3	0	0	0	1	B	3
490616	2151	BIO102	2	0	0	1	0	C-	1.7
490616	2149	BIO101	3	0	0	1	0	C	2
490984	2149	BIO101	4	1	0	0	0	C+	2.3
491405	2149	BIO101	2	0	0	0	1	B	3
491405	2151	BIO102	1	0	0	0	1	B	3
491405	2179	BIO311	1	0	0	0	1	B-	2.7
491767	2161	BIO102	2	0	0	1	0	B	3
491767	2149	BIO101	2	0	0	1	0	B	3
491822	2169	BIO101	3	0	0	0	1	B-	2.7
492100	2149	BIO101	1	0	0	0	1	C-	1.7
492174	2159	BIO101	3	0	0	0	1	C+	2.3
492485	2159	BIO101	3	0	0	0	1	C	2
492558	2149	BIO101	4	1	0	0	0	C	2
492574	2149	BIO101	3	0	0	0	1	F	0
492574	2156	BIO102	2000	0	0	0	1	C+	2.3
492574	2171	BIO262	1	0	0	0	1	I	0
492574	2181	BIO262	1	0	0	0	1	I	0
492829	2149	BIO101	1	0	0	0	1	C-	1.7
492842	2149	BIO101	3	0	0	0	1	C-	1.7
492866	2159	BIO101	3	0	0	0	1	C	2
492867	2159	BIO101	2	0	0	0	1	A	4
492867	2161	BIO102	1	0	0	0	1	A-	3.7
492917	2149	BIO101	3	0	0	0	1	B+	3.3
492917	2151	BIO102	1	0	0	0	1	A	4
492949	2169	BIO101	1	0	0	0	1	D+	1.3
493070	2159	BIO101	3	0	0	0	1	B-	2.7
493414	2149	BIO101	3	0	0	0	1	A-	3.7
493580	2149	BIO101	3	0	0	0	1	B-	2.7
493772	2159	BIO101	2	0	0	0	1	B	3
493776	2169	BIO101	3	0	0	0	1	C	2
494060	2149	BIO101	4	1	0	0	0	F	0
494322	2149	BIO101	1	0	0	0	1	C+	2.3
494336	2149	BIO101	4	1	0	0	0	F	0
494338	2179	BIO101	1	0	0	0	1	A	4
495006	2149	BIO101	1	0	0	0	1	D+	1.3
495133	2149	BIO101	1	0	0	0	1	C	2
495275	2181	BIO102	2	0	0	0	1	D	1
495520	2149	BIO101	1	0	0	0	1	D+	1.3
495817	2149	BIO101	1	0	0	0	1	F	0
495926	2149	BIO101	2	0	0	0	1	C	2
495926	2159	BIO262	1	0	0	0	1	C-	1.7
496035	2159	BIO101	200	0	0	0	1	C+	2.3
496042	2151	BIO102	2	0	0	1	0	A	4
496042	2149	BIO101	3	0	0	1	0	A	4
496042	2161	BIO352	1	0	0	1	0	A-	3.7
496058	2159	BIO101	2	0	0	0	1	C	2
496218	2149	BIO101	3	0	0	0	1	B	3
496323	2149	BIO101	3	0	0	0	1	D+	1.3
496323	2151	BIO101	1	0	0	0	1	W	0
496323	2156	BIO101	2000	0	0	0	1	D	1
496336	2149	BIO101	2	0	0	0	1	A	4
496437	2179	BIO341	2	0	0	1	0	D+	1.3
496451	2149	BIO101	1	0	0	0	1	A-	3.7
496675	2149	BIO101	1	0	0	0	1	F	0
496680	2149	BIO101	3	0	0	0	1	C+	2.3
496723	2159	BIO101	2	0	0	0	1	B	3
496901	2159	BIO101	3	0	0	0	1	B-	2.7
496987	2149	BIO101	3	0	0	0	1	A-	3.7
497028	2149	BIO101	2	0	0	0	1	C	2
497028	2159	BIO352	1	0	0	0	1	W	0
497235	2159	BIO101	3	0	0	0	1	A	4
497719	2149	BIO101	2	0	0	0	1	A	4
497783	2149	BIO101	3	0	0	0	1	C+	2.3
497944	2149	BIO101	3	0	0	0	1	B-	2.7
497944	2161	BIO102	1	0	0	0	1	B-	2.7
497998	2169	BIO101	2	0	0	0	1	C-	1.7
498010	2149	BIO101	3	0	0	0	1	C	2
498248	2149	BIO101	3	0	0	0	1	C	2
498441	2149	BIO101	4	1	0	0	0	D	1
498499	2149	BIO101	2	0	0	0	1	A-	3.7
498499	2159	BIO102	1	0	0	0	1	A	4
498508	2149	BIO101	4	1	0	0	0	C	2
498508	2169	BIO262	1	1	0	0	0	C-	1.7
498590	2149	BIO101	3	0	0	0	1	A	4
498590	2151	BIO102	1	0	0	0	1	A-	3.7
498590	2159	BIO262	1	0	0	0	1	A	4
498590	2161	BIO352	1	0	0	0	1	A-	3.7
498590	2181	BIO302	1	0	0	0	1	B+	3.3
498650	2149	BIO101	2	0	0	0	1	C+	2.3
498691	2149	BIO101	3	0	0	0	1	C-	1.7
498691	2151	BIO102	1	0	0	0	1	D	1
498691	2166	BIO262	1000	0	0	0	1	A-	3.7
498850	2149	BIO101	3	0	0	0	1	C	2
498875	2149	BIO101	3	0	0	0	1	D	1
498994	2149	BIO101	4	1	0	0	0	F	0
499012	2149	BIO101	1	0	0	0	1	D	1
499040	2149	BIO101	3	0	0	0	1	B	3
499064	2159	BIO101	3	0	0	0	1	D	1
499371	2149	BIO101	3	0	0	0	1	C	2
499560	2151	BIO102	2	0	0	1	0	A	4
499560	2149	BIO101	3	0	0	1	0	A	4
499568	2149	BIO101	4	1	0	0	0	B	3
500064	2149	BIO101	4	1	0	0	0	B	3
500087	2149	BIO101	2	0	0	0	1	C	2
500191	2149	BIO101	1	0	0	0	1	C-	1.7
500191	2151	BIO102	1	0	0	0	1	B	3
500191	2156	BIO101	1000	0	0	0	1	B-	2.7
500191	2159	BIO352	1	0	0	0	1	D+	1.3
500191	2169	BIO262	1	0	0	0	1	C-	1.7
500302	2149	BIO101	3	0	0	0	1	A	4
500429	2149	BIO101	3	0	0	0	1	C	2
500594	2149	BIO101	1	0	0	0	1	C	2
500665	2149	BIO101	1	0	0	0	1	D	1
500763	2169	BIO341	1	0	0	0	1	A	4
500774	2149	BIO101	2	0	0	0	1	C+	2.3
500774	2151	BIO102	1	0	0	0	1	C	2
500786	2149	BIO101	1	0	0	0	1	F	0
500786	2149	BIO101	1	0	0	0	1	F	0
500786	2159	BIO101	3	0	0	0	1	C+	2.3
500786	2159	BIO101	3	0	0	0	1	C+	2.3
500873	2169	BIO101	3	0	0	0	1	C	2
501016	2169	BIO352	1	0	0	0	1	A	4
501092	2169	BIO311	1	0	0	0	1	D	1
501092	2171	BIO302	1	0	0	0	1	C	2
501115	2149	BIO101	3	0	0	0	1	C	2
501782	2149	BIO101	4	1	0	0	0	C	2
501849	2159	BIO101	3	0	0	0	1	C+	2.3
501924	2149	BIO101	200	0	0	0	1	I	0
501950	2159	BIO101	200	0	0	0	1	A-	3.7
502390	2149	BIO101	3	0	0	0	1	C-	1.7
502390	2151	BIO102	1	0	0	0	1	B-	2.7
502390	2159	BIO262	1	0	0	0	1	C	2
502958	2159	BIO101	2	0	0	0	1	B+	3.3
502958	2169	BIO102	1	0	0	0	1	A-	3.7
502966	2169	BIO101	2	0	0	0	1	C	2
503059	2149	BIO101	3	0	0	0	1	D+	1.3
503074	2179	BIO101	2	0	0	0	1	B	3
503123	2159	BIO101	2	0	0	0	1	D	1
503270	2159	BIO101	200	0	0	0	1	F	0
503434	2149	BIO101	3	0	0	0	1	C+	2.3
503434	2169	BIO262	1	0	0	0	1	C	2
503527	2149	BIO101	4	1	0	0	0	C	2
503527	2151	BIO102	1	1	0	0	0	C	2
503623	2149	BIO101	3	0	0	0	1	B	3
503735	2149	BIO101	3	0	0	0	1	D	1
503735	2151	BIO102	1	0	0	0	1	C-	1.7
503950	2149	BIO101	3	0	0	0	1	F	0
503973	2149	BIO101	1	0	0	0	1	C	2
503973	2169	BIO341	1	0	0	0	1	B+	3.3
503991	2159	BIO101	2	0	0	0	1	C	2
504180	2149	BIO101	3	0	0	0	1	B-	2.7
504351	2149	BIO101	3	0	0	0	1	D+	1.3
504801	2149	BIO101	250	0	0	0	1	W	0
504801	2151	BIO102	250	0	0	0	1	A	4
504849	2159	BIO101	4	1	1	1	0	C+	2.3
504849	2161	BIO102	2	1	1	1	0	F	0
504864	2159	BIO101	1	0	0	0	1	F	0
504965	2161	BIO102	2	0	0	1	0	D+	1.3
505059	2149	BIO101	2	0	0	0	1	C+	2.3
505059	2151	BIO102	1	0	0	0	1	B-	2.7
505097	2149	BIO101	1	0	0	0	1	B-	2.7
505145	2149	BIO101	2	0	0	0	1	F	0
505196	2159	BIO101	4	1	0	0	0	A-	3.7
505196	2161	BIO102	1	1	0	0	0	B	3
505311	2149	BIO101	1	0	0	0	1	B	3
505311	2169	BIO341	1	0	0	0	1	A-	3.7
505415	2149	BIO101	3	0	0	0	1	C	2
505415	2151	BIO102	1	0	0	0	1	C-	1.7
505647	2149	BIO101	200	0	0	0	1	C-	1.7
505647	2151	BIO102	1	0	0	0	1	F	0
505741	2159	BIO101	3	0	0	0	1	C-	1.7
506170	2149	BIO101	1	0	0	0	1	C+	2.3
506353	2169	BIO262	1	0	0	0	1	C	2
506469	2151	BIO102	2	0	0	1	0	B-	2.7
506469	2149	BIO101	3	0	0	1	0	B-	2.7
506506	2149	BIO101	3	0	0	0	1	C	2
506506	2161	BIO102	1	0	0	0	1	C	2
506732	2149	BIO101	4	1	0	0	0	A-	3.7
506732	2169	BIO311	1	1	0	0	0	C-	1.7
506862	2149	BIO101	1	0	0	0	1	A	4
506862	2169	BIO311	1	0	0	0	1	A	4
507058	2149	BIO101	2	0	0	0	1	C+	2.3
507058	2151	BIO102	1	0	0	0	1	C-	1.7
507058	2159	BIO272	1	0	0	0	1	B	3
507205	2149	BIO101	2	0	0	0	1	C+	2.3
507205	2151	BIO102	1	0	0	0	1	B-	2.7
507207	2149	BIO101	2	0	0	0	1	D+	1.3
507332	2149	BIO101	3	0	0	0	1	A-	3.7
507332	2169	BIO102	1	0	0	0	1	B+	3.3
507507	2179	BIO101	1	0	0	0	1	F	0
507539	2149	BIO101	4	1	0	0	0	B-	2.7
507542	2179	BIO101	1	0	0	0	1	B+	3.3
507544	2149	BIO101	2	0	0	0	1	F	0
508544	2149	BIO101	3	0	0	0	1	B	3
509213	2149	BIO101	3	0	0	0	1	B	3
509213	2151	BIO102	1	0	0	0	1	A-	3.7
509412	2179	BIO341	2	0	0	0	1	F	0
509629	2159	BIO101	2	0	0	0	1	B	3
509681	2149	BIO102	1	0	0	0	1	C+	2.3
509681	2161	BIO262	1	0	0	0	1	B-	2.7
509717	2149	BIO101	3	0	0	0	1	D+	1.3
509717	2149	BIO101	3	0	0	0	1	D+	1.3
509717	2159	BIO101	200	0	0	0	1	B-	2.7
509717	2159	BIO101	200	0	0	0	1	B-	2.7
509717	2161	BIO102	1	0	0	0	1	C+	2.3
509717	2161	BIO102	1	0	0	0	1	C+	2.3
509859	2159	BIO101	1	0	0	0	1	A	4
509859	2161	BIO102	1	0	0	0	1	A	4
509952	2169	BIO102	1	0	0	0	1	D	1
509953	2149	BIO101	2	0	0	0	1	C+	2.3
509953	2159	BIO102	1	0	0	0	1	C+	2.3
510014	2159	BIO101	2	0	0	0	1	B	3
510014	2181	BIO262	1	0	0	0	1	D+	1.3
510069	2179	BIO352	200	0	0	0	1	I	0
510259	2149	BIO101	3	0	0	0	1	C	2
510277	2149	BIO101	2	0	0	0	1	C-	1.7
510419	2149	BIO101	3	0	0	0	1	C-	1.7
510419	2151	BIO101	1	0	0	0	1	B-	2.7
510634	2149	BIO101	3	0	0	0	1	B-	2.7
510634	2151	BIO102	1	0	0	0	1	C+	2.3
510634	2159	BIO352	1	0	0	0	1	F	0
510634	2169	BIO341	1	0	0	0	1	C	2
510648	2149	BIO101	1	0	0	0	1	F	0
510713	2159	BIO101	4	1	0	0	0	A-	3.7
510872	2159	BIO101	2	0	0	0	1	W	0
511019	2151	BIO102	2	0	0	1	0	B	3
511019	2149	BIO101	1	0	0	1	0	B	3
511123	2149	BIO101	3	0	0	0	1	C-	1.7
511367	2149	BIO101	2	0	0	0	1	B-	2.7
511401	2149	BIO101	3	0	0	0	1	B	3
511410	2159	BIO101	1	0	0	0	1	F	0
511415	2149	BIO101	1	0	0	0	1	B-	2.7
511415	2179	BIO352	1	0	0	0	1	F	0
511428	2149	BIO101	4	1	0	0	0	D	1
511456	2149	BIO101	1	0	0	0	1	F	0
511558	2179	BIO102	1	0	0	0	1	D	1
511745	2149	BIO101	2	0	0	0	1	A	4
511871	2149	BIO101	2	0	0	0	1	C-	1.7
512118	2149	BIO101	1	0	0	0	1	F	0
512152	2171	BIO102	2	0	0	1	0	A-	3.7
512152	2169	BIO101	2	0	0	1	0	B+	3.3
512152	2181	BIO102	2	0	0	1	0	A-	3.7
512263	2179	BIO101	1	0	0	0	1	B-	2.7
512614	2149	BIO101	3	0	0	0	1	D+	1.3
512614	2149	BIO101	3	0	0	0	1	D+	1.3
512614	2159	BIO101	3	0	0	0	1	C-	1.7
512614	2159	BIO101	3	0	0	0	1	C-	1.7
512943	2149	BIO101	3	0	0	0	1	C-	1.7
513000	2149	BIO101	2	0	0	0	1	A-	3.7
513036	2149	BIO101	1	0	0	0	1	A-	3.7
513100	2149	BIO101	2	0	0	0	1	F	0
513122	2161	BIO101	1	0	0	0	1	B-	2.7
513372	2149	BIO101	4	1	0	0	0	F	0
513430	2149	BIO101	1	0	0	0	1	A	4
513461	2149	BIO101	3	0	0	0	1	A	4
513461	2151	BIO102	1	0	0	0	1	A-	3.7
513461	2169	BIO272	1	0	0	0	1	B	3
513766	2151	BIO102	2	0	0	1	0	A	4
513766	2149	BIO101	2	0	0	1	0	B+	3.3
513766	2159	BIO262	1	0	0	1	0	B+	3.3
513780	2149	BIO101	4	1	0	0	0	B-	2.7
513831	2149	BIO101	3	0	0	0	1	A	4
513915	2149	BIO101	4	1	0	0	0	F	0
513915	2151	BIO101	1	1	0	0	0	B	3
514119	2159	BIO101	2	0	0	0	1	F	0
514226	2169	BIO101	3	0	0	0	1	F	0
514226	2169	BIO101	3	0	0	0	1	F	0
514226	2171	BIO101	1	0	0	0	1	F	0
514226	2171	BIO101	1	0	0	0	1	F	0
514226	2179	BIO101	4	0	0	0	1	B-	2.7
514226	2179	BIO101	4	0	0	0	1	B-	2.7
514226	2181	BIO101	1	0	0	0	1	F	0
514226	2181	BIO101	1	0	0	0	1	F	0
514226	2181	BIO102	1	0	0	0	1	F	0
514226	2181	BIO102	1	0	0	0	1	F	0
514276	2149	BIO101	2	0	0	0	1	C-	1.7
514292	2159	BIO101	3	0	0	0	1	B-	2.7
514308	2149	BIO101	3	0	0	0	1	C-	1.7
514353	2151	BIO102	2	0	0	1	0	B	3
514353	2149	BIO101	1	0	0	1	0	B-	2.7
514353	2159	BIO262	1	0	0	1	0	D+	1.3
514353	2181	BIO352	1	0	0	1	0	C	2
514363	2149	BIO101	1	0	0	0	1	C	2
514381	2159	BIO101	3	0	0	0	1	C+	2.3
514386	2149	BIO101	3	0	0	0	1	B+	3.3
514389	2149	BIO101	1	0	0	0	1	A-	3.7
514417	2149	BIO101	3	0	0	0	1	C+	2.3
514419	2149	BIO101	1	0	0	0	1	B	3
514419	2151	BIO102	1	0	0	0	1	A-	3.7
514419	2181	BIO437	1	0	0	0	1	C	2
514424	2181	BIO102	2	0	0	0	1	C	2
514431	2149	BIO101	3	0	0	0	1	C	2
514432	2181	BIO262	1	0	0	0	1	C	2
514467	2169	BIO101	1	0	0	0	1	C	2
514477	2149	BIO101	4	1	0	0	0	C+	2.3
514503	2149	BIO101	1	0	0	0	1	B-	2.7
514503	2151	BIO102	1	0	0	0	1	B+	3.3
514503	2161	BIO262	1	0	0	0	1	B	3
514517	2149	BIO101	3	0	0	0	1	A	4
514607	2149	BIO101	3	0	0	0	1	C	2
514621	2149	BIO101	1	0	0	0	1	A	4
514674	2149	BIO101	2	0	0	0	1	B+	3.3
514674	2151	BIO102	1	0	0	0	1	A-	3.7
514674	2179	BIO341	1	0	0	0	1	B-	2.7
514686	2149	BIO101	2	0	0	0	1	A	4
514691	2149	BIO101	3	0	0	0	1	B-	2.7
514691	2179	BIO352	1	0	0	0	1	D	1
514726	2149	BIO101	1	0	0	0	1	B	3
514789	2149	BIO101	1	0	0	0	1	D	1
514836	2151	BIO102	2	0	0	1	0	B	3
514836	2149	BIO101	1	0	0	1	0	B	3
514836	2179	BIO341	1	0	0	1	0	D+	1.3
514960	2149	BIO101	200	0	0	0	1	D	1
514960	2181	BIO102	1	0	0	0	1	C	2
514961	2149	BIO101	2	0	0	0	1	D	1
514961	2151	BIO101	1	0	0	0	1	C-	1.7
515011	2151	BIO102	2	0	0	1	0	W	0
515011	2149	BIO101	3	0	0	1	0	B	3
515011	2161	BIO102	1	0	0	1	0	B-	2.7
515204	2149	BIO101	3	0	0	0	1	A	4
515204	2151	BIO102	1	0	0	0	1	A	4
515233	2149	BIO101	1	0	0	0	1	B	3
515233	2159	BIO341	1	0	0	0	1	A	4
515246	2149	BIO101	1	0	0	0	1	C-	1.7
515304	2149	BIO101	2	0	0	0	1	B+	3.3
515311	2149	BIO101	1	0	0	0	1	D	1
515311	2151	BIO101	1	0	0	0	1	C	2
515317	2149	BIO101	4	1	0	0	0	A	4
515317	2179	BIO341	1	1	0	0	0	A	4
515323	2149	BIO101	1	0	0	0	1	D+	1.3
515323	2151	BIO101	1	0	0	0	1	B	3
515344	2149	BIO101	1	0	0	0	1	A-	3.7
515353	2149	BIO101	4	1	0	0	0	C+	2.3
515359	2149	BIO101	2	0	0	0	1	B-	2.7
515362	2159	BIO101	1	0	0	0	1	F	0
515414	2149	BIO101	2	0	0	0	1	B+	3.3
515414	2151	BIO102	1	0	0	0	1	C	2
515414	2159	BIO272	1	0	0	0	1	C	2
515414	2181	BIO352	1	0	0	0	1	C+	2.3
515418	2149	BIO101	1	0	0	0	1	A	4
515513	2149	BIO101	3	0	0	0	1	B+	3.3
515513	2151	BIO102	1	0	0	0	1	B	3
515513	2169	BIO352	1	0	0	0	1	C+	2.3
515527	2169	BIO101	3	0	0	0	1	C	2
515538	2151	BIO102	2	0	0	1	0	C+	2.3
515538	2149	BIO101	3	0	0	1	0	C+	2.3
515543	2149	BIO101	2	0	0	0	1	A	4
515553	2149	BIO101	1	0	0	0	1	A	4
515562	2159	BIO101	3	0	0	0	1	F	0
515562	2159	BIO101	3	0	0	0	1	F	0
515562	2169	BIO101	3	0	0	0	1	C	2
515562	2169	BIO101	3	0	0	0	1	C	2
515578	2149	BIO101	2	0	0	0	1	A	4
515578	2151	BIO102	1	0	0	0	1	C+	2.3
515578	2159	BIO262	1	0	0	0	1	C+	2.3
515578	2181	BIO352	1	0	0	0	1	C	2
515602	2179	BIO101	3	0	0	0	1	W	0
515606	2149	BIO101	3	0	0	0	1	D	1
515606	2151	BIO101	1	0	0	0	1	B-	2.7
515606	2159	BIO102	1	0	0	0	1	D	1
515617	2149	BIO101	250	0	0	0	1	A-	3.7
515617	2151	BIO102	250	0	0	0	1	A	4
515617	2169	BIO352	1	0	0	0	1	D+	1.3
515636	2169	BIO101	4	1	0	0	0	F	0
515670	2151	BIO102	2	0	0	1	0	A-	3.7
515670	2149	BIO101	2	0	0	1	0	B+	3.3
515717	2149	BIO101	3	0	0	0	1	C	2
515725	2149	BIO101	2	0	0	0	1	B-	2.7
515725	2151	BIO102	1	0	0	0	1	B	3
515725	2159	BIO262	1	0	0	0	1	C+	2.3
515739	2149	BIO101	3	0	0	0	1	C-	1.7
515750	2159	BIO101	3	0	0	0	1	B+	3.3
515771	2149	BIO101	1	0	0	0	1	A	4
515941	2149	BIO101	1	0	0	0	1	A	4
515946	2149	BIO101	1	0	0	0	1	B	3
515946	2151	BIO102	1	0	0	0	1	B+	3.3
515946	2169	BIO352	1	0	0	0	1	B+	3.3
515951	2149	BIO101	4	1	0	0	0	D	1
515956	2149	BIO101	2	0	0	0	1	B+	3.3
515969	2181	BIO102	1	0	0	0	1	B-	2.7
516305	2149	BIO101	3	0	0	0	1	D+	1.3
517012	2149	BIO101	3	0	0	0	1	F	0
517160	2149	BIO101	4	1	0	0	0	B	3
517234	2149	BIO101	3	0	0	0	1	C+	2.3
517343	2149	BIO101	3	0	0	0	1	C-	1.7
517343	2151	BIO102	1	0	0	0	1	F	0
517409	2149	BIO101	2	0	0	0	1	C+	2.3
517628	2159	BIO101	3	0	0	0	1	C	2
517650	2159	BIO101	1	0	0	0	1	B	3
517702	2149	BIO101	3	0	0	0	1	B-	2.7
517704	2149	BIO101	3	0	0	0	1	C+	2.3
517704	2151	BIO102	1	0	0	0	1	B	3
517801	2149	BIO101	3	0	0	0	1	A-	3.7
517802	2149	BIO101	3	0	0	0	1	B-	2.7
517861	2149	BIO101	1	0	0	0	1	C	2
517996	2149	BIO101	1	0	0	0	1	B-	2.7
518004	2149	BIO101	1	0	0	0	1	A	4
518008	2149	BIO101	1	0	0	0	1	C-	1.7
518009	2149	BIO101	4	1	0	0	0	A	4
518062	2159	BIO101	1	0	0	0	1	B-	2.7
518129	2149	BIO101	2	0	0	0	1	A	4
518129	2151	BIO102	1	0	0	0	1	A	4
518129	2159	BIO262	1	0	0	0	1	A	4
518156	2159	BIO101	2	0	0	0	1	B	3
518157	2149	BIO101	1	0	0	0	1	B+	3.3
518157	2151	BIO102	1	0	0	0	1	B+	3.3
518157	2159	BIO262	1	0	0	0	1	B	3
518157	2181	BIO352	1	0	0	0	1	B	3
518173	2149	BIO101	2	0	0	0	1	A	4
518221	2179	BIO341	1	0	0	0	1	A	4
518292	2149	BIO101	2	0	0	0	1	A-	3.7
518292	2151	BIO102	1	0	0	0	1	B+	3.3
518293	2151	BIO102	2	0	0	1	0	A	4
518293	2149	BIO101	1	0	0	1	0	B+	3.3
518293	2181	BIO437	1	0	0	1	0	B+	3.3
518300	2149	BIO101	2	0	0	0	1	C+	2.3
518348	2151	BIO102	2	0	0	1	0	B	3
518348	2149	BIO101	3	0	0	1	0	C+	2.3
518354	2149	BIO101	3	0	0	0	1	C+	2.3
518354	2151	BIO102	1	0	0	0	1	D+	1.3
518365	2179	BIO102	1	0	0	0	1	C	2
518370	2149	BIO101	4	1	0	0	0	C	2
518377	2149	BIO101	1	0	0	0	1	B	3
518406	2149	BIO101	2	0	0	0	1	F	0
518406	2151	BIO101	1	0	0	0	1	C-	1.7
518441	2149	BIO101	4	1	0	0	0	A	4
518466	2179	BIO352	1	0	0	0	1	B-	2.7
518482	2149	BIO101	2	0	0	0	1	B-	2.7
518580	2149	BIO101	1	0	0	0	1	B	3
518580	2151	BIO102	1	0	0	0	1	C+	2.3
518615	2149	BIO101	1	0	0	0	1	A	4
518615	2151	BIO102	1	0	0	0	1	C+	2.3
518687	2149	BIO101	3	0	0	0	1	C	2
518687	2151	BIO102	1	0	0	0	1	D+	1.3
518687	2159	BIO102	1	0	0	0	1	A	4
518687	2169	BIO272	1	0	0	0	1	F	0
518692	2149	BIO101	4	1	0	0	0	B+	3.3
518697	2149	BIO101	2	0	0	0	1	C+	2.3
518697	2169	BIO102	1	0	0	0	1	A	4
518750	2149	BIO101	2	0	0	0	1	A	4
518794	2151	BIO102	2	0	0	1	0	C+	2.3
518794	2149	BIO101	3	0	0	1	0	B	3
518794	2161	BIO352	1	0	0	1	0	D+	1.3
518803	2149	BIO101	2	0	0	0	1	C+	2.3
518815	2159	BIO101	3	0	0	0	1	A-	3.7
519035	2159	BIO101	4	1	0	0	0	A	4
519035	2186	BIO262	1000	1	0	0	0	A-	3.7
519043	2149	BIO101	1	0	0	0	1	A	4
519050	2149	BIO101	2	0	0	0	1	D+	1.3
519050	2151	BIO101	1	0	0	0	1	B	3
519050	2181	BIO102	1	0	0	0	1	C	2
519134	2149	BIO101	1	0	0	0	1	B	3
519134	2151	BIO102	1	0	0	0	1	A-	3.7
519134	2181	BIO352	1	0	0	0	1	D+	1.3
519148	2149	BIO101	3	0	0	0	1	B-	2.7
519188	2149	BIO101	1	0	0	0	1	B+	3.3
519248	2149	BIO101	2	0	0	0	1	A	4
519286	2169	BIO101	2	0	0	0	1	C	2
519290	2159	BIO101	3	0	0	0	1	F	0
519310	2149	BIO101	1	0	0	0	1	C-	1.7
519310	2151	BIO102	1	0	0	0	1	C	2
519310	2161	BIO262	1	0	0	0	1	D+	1.3
519344	2159	BIO101	3	0	0	0	1	C-	1.7
519438	2149	BIO101	2	0	0	0	1	A-	3.7
519438	2151	BIO102	1	0	0	0	1	B+	3.3
519438	2159	BIO341	1	0	0	0	1	B-	2.7
519556	2149	BIO101	3	0	0	0	1	C	2
519556	2151	BIO102	1	0	0	0	1	B	3
519608	2149	BIO101	1	0	0	0	1	C	2
519613	2149	BIO101	1	0	0	0	1	A	4
519690	2149	BIO101	1	0	0	0	1	A	4
519694	2149	BIO101	3	0	0	0	1	B+	3.3
519757	2149	BIO101	1	0	0	0	1	D	1
519819	2149	BIO101	3	0	0	0	1	B+	3.3
519819	2151	BIO102	1	0	0	0	1	B	3
519819	2159	BIO262	1	0	0	0	1	A-	3.7
519879	2151	BIO102	2	0	0	1	0	A	4
519879	2149	BIO101	1	0	0	1	0	C+	2.3
519879	2161	BIO262	1	0	0	1	0	A	4
519890	2149	BIO101	2	0	0	0	1	B	3
519924	2169	BIO341	1	0	0	0	1	A	4
520181	2149	BIO101	1	0	0	0	1	B	3
520230	2149	BIO101	2	0	0	0	1	B-	2.7
520267	2149	BIO101	3	0	0	0	1	A	4
520313	2169	BIO101	3	0	0	0	1	C+	2.3
520321	2149	BIO101	3	0	0	0	1	A	4
520321	2179	BIO102	1	0	0	0	1	A-	3.7
520327	2149	BIO101	2	0	0	0	1	C	2
520334	2149	BIO101	1	0	0	0	1	A-	3.7
520334	2181	BIO102	2	0	0	0	1	A	4
520358	2149	BIO101	2	0	0	0	1	A	4
520426	2149	BIO101	1	0	0	0	1	B-	2.7
520436	2149	BIO101	2	0	0	0	1	F	0
520436	2156	BIO101	1000	0	0	0	1	C-	1.7
520513	2149	BIO101	2	0	0	0	1	B+	3.3
520566	2149	BIO101	1	0	0	0	1	C	2
520566	2151	BIO102	1	0	0	0	1	B	3
520566	2161	BIO262	1	0	0	0	1	A-	3.7
520674	2149	BIO101	1	0	0	0	1	C	2
520750	2179	BIO101	2	0	0	0	1	A	4
520773	2149	BIO101	250	0	0	0	1	B+	3.3
520773	2151	BIO102	250	0	0	0	1	A-	3.7
520796	2149	BIO101	1	0	0	0	1	A	4
520842	2149	BIO101	1	0	0	0	1	C	2
520879	2161	BIO102	1	0	0	0	1	A-	3.7
520919	2149	BIO101	1	0	0	0	1	C	2
520972	2159	BIO101	2	0	0	1	0	F	0
520972	2159	BIO101	2	0	0	1	0	F	0
520972	2149	BIO101	1	0	0	1	0	D	1
520972	2149	BIO101	1	0	0	1	0	D	1
520993	2149	BIO101	4	1	0	0	0	A-	3.7
520998	2149	BIO101	1	0	0	0	1	B-	2.7
520998	2181	BIO102	1	0	0	0	1	A-	3.7
521008	2149	BIO101	2	0	0	0	1	F	0
521008	2149	BIO101	2	0	0	0	1	F	0
521008	2151	BIO102	1	0	0	0	1	F	0
521008	2151	BIO102	1	0	0	0	1	F	0
521008	2159	BIO101	3	0	0	0	1	B-	2.7
521008	2159	BIO101	3	0	0	0	1	B-	2.7
521033	2149	BIO101	3	0	0	0	1	A	4
521050	2149	BIO101	3	0	0	0	1	C	2
521063	2149	BIO101	1	0	0	0	1	B	3
521108	2159	BIO101	3	0	0	0	1	B	3
521124	2149	BIO101	1	0	0	0	1	B+	3.3
521124	2151	BIO102	1	0	0	0	1	B+	3.3
521124	2169	BIO341	1	0	0	0	1	A-	3.7
521142	2149	BIO101	3	0	0	0	1	A-	3.7
521218	2159	BIO101	3	0	0	0	1	B	3
521218	2161	BIO102	1	0	0	0	1	B	3
521218	2169	BIO262	1	0	0	0	1	B+	3.3
521218	2179	BIO272	1	0	0	0	1	A-	3.7
521236	2169	BIO102	1	0	0	0	1	B+	3.3
521256	2149	BIO101	4	1	0	0	0	C+	2.3
521279	2149	BIO101	1	0	0	0	1	F	0
521279	2151	BIO101	1	0	0	0	1	D	1
521302	2149	BIO101	1	0	0	0	1	A	4
521325	2171	BIO102	2	0	0	1	0	B-	2.7
521325	2169	BIO101	3	0	0	1	0	B	3
521325	2181	BIO102	2	0	0	1	0	B-	2.7
521357	2151	BIO102	2	0	0	1	0	A	4
521357	2149	BIO101	1	0	0	1	0	B	3
521378	2149	BIO101	2	0	0	0	1	F	0
521378	2151	BIO101	1	0	0	0	1	C	2
521385	2149	BIO101	3	0	0	0	1	A	4
521397	2149	BIO101	1	0	0	0	1	A-	3.7
521403	2149	BIO101	2	0	0	0	1	B+	3.3
521479	2149	BIO101	4	1	0	0	0	C-	1.7
521500	2149	BIO101	2	0	0	0	1	B+	3.3
521500	2151	BIO102	1	0	0	0	1	A-	3.7
521500	2181	BIO352	1	0	0	0	1	B-	2.7
521517	2149	BIO101	2	0	0	0	1	A	4
521523	2159	BIO101	3	0	0	0	1	C-	1.7
521533	2149	BIO101	3	0	0	0	1	B-	2.7
521546	2149	BIO101	3	0	0	0	1	C-	1.7
521546	2149	BIO101	3	0	0	0	1	C-	1.7
521546	2169	BIO101	3	0	0	0	1	C+	2.3
521546	2169	BIO101	3	0	0	0	1	C+	2.3
521580	2151	BIO102	2	0	0	1	0	B	3
521580	2149	BIO101	1	0	0	1	0	A-	3.7
521580	2166	BIO352	1000	0	0	1	0	B-	2.7
521581	2149	BIO101	2	0	0	0	1	A-	3.7
521589	2159	BIO101	3	0	0	0	1	B	3
521593	2159	BIO101	3	0	0	0	1	A-	3.7
521598	2159	BIO101	1	0	0	0	1	A-	3.7
521611	2151	BIO102	2	0	0	1	0	B	3
521611	2149	BIO101	3	0	0	1	0	C-	1.7
521621	2149	BIO101	4	1	1	1	0	A-	3.7
521621	2151	BIO102	2	1	1	1	0	A-	3.7
521637	2149	BIO101	2	0	0	0	1	A	4
521637	2151	BIO102	1	0	0	0	1	A-	3.7
521641	2149	BIO101	3	0	0	0	1	F	0
521658	2149	BIO101	4	1	0	0	0	C	2
521659	2149	BIO101	1	0	0	0	1	F	0
521706	2149	BIO101	2	0	0	0	1	A	4
521719	2149	BIO101	2	0	0	0	1	B+	3.3
521732	2181	BIO102	1	0	0	0	1	C-	1.7
521823	2169	BIO101	200	0	0	0	1	A-	3.7
521897	2151	BIO102	2	0	0	1	0	B+	3.3
521897	2149	BIO101	2	0	0	1	0	B+	3.3
521897	2179	BIO262	1	0	0	1	0	B	3
521958	2149	BIO101	3	0	0	0	1	B+	3.3
521958	2151	BIO102	1	0	0	0	1	B	3
522052	2149	BIO101	3	0	0	0	1	B	3
522058	2149	BIO101	1	0	0	0	1	B	3
522071	2149	BIO101	2	0	0	0	1	B+	3.3
522133	2149	BIO101	2	0	0	0	1	C-	1.7
522161	2169	BIO101	3	0	0	0	1	D	1
522203	2169	BIO101	3	0	0	0	1	B	3
522260	2179	BIO101	3	0	0	0	1	C-	1.7
522279	2149	BIO101	1	0	0	0	1	B	3
522279	2159	BIO102	1	0	0	0	1	C+	2.3
522281	2149	BIO101	3	0	0	0	1	A-	3.7
522281	2179	BIO102	1	0	0	0	1	B+	3.3
522298	2149	BIO101	1	0	0	0	1	A	4
522303	2159	BIO101	3	0	0	0	1	A-	3.7
522390	2159	BIO101	4	1	0	0	0	C+	2.3
522488	2149	BIO101	1	0	0	0	1	A	4
522495	2149	BIO101	3	0	0	0	1	B-	2.7
522495	2151	BIO102	1	0	0	0	1	C+	2.3
522495	2179	BIO341	2	0	0	0	1	C	2
522523	2159	BIO101	3	0	0	0	1	B-	2.7
522578	2149	BIO101	1	0	0	0	1	F	0
522578	2149	BIO101	1	0	0	0	1	F	0
522578	2159	BIO101	3	0	0	0	1	C+	2.3
522578	2159	BIO101	3	0	0	0	1	C+	2.3
522672	2149	BIO101	2	0	0	0	1	A	4
522678	2149	BIO101	2	0	0	0	1	C	2
522733	2149	BIO101	3	0	0	0	1	C-	1.7
522733	2149	BIO101	3	0	0	0	1	C-	1.7
522733	2159	BIO101	3	0	0	0	1	C	2
522733	2159	BIO101	3	0	0	0	1	C	2
522741	2149	BIO101	2	0	0	0	1	A	4
522741	2151	BIO102	1	0	0	0	1	A	4
522741	2181	BIO352	1	0	0	0	1	A-	3.7
522762	2151	BIO102	2	0	0	1	0	C	2
522762	2149	BIO101	3	0	0	1	0	D	1
522762	2169	BIO262	1	0	0	1	0	C-	1.7
522790	2149	BIO101	4	1	0	0	0	C-	1.7
522826	2181	BIO101	1	0	0	0	1	C+	2.3
522864	2149	BIO101	3	0	0	0	1	C	2
522987	2149	BIO101	3	0	0	0	1	C	2
523001	2149	BIO101	3	0	0	0	1	B+	3.3
523019	2149	BIO101	1	0	0	0	1	A-	3.7
523101	2159	BIO101	3	0	0	0	1	C-	1.7
523203	2149	BIO101	2	0	0	0	1	B-	2.7
523233	2151	BIO102	2	0	0	1	0	F	0
523233	2149	BIO101	3	0	0	1	0	C-	1.7
523309	2149	BIO101	2	0	0	0	1	A	4
523309	2151	BIO102	1	0	0	0	1	A	4
523319	2149	BIO101	4	1	0	0	0	B+	3.3
523346	2151	BIO102	2	0	0	1	0	C+	2.3
523346	2149	BIO101	3	0	0	1	0	B+	3.3
523346	2169	BIO352	1	0	0	1	0	C	2
523351	2149	BIO101	3	0	0	0	1	F	0
523355	2149	BIO101	4	1	0	0	0	C+	2.3
523416	2149	BIO101	1	0	0	0	1	D	1
523422	2149	BIO101	1	0	0	0	1	B	3
523422	2161	BIO262	1	0	0	0	1	C	2
523465	2149	BIO101	4	1	0	0	0	B+	3.3
523486	2161	BIO102	1	0	0	0	1	B+	3.3
523528	2149	BIO101	4	1	0	0	0	B	3
523552	2149	BIO101	2	0	0	0	1	C-	1.7
523570	2151	BIO102	2	0	0	1	0	I	0
523570	2149	BIO101	2	0	0	1	0	B+	3.3
523570	2179	BIO341	1	0	0	1	0	A	4
523577	2169	BIO101	2	0	0	0	1	C	2
523593	2149	BIO101	1	0	0	0	1	F	0
523593	2149	BIO101	1	0	0	0	1	F	0
523593	2151	BIO102	1	0	0	0	1	C+	2.3
523593	2151	BIO102	1	0	0	0	1	C+	2.3
523593	2159	BIO101	1	0	0	0	1	F	0
523593	2159	BIO101	1	0	0	0	1	F	0
523733	2149	BIO101	2	0	0	0	1	A	4
523877	2159	BIO101	4	1	0	0	0	B	3
523901	2151	BIO102	2	0	0	1	0	A-	3.7
523901	2149	BIO101	1	0	0	1	0	B	3
523967	2149	BIO101	2	0	0	0	1	B+	3.3
523967	2179	BIO352	1	0	0	0	1	B	3
523978	2149	BIO101	2	0	0	0	1	B	3
523979	2149	BIO101	1	0	0	0	1	B	3
523979	2151	BIO102	1	0	0	0	1	C	2
523979	2181	BIO437	1	0	0	0	1	C-	1.7
524023	2159	BIO101	2	0	0	0	1	C	2
524056	2149	BIO101	2	0	0	0	1	A	4
524084	2149	BIO101	1	0	0	0	1	B+	3.3
524086	2149	BIO101	3	0	0	0	1	B+	3.3
524086	2151	BIO102	1	0	0	0	1	B-	2.7
524086	2159	BIO272	1	0	0	0	1	C	2
524087	2149	BIO101	3	0	0	0	1	C+	2.3
524093	2149	BIO101	4	1	0	0	0	F	0
524093	2149	BIO101	4	1	0	0	0	F	0
524093	2159	BIO101	3	1	0	0	0	C-	1.7
524093	2159	BIO101	3	1	0	0	0	C-	1.7
524252	2149	BIO101	2	0	0	0	1	C+	2.3
524252	2151	BIO102	1	0	0	0	1	A-	3.7
524252	2169	BIO311	1	0	0	0	1	C	2
524260	2149	BIO101	2	0	0	0	1	F	0
524297	2149	BIO101	3	0	0	0	1	B	3
524297	2179	BIO102	1	0	0	0	1	B	3
524311	2149	BIO101	3	0	0	0	1	B+	3.3
524311	2179	BIO341	2	0	0	0	1	B	3
524316	2149	BIO101	2	0	0	0	1	B+	3.3
524324	2166	BIO262	2000	0	0	0	1	A	4
524332	2151	BIO102	2	0	0	1	0	B-	2.7
524332	2149	BIO101	2	0	0	1	0	C+	2.3
524343	2149	BIO101	1	0	0	0	1	D	1
524343	2151	BIO101	1	0	0	0	1	B+	3.3
524377	2149	BIO101	1	0	0	0	1	C	2
524377	2179	BIO102	1	0	0	0	1	D	1
524416	2161	BIO101	1	0	0	0	1	C	2
524448	2149	BIO101	1	0	0	0	1	A	4
524463	2149	BIO101	1	0	0	0	1	D	1
524463	2151	BIO102	1	0	0	0	1	B-	2.7
524463	2179	BIO262	1	0	0	0	1	C	2
524537	2149	BIO101	2	0	0	0	1	B-	2.7
524583	2151	BIO102	2	0	0	1	0	A-	3.7
524583	2149	BIO101	3	0	0	1	0	B+	3.3
524583	2179	BIO341	2	0	0	1	0	C-	1.7
524599	2151	BIO102	2	0	0	1	0	B+	3.3
524599	2149	BIO101	2	0	0	1	0	A	4
524599	2161	BIO262	1	0	0	1	0	B+	3.3
524610	2149	BIO101	1	0	0	0	1	B	3
524610	2179	BIO262	1	0	0	0	1	B+	3.3
524612	2149	BIO101	1	0	0	0	1	B	3
524612	2151	BIO102	1	0	0	0	1	B	3
524612	2159	BIO262	1	0	0	0	1	C+	2.3
524612	2186	BIO352	2000	0	0	0	1	C-	1.7
524640	2149	BIO101	1	0	0	0	1	C-	1.7
524678	2149	BIO101	1	0	0	0	1	B	3
524743	2159	BIO101	4	1	0	0	0	B-	2.7
524756	2149	BIO101	3	0	0	0	1	C-	1.7
524769	2149	BIO101	3	0	0	0	1	B	3
524769	2151	BIO102	1	0	0	0	1	B	3
524769	2179	BIO352	1	0	0	0	1	B+	3.3
524799	2149	BIO101	3	0	0	0	1	F	0
524799	2161	BIO101	1	0	0	0	1	C+	2.3
524809	2151	BIO102	2	0	0	1	0	A	4
524809	2149	BIO101	3	0	0	1	0	A	4
524809	2169	BIO352	1	0	0	1	0	B-	2.7
524949	2149	BIO101	3	0	0	0	1	C+	2.3
524949	2151	BIO102	1	0	0	0	1	B	3
524949	2161	BIO352	1	0	0	0	1	I	0
524966	2149	BIO101	3	0	0	0	1	A	4
524986	2149	BIO101	4	1	0	0	0	A-	3.7
524986	2159	BIO102	1	1	0	0	0	B+	3.3
525062	2149	BIO101	1	0	0	0	1	B	3
525095	2179	BIO101	3	0	0	0	1	A	4
525176	2179	BIO101	2	0	0	0	1	B+	3.3
525178	2179	BIO101	3	0	0	0	1	B+	3.3
525211	2149	BIO101	3	0	0	0	1	B+	3.3
525211	2151	BIO262	1	0	0	0	1	B-	2.7
525211	2159	BIO352	1	0	0	0	1	C-	1.7
525330	2151	BIO102	2	0	0	1	0	A	4
525330	2149	BIO101	2	0	0	1	0	A	4
525330	2159	BIO262	1	0	0	1	0	A	4
525330	2169	BIO352	1	0	0	1	0	A	4
525356	2169	BIO101	3	0	0	0	1	A	4
525380	2149	BIO101	2	0	0	0	1	B+	3.3
525441	2149	BIO101	1	0	0	0	1	C	2
525441	2151	BIO102	1	0	0	0	1	B	3
525441	2179	BIO352	1	0	0	0	1	C	2
525461	2179	BIO101	2	0	0	0	1	D	1
525487	2169	BIO341	1	0	0	0	1	B	3
525535	2149	BIO101	2	0	0	0	1	B-	2.7
525554	2159	BIO101	1	0	0	0	1	B-	2.7
525661	2149	BIO101	1	0	0	0	1	W	0
525666	2149	BIO101	3	0	0	0	1	F	0
525670	2181	BIO102	1	0	0	0	1	C+	2.3
525671	2159	BIO101	4	1	0	0	0	C	2
525688	2149	BIO101	3	0	0	0	1	A	4
525714	2149	BIO101	4	1	0	0	0	C-	1.7
525715	2149	BIO101	2	0	0	0	1	B-	2.7
525719	2149	BIO101	2	0	0	0	1	C	2
525719	2151	BIO102	1	0	0	0	1	C-	1.7
525719	2159	BIO102	1	0	0	0	1	B	3
525719	2161	BIO262	1	0	0	0	1	C	2
525719	2179	BIO311	1	0	0	0	1	D	1
525769	2149	BIO101	2	0	0	0	1	A-	3.7
525769	2159	BIO102	1	0	0	0	1	A-	3.7
525775	2169	BIO101	2	0	0	0	1	B+	3.3
525856	2181	BIO101	1	0	0	0	1	F	0
525873	2149	BIO101	3	0	0	0	1	B+	3.3
525873	2151	BIO102	1	0	0	0	1	B+	3.3
525874	2149	BIO101	3	0	0	0	1	C-	1.7
525880	2149	BIO101	3	0	0	0	1	A	4
525916	2149	BIO101	1	0	0	0	1	C	2
525917	2149	BIO101	2	0	0	0	1	B+	3.3
525917	2151	BIO102	1	0	0	0	1	C	2
525917	2181	BIO352	1	0	0	0	1	D	1
525944	2149	BIO101	3	0	0	0	1	C	2
525951	2149	BIO101	3	0	0	0	1	C-	1.7
525951	2149	BIO101	3	0	0	0	1	C-	1.7
525951	2151	BIO102	1	0	0	0	1	D	1
525951	2151	BIO102	1	0	0	0	1	D	1
525951	2159	BIO101	2	0	0	0	1	D+	1.3
525951	2159	BIO101	2	0	0	0	1	D+	1.3
525951	2181	BIO101	1	0	0	0	1	A-	3.7
525951	2181	BIO101	1	0	0	0	1	A-	3.7
525955	2149	BIO101	1	0	0	0	1	C	2
526016	2149	BIO101	1	0	0	0	1	A	4
526016	2151	BIO262	1	0	0	0	1	B+	3.3
526016	2161	BIO352	1	0	0	0	1	C	2
526027	2149	BIO101	2	0	0	0	1	B-	2.7
526027	2179	BIO102	1	0	0	0	1	B+	3.3
526046	2151	BIO102	2	0	0	1	0	C	2
526046	2149	BIO101	2	0	0	1	0	D	1
526046	2159	BIO262	1	0	0	1	0	A	4
526046	2179	BIO272	1	0	0	1	0	C+	2.3
526061	2149	BIO101	4	1	0	0	0	F	0
526064	2149	BIO101	1	0	0	0	1	B	3
526136	2179	BIO101	3	0	0	0	1	W	0
526137	2149	BIO101	1	0	0	0	1	B	3
526139	2149	BIO101	1	0	0	0	1	D	1
526139	2151	BIO102	1	0	0	0	1	D+	1.3
526171	2149	BIO101	2	0	0	0	1	B+	3.3
526224	2151	BIO102	2	0	0	1	0	A-	3.7
526224	2149	BIO101	2	0	0	1	0	B-	2.7
526244	2149	BIO101	1	0	0	0	1	D	1
526244	2151	BIO101	1	0	0	0	1	C	2
526270	2159	BIO101	4	1	0	0	0	C	2
526311	2169	BIO101	3	0	0	0	1	C-	1.7
526386	2151	BIO102	2	0	0	1	0	A	4
526386	2149	BIO101	3	0	0	1	0	B	3
526386	2181	BIO352	1	0	0	1	0	A	4
526421	2149	BIO101	4	1	0	0	0	A-	3.7
526421	2151	BIO262	1	1	0	0	0	A	4
526421	2161	BIO352	1	1	0	0	0	C-	1.7
526444	2149	BIO101	1	0	0	0	1	C	2
526448	2149	BIO101	3	0	0	0	1	B-	2.7
526502	2149	BIO101	1	0	0	0	1	B-	2.7
526502	2151	BIO102	1	0	0	0	1	B	3
526571	2149	BIO101	1	0	0	0	1	B	3
526633	2159	BIO101	1	0	0	0	1	D	1
526669	2151	BIO102	2	0	0	1	0	A	4
526669	2149	BIO101	3	0	0	1	0	B	3
526669	2179	BIO341	1	0	0	1	0	D	1
526678	2149	BIO101	3	0	0	0	1	C	2
526789	2159	BIO101	3	0	0	0	1	C	2
526878	2179	BIO341	1	0	0	0	1	A-	3.7
526883	2149	BIO101	1	0	0	0	1	C+	2.3
526887	2151	BIO102	2	0	0	1	0	B	3
526887	2149	BIO101	2	0	0	1	0	B-	2.7
526887	2181	BIO302	1	0	0	1	0	C	2
526941	2149	BIO101	3	0	0	0	1	C	2
526993	2149	BIO101	1	0	0	0	1	C	2
526996	2181	BIO102	2	0	0	0	1	B	3
527023	2149	BIO101	3	0	0	0	1	B+	3.3
527063	2149	BIO101	1	0	0	0	1	A	4
527076	2149	BIO101	1	0	0	0	1	C	2
527101	2149	BIO101	250	0	0	0	1	A	4
527101	2151	BIO102	250	0	0	0	1	A	4
527124	2151	BIO102	2	0	0	1	0	A	4
527124	2149	BIO101	2	0	0	1	0	C+	2.3
527124	2161	BIO262	1	0	0	1	0	B	3
527125	2151	BIO102	2	0	0	1	0	A	4
527125	2149	BIO101	2	0	0	1	0	B+	3.3
527162	2149	BIO101	1	0	0	0	1	D	1
527162	2151	BIO101	1	0	0	0	1	B-	2.7
527303	2149	BIO101	2	0	0	0	1	D	1
527315	2149	BIO101	2	0	0	0	1	A	4
527327	2151	BIO102	2	0	0	1	0	D+	1.3
527327	2149	BIO101	1	0	0	1	0	D	1
527339	2149	BIO101	1	0	0	0	1	A-	3.7
527360	2149	BIO101	1	0	0	0	1	C	2
527360	2151	BIO102	1	0	0	0	1	C-	1.7
527383	2149	BIO101	4	1	0	0	0	B	3
527383	2159	BIO262	1	1	0	0	0	C	2
527410	2149	BIO101	1	0	0	0	1	C	2
527410	2151	BIO102	1	0	0	0	1	C	2
527425	2159	BIO101	3	0	0	0	1	C	2
527439	2149	BIO101	2	0	0	0	1	C+	2.3
527471	2149	BIO101	2	0	0	0	1	C-	1.7
527522	2149	BIO101	1	0	0	0	1	C	2
527522	2151	BIO102	1	0	0	0	1	B-	2.7
527533	2159	BIO101	3	0	0	0	1	D	1
527564	2149	BIO101	1	0	0	0	1	C	2
527599	2149	BIO101	3	0	0	0	1	D+	1.3
527617	2149	BIO101	2	0	0	0	1	A	4
527617	2151	BIO102	1	0	0	0	1	A-	3.7
527617	2159	BIO262	1	0	0	0	1	A-	3.7
527635	2149	BIO101	4	1	0	0	0	C	2
527688	2151	BIO102	2	0	0	1	0	B-	2.7
527688	2149	BIO101	2	0	0	1	0	B-	2.7
527704	2149	BIO101	3	0	0	0	1	C+	2.3
527704	2151	BIO102	1	0	0	0	1	B	3
527736	2151	BIO102	2	0	0	1	0	C-	1.7
527736	2151	BIO102	2	0	0	1	0	C-	1.7
527736	2149	BIO101	1	0	0	1	0	C-	1.7
527736	2149	BIO101	1	0	0	1	0	C-	1.7
527736	2156	BIO262	2000	0	0	1	0	B	3
527736	2156	BIO262	2000	0	0	1	0	B	3
527736	2169	BIO101	2	0	0	1	0	C	2
527736	2169	BIO101	2	0	0	1	0	C	2
527758	2159	BIO101	3	0	0	0	1	D	1
527819	2179	BIO311	1	0	0	0	1	B	3
527821	2149	BIO101	3	0	0	0	1	C+	2.3
527826	2149	BIO101	3	0	0	0	1	B	3
527826	2151	BIO102	1	0	0	0	1	C+	2.3
527826	2159	BIO352	1	0	0	0	1	C-	1.7
527883	2161	BIO102	1	0	0	0	1	B	3
527924	2149	BIO101	1	0	0	0	1	A-	3.7
527928	2159	BIO101	2	0	0	0	1	B	3
527933	2149	BIO101	3	0	0	0	1	B-	2.7
527952	2149	BIO101	2	0	0	0	1	D+	1.3
527998	2149	BIO101	3	0	0	0	1	W	0
528022	2149	BIO101	3	0	0	0	1	C	2
528031	2149	BIO101	2	0	0	0	1	F	0
528031	2151	BIO101	1	0	0	0	1	B-	2.7
528059	2149	BIO101	4	1	0	0	0	C	2
528062	2169	BIO101	3	0	0	0	1	B	3
528073	2149	BIO101	2	0	0	0	1	A-	3.7
528093	2149	BIO101	3	0	0	0	1	B	3
528259	2159	BIO101	4	1	0	0	0	A-	3.7
528269	2149	BIO101	2	0	0	0	1	A-	3.7
528285	2159	BIO101	1	0	0	0	1	A	4
528298	2149	BIO101	2	0	0	0	1	F	0
528342	2159	BIO101	3	0	0	0	1	A	4
528410	2149	BIO101	3	0	0	0	1	A-	3.7
528427	2149	BIO101	2	0	0	0	1	C+	2.3
528450	2149	BIO101	1	0	0	0	1	C	2
528496	2149	BIO101	1	0	0	0	1	B	3
528496	2169	BIO102	1	0	0	0	1	B-	2.7
528510	2151	BIO102	2	0	0	1	0	B-	2.7
528510	2149	BIO101	1	0	0	1	0	C+	2.3
528510	2159	BIO262	1	0	0	1	0	B-	2.7
528510	2179	BIO341	1	0	0	1	0	C+	2.3
528534	2149	BIO101	3	0	0	0	1	A	4
528571	2149	BIO101	1	0	0	0	1	B-	2.7
528573	2149	BIO101	1	0	0	0	1	B	3
528573	2179	BIO102	1	0	0	0	1	B-	2.7
528577	2159	BIO101	2	0	0	0	1	A	4
528615	2181	BIO101	1	0	0	0	1	A	4
528627	2149	BIO101	4	1	0	0	0	C-	1.7
528662	2149	BIO101	1	0	0	0	1	F	0
528675	2159	BIO101	2	0	0	0	1	C	2
528682	2149	BIO101	3	0	0	0	1	B-	2.7
528682	2151	BIO102	1	0	0	0	1	B-	2.7
528701	2149	BIO101	2	0	0	0	1	F	0
528701	2149	BIO101	2	0	0	0	1	F	0
528701	2159	BIO101	3	0	0	0	1	D	1
528701	2159	BIO101	3	0	0	0	1	D	1
528702	2149	BIO101	2	0	0	0	1	B-	2.7
528725	2181	BIO102	2	0	0	0	1	B	3
528764	2149	BIO101	3	0	0	0	1	C+	2.3
528764	2151	BIO102	1	0	0	0	1	C	2
528764	2161	BIO262	1	0	0	0	1	C	2
528781	2149	BIO101	3	0	0	0	1	B+	3.3
528891	2151	BIO102	2	0	0	1	0	B	3
528891	2149	BIO101	1	0	0	1	0	C+	2.3
528913	2149	BIO101	4	1	0	0	0	C	2
528927	2149	BIO101	3	0	0	0	1	B	3
528927	2151	BIO102	1	0	0	0	1	D+	1.3
528937	2149	BIO101	2	0	0	0	1	A	4
528939	2149	BIO101	1	0	0	0	1	B	3
528940	2149	BIO101	2	0	0	0	1	B-	2.7
528940	2151	BIO102	1	0	0	0	1	B-	2.7
528940	2179	BIO311	1	0	0	0	1	C	2
528956	2149	BIO101	1	0	0	0	1	C+	2.3
528956	2151	BIO102	1	0	0	0	1	C	2
529046	2149	BIO101	2	0	0	0	1	A	4
529062	2149	BIO101	1	0	0	0	1	B	3
529062	2179	BIO102	1	0	0	0	1	A	4
529108	2151	BIO102	2	0	0	1	0	A	4
529108	2149	BIO101	1	0	0	1	0	B	3
529108	2159	BIO272	1	0	0	1	0	B	3
529108	2161	BIO352	1	0	0	1	0	D+	1.3
529108	2181	BIO262	200	0	0	1	0	B+	3.3
529125	2149	BIO101	2	0	0	0	1	C	2
529127	2149	BIO101	3	0	0	0	1	B+	3.3
529135	2151	BIO102	2	0	0	1	0	B	3
529135	2149	BIO101	3	0	0	1	0	B-	2.7
529135	2179	BIO341	1	0	0	1	0	A-	3.7
529136	2149	BIO101	3	0	0	0	1	C	2
529143	2149	BIO101	3	0	0	0	1	B+	3.3
529143	2179	BIO341	1	0	0	0	1	B-	2.7
529175	2159	BIO101	3	0	0	0	1	B	3
529193	2149	BIO101	1	0	0	0	1	B+	3.3
529193	2151	BIO102	1	0	0	0	1	A-	3.7
529205	2159	BIO101	2	0	0	0	1	C-	1.7
529253	2149	BIO101	2	0	0	0	1	B-	2.7
529253	2151	BIO102	1	0	0	0	1	B+	3.3
529253	2179	BIO311	1	0	0	0	1	C	2
529284	2149	BIO101	1	0	0	0	1	A	4
529336	2149	BIO101	4	1	0	0	0	C+	2.3
529336	2151	BIO102	1	1	0	0	0	B	3
529340	2151	BIO102	2	0	0	1	0	B	3
529340	2149	BIO101	1	0	0	1	0	B	3
529348	2149	BIO101	4	1	0	0	0	B-	2.7
529374	2169	BIO262	1	0	0	0	1	B-	2.7
529394	2161	BIO102	2	0	0	1	0	D+	1.3
529401	2149	BIO101	4	1	1	1	0	A	4
529401	2151	BIO102	2	1	1	1	0	A	4
529419	2149	BIO101	3	0	0	0	1	B-	2.7
529419	2151	BIO102	1	0	0	0	1	B+	3.3
529419	2159	BIO262	1	0	0	0	1	C	2
529419	2181	BIO352	1	0	0	0	1	C-	1.7
529441	2159	BIO101	2	0	0	0	1	C-	1.7
529500	2151	BIO102	2	0	0	1	0	B	3
529500	2149	BIO101	1	0	0	1	0	B	3
529500	2159	BIO262	1	0	0	1	0	B	3
529512	2149	BIO101	1	0	0	0	1	C	2
529525	2149	BIO101	3	0	0	0	1	C+	2.3
529525	2149	BIO101	3	0	0	0	1	C+	2.3
529525	2169	BIO101	3	0	0	0	1	B	3
529525	2169	BIO101	3	0	0	0	1	B	3
529549	2149	BIO101	2	0	0	0	1	B-	2.7
529616	2149	BIO101	1	0	0	0	1	B	3
529618	2149	BIO101	1	0	0	0	1	F	0
529686	2149	BIO101	1	0	0	0	1	A-	3.7
529717	2149	BIO101	3	0	0	0	1	B	3
529721	2149	BIO101	1	0	0	0	1	D	1
529721	2151	BIO101	1	0	0	0	1	B-	2.7
529731	2159	BIO101	2	0	0	0	1	C-	1.7
529732	2149	BIO101	4	1	0	0	0	B+	3.3
529752	2151	BIO102	2	0	0	1	0	B-	2.7
529752	2149	BIO101	3	0	0	1	0	C	2
529752	2179	BIO262	1	0	0	1	0	C+	2.3
529772	2161	BIO102	2	0	0	1	0	D	1
529772	2149	BIO101	3	0	0	1	0	C	2
529804	2149	BIO101	1	0	0	0	1	D	1
529831	2149	BIO101	2	0	0	0	1	A	4
529831	2151	BIO102	1	0	0	0	1	A-	3.7
529831	2181	BIO352	1	0	0	0	1	B	3
529832	2151	BIO102	2	0	0	1	0	C+	2.3
529832	2149	BIO101	2	0	0	1	0	B+	3.3
529832	2161	BIO262	1	0	0	1	0	B	3
529833	2159	BIO101	2	0	0	0	1	B	3
529882	2149	BIO101	2	0	0	0	1	B+	3.3
529889	2169	BIO101	1	0	0	0	1	D	1
529944	2161	BIO102	2	0	0	1	0	F	0
529946	2149	BIO101	1	0	0	0	1	D+	1.3
529968	2149	BIO101	4	1	0	0	0	B	3
529972	2159	BIO101	3	0	0	0	1	D	1
529989	2149	BIO101	1	0	0	0	1	D+	1.3
529991	2149	BIO101	2	0	0	0	1	D	1
530066	2151	BIO102	2	0	0	1	0	A-	3.7
530066	2149	BIO101	3	0	0	1	0	A-	3.7
530066	2179	BIO341	1	0	0	1	0	C+	2.3
530079	2149	BIO101	1	0	0	0	1	C-	1.7
530079	2151	BIO102	1	0	0	0	1	C+	2.3
530079	2179	BIO341	1	0	0	0	1	C+	2.3
530113	2151	BIO102	2	0	0	1	0	A-	3.7
530113	2149	BIO101	3	0	0	1	0	B	3
530113	2181	BIO352	1	0	0	1	0	A-	3.7
530120	2159	BIO101	3	0	0	0	1	C	2
530133	2149	BIO101	3	0	0	0	1	C	2
530165	2149	BIO101	1	0	0	0	1	B+	3.3
530165	2169	BIO102	1	0	0	0	1	A	4
530167	2161	BIO102	2	0	0	1	0	F	0
530167	2159	BIO101	2	0	0	1	0	C-	1.7
530311	2149	BIO101	1	0	0	0	1	A-	3.7
530311	2151	BIO102	1	0	0	0	1	B	3
530311	2179	BIO272	1	0	0	0	1	A-	3.7
530344	2149	BIO101	1	0	0	0	1	D	1
530425	2149	BIO101	4	1	0	0	0	B+	3.3
530435	2149	BIO101	3	0	0	0	1	C	2
530435	2151	BIO102	1	0	0	0	1	C-	1.7
530439	2149	BIO101	1	0	0	0	1	B	3
530455	2149	BIO101	2	0	0	0	1	C+	2.3
530494	2179	BIO341	2	0	0	1	0	A	4
530494	2149	BIO101	2	0	0	1	0	B	3
530512	2161	BIO102	2	0	0	1	0	C+	2.3
530512	2159	BIO101	2	0	0	1	0	B	3
530524	2161	BIO102	1	0	0	0	1	B	3
530525	2149	BIO101	1	0	0	0	1	D	1
530525	2151	BIO101	1	0	0	0	1	B-	2.7
530530	2149	BIO101	3	0	0	0	1	C+	2.3
530530	2151	BIO102	1	0	0	0	1	D	1
530536	2149	BIO101	1	0	0	0	1	F	0
530539	2149	BIO101	3	0	0	0	1	B-	2.7
530543	2149	BIO101	3	0	0	0	1	D	1
530543	2149	BIO101	3	0	0	0	1	D	1
530543	2159	BIO101	3	0	0	0	1	F	0
530543	2159	BIO101	3	0	0	0	1	F	0
530574	2149	BIO101	4	1	0	0	0	D	1
530574	2151	BIO102	1	1	0	0	0	D	1
530622	2151	BIO102	2	0	0	1	0	C+	2.3
530622	2149	BIO101	2	0	0	1	0	D	1
530636	2149	BIO101	4	1	0	0	0	C+	2.3
530636	2151	BIO102	1	1	0	0	0	D+	1.3
530640	2149	BIO101	2	0	0	0	1	B-	2.7
530642	2149	BIO101	4	1	0	0	0	C+	2.3
530652	2149	BIO101	4	1	0	0	0	B+	3.3
530652	2179	BIO352	1	1	0	0	0	B	3
530684	2149	BIO101	3	0	0	0	1	C	2
530701	2179	BIO341	2	0	0	1	0	A	4
530701	2149	BIO101	2	0	0	1	0	A	4
530746	2149	BIO101	2	0	0	0	1	C+	2.3
530753	2149	BIO101	4	1	0	0	0	B	3
530758	2149	BIO101	1	0	0	0	1	D+	1.3
530758	2151	BIO101	1	0	0	0	1	C	2
530760	2179	BIO101	2	0	0	0	1	D+	1.3
530772	2149	BIO101	4	1	0	0	0	C+	2.3
530772	2161	BIO102	1	1	0	0	0	B	3
530774	2149	BIO101	2	0	0	0	1	C-	1.7
530774	2161	BIO102	1	0	0	0	1	D+	1.3
530837	2149	BIO101	1	0	0	0	1	C	2
530859	2149	BIO101	2	0	0	0	1	C	2
530890	2149	BIO101	3	0	0	0	1	F	0
530918	2149	BIO101	1	0	0	0	1	A	4
530944	2149	BIO101	1	0	0	0	1	F	0
530965	2151	BIO102	2	0	0	1	0	A	4
530965	2149	BIO101	1	0	0	1	0	C+	2.3
530969	2159	BIO101	4	1	0	0	0	B+	3.3
530979	2149	BIO101	3	0	0	0	1	D+	1.3
530987	2169	BIO101	1	0	0	0	1	B	3
531060	2151	BIO102	2	0	0	1	0	D+	1.3
531060	2149	BIO101	2	0	0	1	0	C	2
531073	2161	BIO102	2	0	0	1	0	D+	1.3
531101	2149	BIO101	3	0	0	0	1	C	2
531102	2179	BIO341	1	0	0	0	1	A	4
531190	2149	BIO101	3	0	0	0	1	C+	2.3
531190	2156	BIO102	2000	0	0	0	1	C	2
531195	2149	BIO101	1	0	0	0	1	A-	3.7
531195	2161	BIO262	1	0	0	0	1	A	4
531260	2149	BIO101	1	0	0	0	1	A	4
531270	2149	BIO101	2	0	0	0	1	A	4
531300	2149	BIO101	3	0	0	0	1	F	0
531309	2149	BIO101	3	0	0	0	1	W	0
531309	2151	BIO101	1	0	0	0	1	B	3
531309	2169	BIO262	1	0	0	0	1	C+	2.3
531337	2179	BIO341	2	0	0	1	0	B+	3.3
531348	2149	BIO101	3	0	0	0	1	B+	3.3
531350	2161	BIO102	1	0	0	0	1	C	2
531364	2159	BIO101	3	0	0	0	1	D+	1.3
531370	2159	BIO101	4	1	0	0	0	B-	2.7
531398	2149	BIO101	3	0	0	0	1	C	2
531398	2151	BIO102	1	0	0	0	1	D+	1.3
531399	2149	BIO101	1	0	0	0	1	B	3
531399	2151	BIO102	1	0	0	0	1	B+	3.3
531412	2149	BIO101	250	0	0	0	1	B-	2.7
531412	2151	BIO102	250	0	0	0	1	F	0
531415	2159	BIO101	3	0	0	0	1	B-	2.7
531426	2149	BIO101	2	0	0	0	1	C+	2.3
531429	2149	BIO101	3	0	0	0	1	C-	1.7
531436	2149	BIO101	1	0	0	0	1	A	4
531441	2149	BIO101	3	0	0	0	1	F	0
531441	2149	BIO101	3	0	0	0	1	F	0
531441	2149	BIO101	3	0	0	0	1	F	0
531441	2151	BIO101	200	0	0	0	1	C-	1.7
531441	2151	BIO101	200	0	0	0	1	C-	1.7
531441	2151	BIO101	200	0	0	0	1	C-	1.7
531441	2156	BIO101	1000	0	0	0	1	D	1
531441	2156	BIO101	1000	0	0	0	1	D	1
531441	2156	BIO101	1000	0	0	0	1	D	1
531441	2159	BIO101	3	0	0	0	1	F	0
531441	2159	BIO101	3	0	0	0	1	F	0
531441	2159	BIO101	3	0	0	0	1	F	0
531441	2179	BIO101	3	0	0	0	1	D	1
531441	2179	BIO101	3	0	0	0	1	D	1
531441	2179	BIO101	3	0	0	0	1	D	1
531444	2151	BIO102	2	0	0	1	0	B-	2.7
531444	2149	BIO101	3	0	0	1	0	B	3
531453	2149	BIO101	2	0	0	0	1	C+	2.3
531455	2149	BIO101	3	0	0	0	1	A-	3.7
531455	2151	BIO102	1	0	0	0	1	B	3
531455	2159	BIO352	1	0	0	0	1	B-	2.7
531455	2179	BIO341	1	0	0	0	1	A-	3.7
531461	2149	BIO101	3	0	0	0	1	B-	2.7
531461	2151	BIO102	1	0	0	0	1	D+	1.3
531461	2161	BIO102	2	0	0	0	1	F	0
531462	2149	BIO101	3	0	0	0	1	B-	2.7
531462	2151	BIO102	1	0	0	0	1	C	2
531474	2181	BIO102	2	0	0	0	1	D+	1.3
531483	2149	BIO101	3	0	0	0	1	B+	3.3
531483	2151	BIO102	1	0	0	0	1	A	4
531483	2159	BIO272	1	0	0	0	1	A-	3.7
531483	2161	BIO352	1	0	0	0	1	B+	3.3
531483	2169	BIO311	1	0	0	0	1	A-	3.7
531483	2179	BIO341	1	0	0	0	1	A	4
531488	2149	BIO101	2	0	0	0	1	C-	1.7
531492	2149	BIO101	1	0	0	0	1	F	0
531494	2149	BIO101	1	0	0	0	1	F	0
531497	2159	BIO101	3	0	0	0	1	F	0
531530	2151	BIO102	2	0	0	1	0	D	1
531530	2149	BIO101	3	0	0	1	0	C+	2.3
531530	2159	BIO102	1	0	0	1	0	D	1
531554	2149	BIO101	2	0	0	0	1	C	2
531569	2151	BIO102	2	0	0	1	0	C+	2.3
531569	2149	BIO101	2	0	0	1	0	D	1
531569	2159	BIO262	1	0	0	1	0	C+	2.3
531569	2161	BIO101	1	0	0	1	0	C	2
531640	2149	BIO101	1	0	0	0	1	A	4
531743	2149	BIO101	3	0	0	0	1	B+	3.3
531743	2151	BIO102	1	0	0	0	1	B-	2.7
531743	2181	BIO352	1	0	0	0	1	D	1
531782	2149	BIO101	3	0	0	0	1	B	3
531782	2151	BIO102	1	0	0	0	1	B	3
531782	2169	BIO272	1	0	0	0	1	B	3
531786	2169	BIO101	3	0	0	0	1	C-	1.7
531844	2149	BIO101	3	0	0	0	1	C	2
531844	2151	BIO102	1	0	0	0	1	D	1
531854	2149	BIO101	3	0	0	0	1	A	4
531854	2151	BIO102	1	0	0	0	1	A	4
531854	2179	BIO352	200	0	0	0	1	A-	3.7
531893	2149	BIO101	4	1	0	0	0	C	2
531901	2151	BIO102	2	0	0	1	0	B	3
531901	2149	BIO101	3	0	0	1	0	B+	3.3
531901	2181	BIO352	1	0	0	1	0	D	1
531929	2149	BIO101	4	1	0	0	0	F	0
531979	2149	BIO101	3	0	0	0	1	C-	1.7
531979	2159	BIO102	1	0	0	0	1	C-	1.7
531999	2149	BIO101	3	0	0	0	1	B+	3.3
532024	2159	BIO101	3	0	0	0	1	A	4
532030	2159	BIO101	2	0	0	1	0	F	0
532032	2149	BIO101	4	1	0	0	0	B-	2.7
532035	2149	BIO101	1	0	0	0	1	B	3
532037	2149	BIO101	2	0	0	0	1	C	2
532134	2151	BIO102	2	0	0	1	0	B+	3.3
532134	2149	BIO101	2	0	0	1	0	B+	3.3
532134	2181	BIO302	1	0	0	1	0	B+	3.3
532146	2149	BIO101	3	0	0	0	1	A	4
532146	2151	BIO102	1	0	0	0	1	A	4
532146	2179	BIO341	1	0	0	0	1	C+	2.3
532162	2149	BIO101	2	0	0	0	1	C+	2.3
532208	2159	BIO101	1	0	0	0	1	A	4
532210	2179	BIO101	2	0	0	0	1	B-	2.7
532221	2149	BIO101	3	0	0	0	1	B	3
532221	2151	BIO102	1	0	0	0	1	I	0
532221	2156	BIO102	2000	0	0	0	1	D	1
532225	2151	BIO102	2	0	0	1	0	B	3
532225	2149	BIO101	3	0	0	1	0	C+	2.3
532225	2179	BIO352	1	0	0	1	0	D	1
532230	2149	BIO101	1	0	0	0	1	F	0
532252	2149	BIO101	2	0	0	0	1	B-	2.7
532258	2159	BIO101	3	0	0	0	1	C	2
532263	2149	BIO101	2	0	0	0	1	D+	1.3
532299	2149	BIO101	4	1	0	0	0	B	3
532317	2149	BIO101	1	0	0	0	1	A-	3.7
532317	2151	BIO102	1	0	0	0	1	A	4
532317	2181	BIO437	1	0	0	0	1	B	3
532333	2149	BIO101	2	0	0	0	1	A	4
532364	2149	BIO101	2	0	0	0	1	B-	2.7
532366	2149	BIO101	1	0	0	0	1	B	3
532382	2149	BIO101	3	0	0	0	1	A	4
532384	2159	BIO101	3	0	0	0	1	B-	2.7
532391	2149	BIO101	2	0	0	0	1	B-	2.7
532415	2149	BIO101	1	0	0	0	1	C+	2.3
532426	2149	BIO101	2	0	0	0	1	F	0
532435	2149	BIO101	3	0	0	0	1	C+	2.3
532441	2149	BIO101	1	0	0	0	1	C-	1.7
532441	2151	BIO102	1	0	0	0	1	C	2
532453	2151	BIO102	2	0	0	1	0	B-	2.7
532453	2149	BIO101	3	0	0	1	0	C	2
532460	2149	BIO101	3	0	0	0	1	A	4
532464	2149	BIO101	2	0	0	0	1	D+	1.3
532464	2149	BIO101	2	0	0	0	1	D+	1.3
532464	2159	BIO101	3	0	0	0	1	C+	2.3
532464	2159	BIO101	3	0	0	0	1	C+	2.3
532468	2149	BIO101	3	0	0	0	1	C	2
532468	2179	BIO262	1	0	0	0	1	B-	2.7
532504	2149	BIO101	3	0	0	0	1	C+	2.3
532537	2169	BIO101	2	0	0	0	1	D	1
532599	2149	BIO101	2	0	0	0	1	C+	2.3
532599	2151	BIO102	1	0	0	0	1	A-	3.7
532613	2159	BIO101	4	1	0	0	0	B+	3.3
532626	2149	BIO101	1	0	0	0	1	C	2
532679	2149	BIO101	3	0	0	0	1	B-	2.7
532679	2181	BIO102	2	0	0	0	1	C-	1.7
532695	2149	BIO101	2	0	0	0	1	D+	1.3
532695	2151	BIO102	1	0	0	0	1	C+	2.3
532695	2159	BIO262	1	0	0	0	1	C+	2.3
532695	2161	BIO101	1	0	0	0	1	C	2
532713	2169	BIO262	1	0	0	0	1	B-	2.7
532719	2151	BIO102	2	0	0	1	0	B+	3.3
532719	2149	BIO101	3	0	0	1	0	B	3
532719	2159	BIO262	1	0	0	1	0	C+	2.3
532726	2169	BIO101	3	0	0	0	1	F	0
532729	2149	BIO101	3	0	0	0	1	C	2
532729	2151	BIO102	1	0	0	0	1	D+	1.3
532739	2149	BIO101	1	0	0	0	1	A-	3.7
532775	2149	BIO101	1	0	0	0	1	F	0
532775	2151	BIO101	1	0	0	0	1	C+	2.3
532836	2149	BIO101	1	0	0	0	1	D+	1.3
532836	2151	BIO101	1	0	0	0	1	B-	2.7
532836	2159	BIO102	1	0	0	0	1	C+	2.3
532836	2161	BIO262	1	0	0	0	1	D+	1.3
532836	2179	BIO352	1	0	0	0	1	F	0
532836	2181	BIO262	1	0	0	0	1	B-	2.7
532850	2159	BIO101	3	0	0	0	1	C	2
532865	2169	BIO101	2	0	0	0	1	B	3
532865	2179	BIO311	1	0	0	0	1	C-	1.7
532894	2149	BIO101	2	0	0	0	1	C+	2.3
532894	2151	BIO102	1	0	0	0	1	D	1
532894	2179	BIO102	1	0	0	0	1	C	2
532894	2181	BIO101	1	0	0	0	1	B+	3.3
532894	2186	BIO352	1000	0	0	0	1	D	1
532916	2149	BIO101	1	0	0	0	1	B	3
532916	2151	BIO102	1	0	0	0	1	C+	2.3
532916	2159	BIO262	1	0	0	0	1	A-	3.7
532972	2149	BIO101	3	0	0	0	1	B	3
532972	2151	BIO102	1	0	0	0	1	B	3
532972	2159	BIO262	1	0	0	0	1	B	3
532979	2149	BIO101	2	0	0	0	1	F	0
532979	2151	BIO101	1	0	0	0	1	C+	2.3
532979	2159	BIO102	1	0	0	0	1	C-	1.7
532996	2159	BIO101	3	0	0	0	1	C+	2.3
533005	2149	BIO101	250	0	0	0	1	A	4
533005	2151	BIO102	250	0	0	0	1	A	4
533012	2161	BIO102	1	0	0	0	1	C+	2.3
533021	2149	BIO101	3	0	0	0	1	B-	2.7
533021	2151	BIO102	1	0	0	0	1	C	2
533054	2159	BIO101	3	0	0	0	1	F	0
533071	2149	BIO101	2	0	0	0	1	C	2
533071	2181	BIO102	1	0	0	0	1	B-	2.7
533124	2149	BIO101	3	0	0	0	1	D+	1.3
533148	2149	BIO101	1	0	0	0	1	B+	3.3
533148	2151	BIO102	1	0	0	0	1	B	3
533229	2149	BIO101	1	0	0	0	1	C	2
533276	2151	BIO102	2	0	0	1	0	B	3
533276	2149	BIO101	3	0	0	1	0	B	3
533276	2179	BIO352	1	0	0	1	0	C	2
533279	2159	BIO101	2	0	0	0	1	W	0
533388	2149	BIO101	2	0	0	0	1	F	0
533388	2151	BIO101	1	0	0	0	1	C	2
533455	2149	BIO101	4	1	0	0	0	C	2
533530	2151	BIO102	2	0	0	1	0	A-	3.7
533530	2149	BIO101	2	0	0	1	0	B+	3.3
533530	2159	BIO262	1	0	0	1	0	B	3
533554	2149	BIO101	4	1	0	0	0	C+	2.3
533623	2169	BIO102	1	0	0	0	1	B	3
533632	2149	BIO101	3	0	0	0	1	C	2
533632	2151	BIO102	1	0	0	0	1	D+	1.3
533632	2161	BIO102	1	0	0	0	1	C	2
533637	2149	BIO101	3	0	0	0	1	D	1
533707	2151	BIO102	2	0	0	1	0	B	3
533707	2149	BIO101	2	0	0	1	0	B+	3.3
533736	2149	BIO101	4	1	0	0	0	F	0
533736	2151	BIO101	1	1	0	0	0	C-	1.7
533738	2149	BIO101	3	0	0	0	1	D	1
533738	2149	BIO101	3	0	0	0	1	D	1
533738	2151	BIO102	1	0	0	0	1	B+	3.3
533738	2151	BIO102	1	0	0	0	1	B+	3.3
533738	2159	BIO101	3	0	0	0	1	C	2
533738	2159	BIO101	3	0	0	0	1	C	2
533738	2179	BIO311	1	0	0	0	1	C+	2.3
533738	2179	BIO311	1	0	0	0	1	C+	2.3
533819	2149	BIO101	3	0	0	0	1	B-	2.7
533902	2149	BIO101	2	0	0	0	1	C-	1.7
533902	2151	BIO102	1	0	0	0	1	C-	1.7
533919	2149	BIO101	4	1	0	0	0	B	3
534012	2149	BIO101	1	0	0	0	1	B+	3.3
534031	2149	BIO101	1	0	0	0	1	F	0
534031	2151	BIO101	1	0	0	0	1	C-	1.7
534101	2149	BIO101	2	0	0	0	1	F	0
534101	2151	BIO101	1	0	0	0	1	W	0
534151	2149	BIO101	1	0	0	0	1	D	1
534180	2159	BIO101	1	0	0	0	1	D	1
534186	2149	BIO101	2	0	0	0	1	C	2
534186	2151	BIO102	1	0	0	0	1	C+	2.3
534200	2149	BIO101	1	0	0	0	1	D	1
534200	2149	BIO101	1	0	0	0	1	D	1
534200	2161	BIO102	1	0	0	0	1	C+	2.3
534200	2161	BIO102	1	0	0	0	1	C+	2.3
534202	2169	BIO101	2	0	0	1	0	F	0
534206	2149	BIO101	3	0	0	0	1	F	0
534210	2149	BIO101	1	0	0	0	1	D	1
534268	2149	BIO101	1	0	0	0	1	C+	2.3
534279	2159	BIO101	4	0	0	0	1	C	2
534363	2179	BIO341	1	0	0	0	1	A	4
534411	2159	BIO101	4	1	0	0	0	C-	1.7
534413	2149	BIO101	1	0	0	0	1	F	0
534438	2149	BIO101	1	0	0	0	1	C-	1.7
534438	2149	BIO101	1	0	0	0	1	C-	1.7
534438	2151	BIO102	1	0	0	0	1	C	2
534438	2151	BIO102	1	0	0	0	1	C	2
534438	2159	BIO262	1	0	0	0	1	D+	1.3
534438	2159	BIO262	1	0	0	0	1	D+	1.3
534438	2161	BIO101	1	0	0	0	1	D	1
534438	2161	BIO101	1	0	0	0	1	D	1
534438	2169	BIO101	3	0	0	0	1	C-	1.7
534438	2169	BIO101	3	0	0	0	1	C-	1.7
534456	2161	BIO101	1	0	0	0	1	D+	1.3
534461	2149	BIO101	3	0	0	0	1	B	3
534461	2151	BIO102	1	0	0	0	1	D+	1.3
534461	2169	BIO262	1	0	0	0	1	B	3
534483	2149	BIO101	2	0	0	0	1	C-	1.7
534483	2151	BIO101	1	0	0	0	1	B	3
534528	2159	BIO101	2	0	0	0	1	C	2
534531	2159	BIO101	3	0	0	0	1	C-	1.7
534532	2149	BIO101	1	0	0	0	1	D	1
534532	2151	BIO102	1	0	0	0	1	D+	1.3
534533	2159	BIO101	2	0	0	1	0	C	2
534533	2159	BIO101	2	0	0	1	0	C	2
534533	2149	BIO101	1	0	0	1	0	F	0
534533	2149	BIO101	1	0	0	1	0	F	0
534547	2159	BIO101	3	0	0	0	1	C+	2.3
534551	2149	BIO101	1	0	0	0	1	C-	1.7
534551	2151	BIO102	1	0	0	0	1	D+	1.3
534565	2149	BIO101	3	0	0	0	1	B-	2.7
534565	2151	BIO102	1	0	0	0	1	B+	3.3
534565	2169	BIO272	1	0	0	0	1	B+	3.3
534633	2149	BIO101	3	0	0	0	1	C+	2.3
534652	2149	BIO101	2	0	0	0	1	D+	1.3
534652	2151	BIO101	1	0	0	0	1	C	2
534665	2149	BIO101	4	1	0	0	0	B-	2.7
534665	2151	BIO102	1	1	0	0	0	D	1
534667	2149	BIO101	3	0	0	0	1	C-	1.7
534667	2149	BIO101	3	0	0	0	1	C-	1.7
534667	2151	BIO101	1	0	0	0	1	D+	1.3
534667	2151	BIO101	1	0	0	0	1	D+	1.3
534667	2159	BIO101	2	0	0	0	1	F	0
534667	2159	BIO101	2	0	0	0	1	F	0
534673	2151	BIO102	2	0	0	1	0	D	1
534673	2149	BIO101	1	0	0	1	0	D	1
534682	2149	BIO101	1	0	0	0	1	F	0
534709	2149	BIO101	4	1	0	0	0	C+	2.3
534709	2151	BIO102	1	1	0	0	0	C	2
534709	2159	BIO262	1	1	0	0	0	C+	2.3
534711	2151	BIO102	2	0	0	1	0	B-	2.7
534711	2149	BIO101	3	0	0	1	0	C-	1.7
534711	2179	BIO341	1	0	0	1	0	B	3
534735	2149	BIO101	3	0	0	0	1	B-	2.7
534735	2151	BIO102	1	0	0	0	1	C	2
534735	2169	BIO262	1	0	0	0	1	C	2
534850	2181	BIO102	2	0	0	0	1	C	2
534951	2151	BIO102	2	0	0	1	0	B+	3.3
534951	2149	BIO101	1	0	0	1	0	A	4
534951	2169	BIO352	1	0	0	1	0	C	2
535082	2149	BIO101	3	0	0	0	1	B	3
535082	2151	BIO102	1	0	0	0	1	D+	1.3
535082	2169	BIO102	1	0	0	0	1	C-	1.7
535085	2149	BIO101	3	0	0	0	1	F	0
535086	2149	BIO101	1	0	0	0	1	F	0
535086	2151	BIO101	1	0	0	0	1	A	4
535086	2159	BIO102	1	0	0	0	1	B	3
535086	2181	BIO352	1	0	0	0	1	C+	2.3
535095	2149	BIO101	1	0	0	0	1	F	0
535096	2149	BIO101	2	0	0	0	1	C-	1.7
535096	2151	BIO102	1	0	0	0	1	F	0
535096	2161	BIO102	2	0	0	0	1	C	2
535098	2149	BIO101	3	0	0	0	1	C	2
535106	2149	BIO101	1	0	0	0	1	C+	2.3
535291	2149	BIO101	1	0	0	0	1	C	2
535373	2149	BIO101	1	0	0	0	1	B	3
535413	2151	BIO102	2	0	0	1	0	B	3
535413	2149	BIO101	3	0	0	1	0	C+	2.3
535413	2179	BIO352	1	0	0	1	0	C-	1.7
535454	2169	BIO101	3	0	0	0	1	C-	1.7
535592	2159	BIO101	3	0	0	0	1	C+	2.3
535622	2159	BIO101	2	0	0	1	0	F	0
535728	2149	BIO101	4	1	0	0	0	C+	2.3
535762	2159	BIO101	3	0	0	0	1	C+	2.3
535975	2149	BIO101	2	0	0	0	1	B+	3.3
535975	2151	BIO102	1	0	0	0	1	C+	2.3
535975	2159	BIO262	1	0	0	0	1	B+	3.3
536018	2149	BIO101	2	0	0	0	1	D+	1.3
536018	2149	BIO101	2	0	0	0	1	D+	1.3
536051	2151	BIO102	2	0	0	1	0	B	3
536051	2149	BIO101	3	0	0	1	0	B+	3.3
536056	2149	BIO101	3	0	0	0	1	A-	3.7
536056	2151	BIO102	1	0	0	0	1	B	3
536056	2179	BIO341	1	0	0	0	1	B+	3.3
536087	2151	BIO102	2	0	0	1	0	A-	3.7
536087	2149	BIO101	1	0	0	1	0	C	2
536155	2151	BIO102	2	0	0	1	0	C	2
536155	2149	BIO101	1	0	0	1	0	C	2
536158	2149	BIO101	1	0	0	0	1	C	2
536158	2151	BIO102	1	0	0	0	1	C	2
536165	2149	BIO101	1	0	0	0	1	F	0
536165	2151	BIO101	1	0	0	0	1	B	3
536190	2179	BIO341	1	0	0	0	1	D+	1.3
536225	2151	BIO102	2	0	0	1	0	A	4
536225	2149	BIO101	2	0	0	1	0	A	4
536225	2169	BIO341	1	0	0	1	0	B	3
536374	2149	BIO101	3	0	0	0	1	B+	3.3
536374	2151	BIO102	1	0	0	0	1	C-	1.7
536401	2149	BIO101	1	0	0	0	1	C	2
536401	2151	BIO102	1	0	0	0	1	B+	3.3
536401	2159	BIO262	1	0	0	0	1	C-	1.7
536423	2149	BIO101	4	1	0	0	0	B+	3.3
536423	2151	BIO102	1	1	0	0	0	C-	1.7
536479	2149	BIO101	4	1	0	0	0	D	1
536500	2179	BIO341	1	0	0	0	1	C+	2.3
536528	2149	BIO101	1	0	0	0	1	D	1
536528	2161	BIO101	1	0	0	0	1	F	0
536554	2159	BIO101	4	1	0	0	0	C-	1.7
536597	2149	BIO101	2	0	0	0	1	C	2
536597	2151	BIO102	1	0	0	0	1	A	4
536597	2161	BIO262	1	0	0	0	1	B-	2.7
536744	2149	BIO101	2	0	0	0	1	D+	1.3
536744	2149	BIO101	2	0	0	0	1	D+	1.3
536744	2159	BIO101	3	0	0	0	1	D	1
536744	2159	BIO101	3	0	0	0	1	D	1
536833	2149	BIO101	1	0	0	0	1	C-	1.7
536833	2151	BIO102	1	0	0	0	1	C+	2.3
536838	2149	BIO101	2	0	0	0	1	C+	2.3
536838	2151	BIO102	1	0	0	0	1	B-	2.7
536838	2161	BIO262	1	0	0	0	1	B	3
536840	2149	BIO101	3	0	0	0	1	C	2
536915	2181	BIO302	1	0	0	0	1	D+	1.3
536932	2149	BIO101	2	0	0	0	1	D	1
536932	2151	BIO102	1	0	0	0	1	D	1
536992	2149	BIO101	250	0	0	0	1	A	4
536992	2169	BIO341	1	0	0	0	1	A	4
536999	2169	BIO311	1	0	0	0	1	C	2
537048	2179	BIO101	1	0	0	0	1	C+	2.3
537063	2149	BIO101	2	0	0	0	1	D	1
537078	2149	BIO101	2	0	0	0	1	D	1
537150	2149	BIO101	1	0	0	0	1	B	3
537150	2151	BIO102	1	0	0	0	1	A	4
537204	2149	BIO101	1	0	0	0	1	B-	2.7
537230	2149	BIO101	1	0	0	0	1	C	2
537230	2159	BIO102	1	0	0	0	1	C	2
537251	2161	BIO102	2	0	0	1	0	D+	1.3
537251	2149	BIO101	3	0	0	1	0	C-	1.7
537358	2149	BIO101	1	0	0	0	1	D+	1.3
537377	2149	BIO101	1	0	0	0	1	C	2
537378	2149	BIO101	2	0	0	0	1	B+	3.3
537378	2159	BIO102	1	0	0	0	1	C+	2.3
537397	2149	BIO101	4	1	0	0	0	C	2
537397	2181	BIO302	1	1	0	0	0	B-	2.7
537463	2149	BIO101	3	0	0	0	1	C+	2.3
537463	2151	BIO102	1	0	0	0	1	B-	2.7
537463	2179	BIO341	1	0	0	0	1	D+	1.3
537517	2149	BIO101	2	0	0	0	1	F	0
537524	2151	BIO102	2	0	0	1	0	B-	2.7
537524	2149	BIO101	2	0	0	1	0	B-	2.7
537546	2149	BIO101	4	1	0	0	0	C	2
537583	2149	BIO101	2	0	0	0	1	B	3
537589	2149	BIO101	1	0	0	0	1	C-	1.7
537795	2159	BIO101	2	0	0	0	1	F	0
537814	2159	BIO101	2	0	0	0	1	C	2
537902	2149	BIO101	1	0	0	0	1	B+	3.3
537902	2151	BIO102	1	0	0	0	1	B	3
537902	2169	BIO262	1	0	0	0	1	C+	2.3
537920	2149	BIO101	1	0	0	0	1	C	2
537979	2149	BIO101	1	0	0	0	1	B	3
537996	2149	BIO101	250	0	0	0	1	C	2
537996	2151	BIO102	250	0	0	0	1	A-	3.7
537996	2166	BIO437	5000	0	0	0	1	D+	1.3
538045	2149	BIO101	3	0	0	0	1	C-	1.7
538045	2151	BIO102	1	0	0	0	1	D	1
538090	2149	BIO101	2	0	0	0	1	F	0
538090	2149	BIO101	2	0	0	0	1	F	0
538090	2159	BIO101	3	0	0	0	1	C-	1.7
538090	2159	BIO101	3	0	0	0	1	C-	1.7
538131	2149	BIO101	2	0	0	0	1	D	1
538148	2149	BIO101	2	0	0	0	1	D	1
538232	2149	BIO101	1	0	0	0	1	C	2
538232	2179	BIO352	1	0	0	0	1	B-	2.7
538237	2149	BIO101	1	0	0	0	1	D	1
538281	2181	BIO102	1	0	0	0	1	C	2
538289	2179	BIO101	200	0	0	0	1	B-	2.7
538292	2149	BIO101	3	0	0	0	1	A	4
538292	2151	BIO102	1	0	0	0	1	B+	3.3
538292	2159	BIO262	1	0	0	0	1	B	3
538292	2181	BIO302	1	0	0	0	1	B+	3.3
538296	2149	BIO101	1	0	0	0	1	D	1
538484	2169	BIO101	200	0	0	0	1	A-	3.7
538513	2151	BIO102	2	0	0	1	0	B	3
538513	2149	BIO101	2	0	0	1	0	C+	2.3
538513	2159	BIO262	1	0	0	1	0	C	2
538528	2149	BIO101	3	0	0	0	1	C-	1.7
538587	2149	BIO101	1	0	0	0	1	D	1
538587	2151	BIO102	1	0	0	0	1	D	1
538587	2156	BIO101	2000	0	0	0	1	C	2
538587	2179	BIO341	2	0	0	0	1	C	2
538605	2149	BIO101	3	0	0	0	1	F	0
538605	2151	BIO101	1	0	0	0	1	C	2
538605	2179	BIO341	1	0	0	0	1	C+	2.3
538711	2149	BIO101	1	0	0	0	1	C	2
538711	2151	BIO102	1	0	0	0	1	D+	1.3
538763	2149	BIO101	1	0	0	0	1	B	3
538763	2161	BIO262	1	0	0	0	1	D+	1.3
538772	2149	BIO101	4	1	0	0	0	C-	1.7
538779	2149	BIO101	2	0	0	0	1	B+	3.3
538834	2149	BIO101	3	0	0	0	1	C	2
538834	2151	BIO102	1	0	0	0	1	D	1
538879	2149	BIO101	2	0	0	0	1	B+	3.3
538901	2169	BIO101	2	0	0	0	1	B	3
538993	2179	BIO101	3	0	0	0	1	B	3
539081	2179	BIO341	2	0	0	0	1	B+	3.3
539195	2149	BIO101	4	1	0	0	0	C+	2.3
539226	2151	BIO102	2	0	0	1	0	B+	3.3
539226	2149	BIO101	1	0	0	1	0	C-	1.7
539226	2159	BIO262	1	0	0	1	0	B	3
539264	2149	BIO101	2	0	0	0	1	B-	2.7
539399	2149	BIO101	3	0	0	0	1	D	1
539399	2149	BIO101	3	0	0	0	1	D	1
539399	2151	BIO102	1	0	0	0	1	D	1
539399	2151	BIO102	1	0	0	0	1	D	1
539399	2159	BIO101	2	0	0	0	1	F	0
539399	2159	BIO101	2	0	0	0	1	F	0
539399	2159	BIO102	1	0	0	0	1	F	0
539399	2159	BIO102	1	0	0	0	1	F	0
539492	2169	BIO262	1	0	0	0	1	B-	2.7
539532	2149	BIO101	1	0	0	0	1	D	1
539532	2149	BIO101	1	0	0	0	1	D	1
539532	2179	BIO102	1	0	0	0	1	F	0
539532	2179	BIO102	1	0	0	0	1	F	0
539535	2169	BIO101	3	0	0	0	1	C	2
539629	2149	BIO101	1	0	0	0	1	C	2
539629	2151	BIO102	1	0	0	0	1	B-	2.7
539642	2149	BIO101	3	0	0	0	1	B	3
539685	2169	BIO101	4	1	0	0	0	F	0
539800	2169	BIO101	2	0	0	0	1	C-	1.7
539839	2181	BIO101	1	0	0	0	1	C+	2.3
539842	2151	BIO102	2	0	0	1	0	C	2
539842	2149	BIO101	1	0	0	1	0	C	2
539842	2159	BIO262	1	0	0	1	0	C	2
539842	2169	BIO352	1	0	0	1	0	D	1
539894	2149	BIO101	3	0	0	0	1	D	1
539902	2149	BIO101	3	0	0	0	1	C	2
539902	2151	BIO102	1	0	0	0	1	C-	1.7
539902	2159	BIO102	1	0	0	0	1	C	2
539902	2161	BIO262	1	0	0	0	1	C	2
540021	2149	BIO101	3	0	0	0	1	B	3
540021	2151	BIO102	1	0	0	0	1	D+	1.3
540021	2156	BIO352	1000	0	0	0	1	B-	2.7
540021	2181	BIO437	1	0	0	0	1	C	2
540029	2149	BIO101	2	0	0	0	1	C+	2.3
540058	2161	BIO102	2	0	0	1	0	C+	2.3
540164	2149	BIO101	2	0	0	0	1	C	2
540272	2181	BIO101	1	0	0	0	1	F	0
540278	2151	BIO102	2	0	0	1	0	B-	2.7
540278	2149	BIO101	2	0	0	1	0	F	0
540310	2149	BIO101	3	0	0	0	1	F	0
540310	2151	BIO101	1	0	0	0	1	B	3
540438	2169	BIO101	3	0	0	0	1	C+	2.3
540478	2149	BIO101	3	0	0	0	1	B-	2.7
540509	2159	BIO101	3	0	0	0	1	F	0
540596	2149	BIO101	3	0	0	0	1	C	2
540596	2151	BIO102	1	0	0	0	1	F	0
540596	2159	BIO102	1	0	0	0	1	C	2
540654	2149	BIO101	3	0	0	0	1	A	4
540654	2151	BIO102	1	0	0	0	1	C+	2.3
540654	2159	BIO262	1	0	0	0	1	B	3
540654	2169	BIO352	1	0	0	0	1	B	3
540688	2149	BIO101	3	0	0	0	1	F	0
540692	2149	BIO101	250	0	0	0	1	B+	3.3
540692	2151	BIO102	250	0	0	0	1	A-	3.7
540692	2179	BIO352	200	0	0	0	1	C-	1.7
540696	2169	BIO262	1	0	0	0	1	C	2
540734	2149	BIO101	3	0	0	0	1	F	0
540743	2166	BIO101	1000	0	0	0	1	C+	2.3
540787	2159	BIO101	1	0	0	0	1	F	0
540828	2179	BIO101	2	0	0	0	1	C	2
540916	2149	BIO101	2	0	0	0	1	C-	1.7
540916	2151	BIO102	1	0	0	0	1	C-	1.7
540923	2149	BIO101	4	1	0	0	0	C-	1.7
540923	2159	BIO102	1	1	0	0	0	F	0
540982	2186	BIO101	2000	0	0	0	1	D	1
541043	2149	BIO101	1	0	0	0	1	D	1
541043	2151	BIO101	200	0	0	0	1	D+	1.3
541043	2179	BIO352	200	0	0	0	1	F	0
541062	2149	BIO101	2	0	0	0	1	D+	1.3
541062	2151	BIO102	1	0	0	0	1	D	1
541067	2151	BIO102	2	0	0	1	0	A	4
541067	2149	BIO101	2	0	0	1	0	A	4
541067	2159	BIO262	1	0	0	1	0	B	3
541079	2159	BIO101	1	0	0	0	1	F	0
541079	2161	BIO101	1	0	0	0	1	C-	1.7
541101	2159	BIO101	4	1	0	0	0	F	0
541107	2149	BIO101	3	0	0	0	1	B-	2.7
541119	2159	BIO101	4	1	0	0	0	F	0
541124	2186	BIO102	2000	0	0	0	1	C+	2.3
541160	2149	BIO101	2	0	0	0	1	F	0
541317	2149	BIO101	4	1	0	0	0	B	3
541357	2149	BIO101	1	0	0	0	1	C	2
541415	2169	BIO101	2	0	0	0	1	C-	1.7
541428	2149	BIO101	3	0	0	0	1	B+	3.3
541543	2151	BIO102	2	0	0	1	0	B-	2.7
541543	2149	BIO101	2	0	0	1	0	C+	2.3
541543	2159	BIO262	1	0	0	1	0	C	2
541558	2149	BIO101	4	1	0	0	0	A	4
541558	2151	BIO102	1	1	0	0	0	A	4
541558	2181	BIO352	1	1	0	0	0	A-	3.7
541571	2149	BIO101	3	0	0	0	1	B+	3.3
541571	2151	BIO102	1	0	0	0	1	B	3
541571	2179	BIO352	1	0	0	0	1	B	3
541712	2149	BIO101	1	0	0	0	1	C+	2.3
541712	2151	BIO102	1	0	0	0	1	B	3
541712	2159	BIO352	200	0	0	0	1	C+	2.3
541712	2181	BIO437	1	0	0	0	1	B	3
541891	2161	BIO102	1	0	0	0	1	B	3
541960	2159	BIO101	3	0	0	0	1	C-	1.7
541960	2181	BIO262	1	0	0	0	1	C+	2.3
542021	2149	BIO101	1	0	0	0	1	F	0
542021	2149	BIO101	1	0	0	0	1	F	0
542021	2159	BIO101	3	0	0	0	1	D+	1.3
542021	2159	BIO101	3	0	0	0	1	D+	1.3
542171	2159	BIO101	1	0	0	0	1	D+	1.3
542190	2149	BIO101	1	0	0	0	1	C	2
542334	2159	BIO101	3	0	0	0	1	C-	1.7
542572	2149	BIO101	3	0	0	0	1	C	2
542572	2151	BIO102	1	0	0	0	1	C+	2.3
542639	2149	BIO101	3	0	0	0	1	C+	2.3
542639	2151	BIO102	1	0	0	0	1	B	3
542639	2161	BIO262	1	0	0	0	1	A-	3.7
542812	2149	BIO101	3	0	0	0	1	B	3
542847	2149	BIO101	1	0	0	0	1	A	4
542847	2151	BIO102	1	0	0	0	1	B+	3.3
542847	2179	BIO341	1	0	0	0	1	B	3
542894	2149	BIO101	2	0	0	0	1	B	3
542920	2149	BIO101	2	0	0	0	1	D	1
542930	2149	BIO101	3	0	0	0	1	C	2
542931	2149	BIO101	3	0	0	0	1	B-	2.7
543038	2159	BIO101	3	0	0	0	1	B	3
543039	2159	BIO101	4	1	0	0	0	F	0
543057	2159	BIO101	3	0	0	0	1	I	0
543078	2159	BIO101	4	1	1	1	0	B	3
543078	2161	BIO102	2	1	1	1	0	C+	2.3
543078	2181	BIO262	1	1	1	1	0	B-	2.7
543106	2159	BIO101	1	0	0	0	1	F	0
543106	2161	BIO102	1	0	0	0	1	F	0
543127	2149	BIO101	4	1	0	0	0	C	2
543127	2151	BIO102	1	1	0	0	0	C+	2.3
543127	2161	BIO262	1	1	0	0	0	C	2
543199	2159	BIO101	3	0	0	0	1	B	3
543300	2149	BIO101	4	1	0	0	0	C	2
543300	2151	BIO102	1	1	0	0	0	D+	1.3
543300	2159	BIO102	1	1	0	0	0	C+	2.3
[truncated: 3,486 more rows]

## Sheet: PB-1 2009-2013
studyid	term	female	ETHN	white	black	asian	hispa	amerind	pacif	norpt	nsatc	hsgpa	CRS	section	GRADE	ngrade
002699	2111	1	NRESA	0	0	0	0	0	0	0	.		BIO101	1	C	2
007188	2099	1	WHITE	1	0	0	0	0	0	0	.		BIO101	1	A	4
010668	2129	1	WHITE	1	0	0	0	0	0	0	.		BIO101	250	A-	3.7
011079	2139	0	WHITE	1	0	0	0	0	0	0	.		BIO101	251	A-	3.7
011534	2119	0	WHITE	1	0	0	0	0	0	0	.		BIO101	250	A	4
043296	2119	1	BLACK	0	1	0	0	0	0	0	.		BIO101	250	I
045344	2131	1	WHITE	1	0	0	0	0	0	0	.		BIO101	200	A	4
047577	2099	1	WHITE	1	0	0	0	0	0	0	.		BIO101	2	B	3
053158	2099	1	WHITE	1	0	0	0	0	0	0	.		BIO101	200	I
056452	2139	0	WHITE	1	0	0	0	0	0	0	.		BIO101	251	B+	3.3
056626	2099	0	WHITE	1	0	0	0	0	0	0	.		BIO101	250	A	4
061747	2129	1	WHITE	1	0	0	0	0	0	0	.		BIO101	3	B-	2.7
061903	2101	0	WHITE	1	0	0	0	0	0	0	.		BIO101	1	I
063899	2101	1	NRESA	0	0	0	0	0	0	0	.		BIO101	200	A	4
066452	2131	1	ASIAN	0	0	1	0	0	0	0	.		BIO101	200	C-	1.7
072920	2109	1	WHITE	1	0	0	0	0	0	0	.		BIO101	250	A-	3.7
074201	2131	1	NRESA	0	0	0	0	0	0	0	.		BIO101	200	B	3
082956	2111	0	WHITE	1	0	0	0	0	0	0	.		BIO101	200	B-	2.7
089211	2141	0	WHITE	1	0	0	0	0	0	0	.		BIO101	200	A	4
091011	2109	1	NRESA	0	0	0	0	0	0	0	.		BIO101	250	C+	2.3
093069	2129	0	BLACK	0	1	0	0	0	0	0	.		BIO101	200	I
101892	2099	0	WHITE	1	0	0	0	0	0	0	.		BIO101	250	A	4
103746	2111	0	WHITE	1	0	0	0	0	0	0	.		BIO101	1	I
104309	2109	1	WHITE	1	0	0	0	0	0	0	.		BIO101	250	B	3
104887	2099	0	NRESA	0	0	0	0	0	0	0	.		BIO101	200	B-	2.7
105320	2129	1	WHITE	1	0	0	0	0	0	0	.		BIO101	200	I
111359	2109	1	WHITE	1	0	0	0	0	0	0	.		BIO101	200	A	4
146821	2129	1	PACIF	0	0	0	0	0	1	0	1240		BIO101	3	I
150339	2109	0	BLACK	0	1	0	0	0	0	0	.		BIO101	201	D	1
150386	2111	1	WHITE	1	0	0	0	0	0	0	.		BIO101	1	D	1
150386	2121	1	WHITE	1	0	0	0	0	0	0	.		BIO101	1	C	2
152527	2119	0	WHITE	1	0	0	0	0	0	0	.		BIO101	200	C+	2.3
152630	2099	1	WHITE	1	0	0	0	0	0	0	.		BIO101	201	C	2
154262	2119	0	WHITE	1	0	0	0	0	0	0	.		BIO101	250	A-	3.7
155120	2121	0	WHITE	1	0	0	0	0	0	0	1390		BIO101	200	B	3
157074	2139	0	WHITE	1	0	0	0	0	0	0	.		BIO101	250	A-	3.7
163687	2101	0	WHITE	1	0	0	0	0	0	0	.		BIO101	1	C	2
168406	2101	0	HISPA	0	0	0	1	0	0	0	1020		BIO101	200	B-	2.7
168534	2111	1	WHITE	1	0	0	0	0	0	0	1050		BIO101	1	B	3
170116	2139	1	WHITE	1	0	0	0	0	0	0	.		BIO101	2	B+	3.3
175644	2129	0	WHITE	1	0	0	0	0	0	0	1210		BIO101	250	A	4
176265	2101	0	WHITE	1	0	0	0	0	0	0	.		BIO101	1	F	0
176265	2139	0	WHITE	1	0	0	0	0	0	0	.		BIO101	200	I
178301	2109	0	WHITE	1	0	0	0	0	0	0	.		BIO101	3	B-	2.7
179177	2099	0	WHITE	1	0	0	0	0	0	0	.		BIO101	201	B-	2.7
179537	2119	0	WHITE	1	0	0	0	0	0	0	1130		BIO101	200	C-	1.7
179539	2119	1	BLACK	0	1	0	0	0	0	0	.		BIO101	250	B+	3.3
181455	2109	0	BLACK	0	1	0	0	0	0	0	.		BIO101	250	C-	1.7
182322	2141	0	BLACK	0	1	0	0	0	0	0	.		BIO101	1	A	4
182979	2121	0	NRESA	0	0	0	0	0	0	0	.		BIO101	200	C	2
184169	2119	0	WHITE	1	0	0	0	0	0	0	1090		BIO101	2	A	4
184511	2141	0	ASIAN	0	0	1	0	0	0	0	1000		BIO101	1	D+	1.3
192387	2109	1	WHITE	1	0	0	0	0	0	0	1110	3.3	BIO101	1	A	4
193083	2099	0	WHITE	1	0	0	0	0	0	0	.		BIO101	200	B+	3.3
194037	2099	1	WHITE	1	0	0	0	0	0	0	.		BIO101	201	A-	3.7
194665	2099	0	WHITE	1	0	0	0	0	0	0	1410		BIO101	201	B-	2.7
197170	2099	0	WHITE	1	0	0	0	0	0	0	1180		BIO101	2	D	1
197507	2141	0	WHITE	1	0	0	0	0	0	0	1420		BIO101	1	A	4
200094	2099	0	BLACK	0	1	0	0	0	0	0	.		BIO101	2	B	3
201618	2109	0	WHITE	1	0	0	0	0	0	0	1010		BIO101	200	F	0
201618	2111	0	WHITE	1	0	0	0	0	0	0	1010		BIO101	1	C	2
207306	2109	0	WHITE	1	0	0	0	0	0	0	.		BIO101	1	C	2
208755	2141	1	WHITE	1	0	0	0	0	0	0	.		BIO101	200	A-	3.7
209329	2101	1	BLACK	0	1	0	0	0	0	0	.		BIO101	1	F	0
212490	2109	1	HISPA	0	0	0	1	0	0	0	1080		BIO101	2	F	0
213160	2101	1	NRESA	0	0	0	0	0	0	0	.		BIO101	200	I
214013	2129	1	NRESA	0	0	0	0	0	0	0	.		BIO101	2	B-	2.7
215859	2109	1	AMIND	0	0	0	0	0	0	0	.		BIO101	2	C	2
219924	2109	0	WHITE	1	0	0	0	0	0	0	.		BIO101	2	F	0
222843	2101	1	WHITE	1	0	0	0	0	0	0	1160		BIO101	1	C	2
223144	2109	1	NRESA	0	0	0	0	0	0	0	.		BIO101	2	C	2
223584	2119	1	BLACK	0	1	0	0	0	0	0	.		BIO101	1	NW
223762	2109	0	WHITE	1	0	0	0	0	0	0	.		BIO101	201	F	0
224249	2101	1	HISPA	0	0	0	1	0	0	0	.		BIO101	200	C-	1.7
228838	2129	1	NORPT	0	0	0	0	0	0	1	.		BIO101	250	I
229689	2099	0	WHITE	1	0	0	0	0	0	0	.		BIO101	2	C	2
230114	2101	0	WHITE	1	0	0	0	0	0	0	.		BIO101	200	A-	3.7
230488	2099	1	BLACK	0	1	0	0	0	0	0	820		BIO101	1	NW
233866	2111	0	WHITE	1	0	0	0	0	0	0	1210		BIO101	1	C	2
233944	2101	0	WHITE	1	0	0	0	0	0	0	.		BIO101	1	C	2
234428	2101	1	WHITE	1	0	0	0	0	0	0	.		BIO101	1	B	3
234638	2101	0	WHITE	1	0	0	0	0	0	0	.		BIO101	1	F	0
235183	2099	0	WHITE	1	0	0	0	0	0	0	.		BIO101	2	D+	1.3
236294	2099	0	ASIAN	0	0	1	0	0	0	0	.		BIO101	250	A-	3.7
236408	2101	1	WHITE	1	0	0	0	0	0	0	.		BIO101	1	C	2
238310	2099	1	WHITE	1	0	0	0	0	0	0	.		BIO101	2	B+	3.3
238374	2109	0	WHITE	1	0	0	0	0	0	0	890		BIO101	2	C	2
239235	2099	1	WHITE	1	0	0	0	0	0	0	.		BIO101	2	C	2
239288	2099	1	WHITE	1	0	0	0	0	0	0	.		BIO101	2	C	2
239804	2141	0	WHITE	1	0	0	0	0	0	0	880		BIO101	1	C-	1.7
240643	2099	0	ASIAN	0	0	1	0	0	0	0	1040		BIO101	200	C	2
240666	2101	0	WHITE	1	0	0	0	0	0	0	.		BIO101	1	C+	2.3
241036	2099	0	WHITE	1	0	0	0	0	0	0	1260		BIO101	2	B	3
241443	2111	1	BLACK	0	1	0	0	0	0	0	.		BIO101	200	C-	1.7
242505	2101	1	BLACK	0	1	0	0	0	0	0	.		BIO101	200	A-	3.7
242633	2101	0	WHITE	1	0	0	0	0	0	0	.		BIO101	1	C	2
242763	2129	0	WHITE	1	0	0	0	0	0	0	.		BIO101	1	NW
243817	2101	0	WHITE	1	0	0	0	0	0	0	860		BIO101	1	C	2
244763	2101	0	WHITE	1	0	0	0	0	0	0	.		BIO101	1	B	3
245784	2099	0	WHITE	1	0	0	0	0	0	0	.		BIO101	2	C	2
246032	2101	1	BLACK	0	1	0	0	0	0	0	.		BIO101	1	F	0
247160	2111	0	NRESA	0	0	0	0	0	0	0	.		BIO101	1	C	2
247362	2099	1	ASIAN	0	0	1	0	0	0	0	.		BIO101	3	F	0
247410	2109	0	WHITE	1	0	0	0	0	0	0	.		BIO101	2	C+	2.3
248049	2111	0	WHITE	1	0	0	0	0	0	0	.		BIO101	1	C	2
248807	2099	1	WHITE	1	0	0	0	0	0	0	1110		BIO101	200	I
249023	2121	0	BLACK	0	1	0	0	0	0	0	790		BIO101	1	D	1
249533	2111	0	WHITE	1	0	0	0	0	0	0	950		BIO101	1	D	1
250761	2119	0	WHITE	1	0	0	0	0	0	0	.		BIO101	250	A	4
252288	2099	0	ASIAN	0	0	1	0	0	0	0	.		BIO101	201	B-	2.7
252395	2099	1	WHITE	1	0	0	0	0	0	0	1170	3.5	BIO101	2	C	2
252652	2129	0	WHITE	1	0	0	0	0	0	0	1110	2	BIO101	2	C+	2.3
252791	2109	1	ASIAN	0	0	1	0	0	0	0	.		BIO101	1	B	3
252803	2101	0	WHITE	1	0	0	0	0	0	0	.		BIO101	1	C	2
253215	2101	0	WHITE	1	0	0	0	0	0	0	.		BIO101	1	C	2
253356	2099	1	HISPA	0	0	0	1	0	0	0	1020		BIO101	201	I
253544	2099	1	NRESA	0	0	0	0	0	0	0	.		BIO101	201	C-	1.7
253672	2129	1	ASIAN	0	0	1	0	0	0	0	.		BIO101	200	F	0
253869	2099	0	WHITE	1	0	0	0	0	0	0	1320	3.3	BIO101	2	C	2
253950	2111	0	WHITE	1	0	0	0	0	0	0	.		BIO101	1	F	0
253999	2099	1	WHITE	1	0	0	0	0	0	0	870		BIO101	2	C	2
254256	2121	0	WHITE	1	0	0	0	0	0	0	1010		BIO101	1	C	2
254390	2101	0	WHITE	1	0	0	0	0	0	0	.		BIO101	1	C	2
254613	2119	0	WHITE	1	0	0	0	0	0	0	1200		BIO101	200	D	1
254882	2129	1	WHITE	1	0	0	0	0	0	0	1330	3.5	BIO101	1	C+	2.3
254939	2099	0	WHITE	1	0	0	0	0	0	0	.		BIO101	2	B+	3.3
254952	2139	1	WHITE	1	0	0	0	0	0	0	1090		BIO101	250	A	4
255277	2141	0	WHITE	1	0	0	0	0	0	0	1100		BIO101	200	C+	2.3
255386	2099	1	HISPA	0	0	0	1	0	0	0	910		BIO101	1	C	2
255428	2101	1	WHITE	1	0	0	0	0	0	0	860		BIO101	1	C	2
255492	2101	1	WHITE	1	0	0	0	0	0	0	.		BIO101	1	B-	2.7
256817	2121	0	WHITE	1	0	0	0	0	0	0	.		BIO101	1	F	0
256970	2099	1	BLACK	0	1	0	0	0	0	0	.		BIO101	200	A	4
257101	2101	1	WHITE	1	0	0	0	0	0	0	.		BIO101	1	C	2
257563	2099	1	NRESA	0	0	0	0	0	0	0	.		BIO101	1	C-	1.7
257878	2139	1	HISPA	0	0	0	1	0	0	0	.		BIO101	3	C	2
258149	2111	0	ASIAN	0	0	1	0	0	0	0	.		BIO101	1	C	2
258273	2101	1	WHITE	1	0	0	0	0	0	0	.		BIO101	1	B	3
258487	2101	1	BLACK	0	1	0	0	0	0	0	.		BIO101	1	F	0
258519	2101	0	WHITE	1	0	0	0	0	0	0	.		BIO101	1	A-	3.7
258536	2099	1	NORPT	0	0	0	0	0	0	1	.		BIO101	1	D+	1.3
258689	2111	0	HISPA	0	0	0	1	0	0	0	.		BIO101	200	NW
258717	2111	1	WHITE	1	0	0	0	0	0	0	.		BIO101	1	A	4
258849	2119	0	WHITE	1	0	0	0	0	0	0	1420		BIO101	3	C	2
258855	2101	1	WHITE	1	0	0	0	0	0	0	950	2.6	BIO101	1	B-	2.7
259591	2099	1	NRESA	0	0	0	0	0	0	0	.		BIO101	1	C-	1.7
259711	2101	1	WHITE	1	0	0	0	0	0	0	.		BIO101	1	A-	3.7
259763	2111	1	WHITE	1	0	0	0	0	0	0	.		BIO101	1	NW
259826	2131	1	WHITE	1	0	0	0	0	0	0	.		BIO101	1	C-	1.7
260154	2101	1	NRESA	0	0	0	0	0	0	0	1380	4	BIO101	1	A	4
260878	2101	0	WHITE	1	0	0	0	0	0	0	1230	3.5	BIO101	1	B	3
260924	2099	0	WHITE	1	0	0	0	0	0	0	.		BIO101	2	F	0
260924	2101	0	WHITE	1	0	0	0	0	0	0	.		BIO101	1	C	2
260949	2141	0	WHITE	1	0	0	0	0	0	0	.		BIO101	1	B+	3.3
261247	2109	0	WHITE	1	0	0	0	0	0	0	960	3	BIO101	2	B	3
261467	2101	1	NORPT	0	0	0	0	0	0	1	.		BIO101	1	C	2
261479	2099	1	WHITE	1	0	0	0	0	0	0	.		BIO101	2	C	2
261971	2099	0	WHITE	1	0	0	0	0	0	0	.		BIO101	1	D	1
264206	2139	1	WHITE	1	0	0	0	0	0	0	.		BIO101	201	A-	3.7
264324	2099	1	WHITE	1	0	0	0	0	0	0	.		BIO101	2	B+	3.3
264332	2119	0	WHITE	1	0	0	0	0	0	0	.		BIO101	2	C	2
264360	2119	0	WHITE	1	0	0	0	0	0	0	1140		BIO101	3	D+	1.3
264508	2109	1	WHITE	1	0	0	0	0	0	0	.		BIO101	1	C	2
265160	2109	1	ASIAN	0	0	1	0	0	0	0	.		BIO101	1	A	4
265405	2139	0	BLACK	0	1	0	0	0	0	0	.		BIO101	3	C	2
265982	2099	0	WHITE	1	0	0	0	0	0	0	1130	3.1	BIO101	2	C	2
266207	2101	0	WHITE	1	0	0	0	0	0	0	.		BIO101	1	B	3
266485	2101	1	WHITE	1	0	0	0	0	0	0	.		BIO101	1	C	2
267269	2099	1	WHITE	1	0	0	0	0	0	0	.		BIO101	2	D	1
267393	2111	0	WHITE	1	0	0	0	0	0	0	.		BIO101	1	C-	1.7
267786	2101	0	WHITE	1	0	0	0	0	0	0	.		BIO101	1	A-	3.7
267814	2099	1	WHITE	1	0	0	0	0	0	0	.		BIO101	1	C	2
269995	2099	0	WHITE	1	0	0	0	0	0	0	.		BIO101	3	D	1
271342	2101	1	WHITE	1	0	0	0	0	0	0	.		BIO101	1	F	0
271884	2101	1	WHITE	1	0	0	0	0	0	0	1160		BIO101	1	C	2
272664	2109	1	WHITE	1	0	0	0	0	0	0	.		BIO101	2	C	2
273711	2139	0	WHITE	1	0	0	0	0	0	0	.		BIO101	4	F	0
273751	2111	0	WHITE	1	0	0	0	0	0	0	.		BIO101	1	C	2
274856	2099	0	HISPA	0	0	0	1	0	0	0	.		BIO101	2	B	3
275252	2119	0	WHITE	1	0	0	0	0	0	0	1340	3.1	BIO101	4	B	3
275300	2101	1	WHITE	1	0	0	0	0	0	0	.		BIO101	1	C	2
275320	2099	1	WHITE	1	0	0	0	0	0	0	1460	4.1	BIO101	3	A	4
275929	2111	1	WHITE	1	0	0	0	0	0	0	1240	2.5	BIO101	200	F	0
276002	2099	1	WHITE	1	0	0	0	0	0	0	.		BIO101	200	B-	2.7
276030	2109	0	WHITE	1	0	0	0	0	0	0	.		BIO101	2	D+	1.3
276042	2101	0	NRESA	0	0	0	0	0	0	0	.		BIO101	1	C	2
276563	2111	0	WHITE	1	0	0	0	0	0	0	.		BIO101	1	B	3
277037	2101	0	NRESA	0	0	0	0	0	0	0	.		BIO101	1	C	2
277537	2139	0	WHITE	1	0	0	0	0	0	0	.		BIO101	2	B	3
277793	2099	1	NORPT	0	0	0	0	0	0	1	.		BIO101	1	B+	3.3
278179	2111	0	WHITE	1	0	0	0	0	0	0	.		BIO101	1	B	3
278532	2121	0	WHITE	1	0	0	0	0	0	0	.		BIO101	1	B	3
278622	2099	0	WHITE	1	0	0	0	0	0	0	1090	2.3	BIO101	2	F	0
278754	2119	1	WHITE	1	0	0	0	0	0	0	.		BIO101	2	F	0
279006	2109	0	WHITE	1	0	0	0	0	0	0	.		BIO101	250	A	4
279222	2099	1	ASIAN	0	0	1	0	0	0	0	.		BIO101	201	B	3
279341	2111	0	WHITE	1	0	0	0	0	0	0	1110	3	BIO101	1	C	2
279547	2129	1	AMIND	0	0	0	0	0	0	0	.		BIO101	201	B-	2.7
279815	2101	1	BLACK	0	1	0	0	0	0	0	.		BIO101	1	C	2
279820	2139	0	HISPA	0	0	0	1	0	0	0	.		BIO101	1	C-	1.7
279844	2099	1	WHITE	1	0	0	0	0	0	0	.		BIO101	200	I
280016	2119	1	ASIAN	0	0	1	0	0	0	0	840		BIO101	250	C	2
281246	2101	1	WHITE	1	0	0	0	0	0	0	.		BIO101	1	C	2
282115	2099	0	WHITE	1	0	0	0	0	0	0	.		BIO101	1	D	1
282115	2109	0	WHITE	1	0	0	0	0	0	0	.		BIO101	1	B	3
283296	2101	0	WHITE	1	0	0	0	0	0	0	.		BIO101	1	D	1
283300	2109	1	WHITE	1	0	0	0	0	0	0	930	3.2	BIO101	2	D	1
283405	2101	0	WHITE	1	0	0	0	0	0	0	.		BIO101	1	C	2
283481	2099	1	WHITE	1	0	0	0	0	0	0	.		BIO101	2	C-	1.7
283493	2129	0	WHITE	1	0	0	0	0	0	0	1200		BIO101	2	C-	1.7
283494	2121	1	WHITE	1	0	0	0	0	0	0	.		BIO101	1	A	4
283500	2099	1	WHITE	1	0	0	0	0	0	0	1010		BIO101	2	C	2
283557	2099	1	WHITE	1	0	0	0	0	0	0	.		BIO101	3	B	3
284175	2101	0	WHITE	1	0	0	0	0	0	0	.		BIO101	1	C	2
284419	2101	1	WHITE	1	0	0	0	0	0	0	.		BIO101	1	B	3
284603	2099	1	WHITE	1	0	0	0	0	0	0	1290	4.5	BIO101	1	A-	3.7
284831	2119	0	WHITE	1	0	0	0	0	0	0	.		BIO101	1	C	2
285032	2139	0	NORPT	0	0	0	0	0	0	1	.		BIO101	250	A-	3.7
285374	2099	1	WHITE	1	0	0	0	0	0	0	.		BIO101	2	C-	1.7
285459	2099	0	WHITE	1	0	0	0	0	0	0	.		BIO101	2	B	3
285878	2109	1	WHITE	1	0	0	0	0	0	0	.		BIO101	1	A	4
285956	2101	1	WHITE	1	0	0	0	0	0	0	1230	3.4	BIO101	1	A	4
286626	2099	1	WHITE	1	0	0	0	0	0	0	1220	2.7	BIO101	2	F	0
286631	2099	0	WHITE	1	0	0	0	0	0	0	1430	4.2	BIO101	1	A-	3.7
288111	2101	1	WHITE	1	0	0	0	0	0	0	.		BIO101	1	C	2
288121	2101	1	HISPA	0	0	0	1	0	0	0	.		BIO101	200	D	1
288169	2099	0	NRESA	0	0	0	0	0	0	0	.		BIO101	3	B-	2.7
288255	2099	0	WHITE	1	0	0	0	0	0	0	.		BIO101	2	B	3
288770	2109	0	WHITE	1	0	0	0	0	0	0	1070	3.5	BIO101	2	B	3
289153	2099	1	WHITE	1	0	0	0	0	0	0	.		BIO101	2	C	2
289172	2099	0	ASIAN	0	0	1	0	0	0	0	.		BIO101	2	C	2
289285	2101	1	WHITE	1	0	0	0	0	0	0	.		BIO101	1	C	2
289335	2101	1	WHITE	1	0	0	0	0	0	0	.		BIO101	1	D	1
289379	2101	0	WHITE	1	0	0	0	0	0	0	.		BIO101	1	A	4
289437	2101	0	BLACK	0	1	0	0	0	0	0	960	1	BIO101	1	C	2
289591	2099	1	WHITE	1	0	0	0	0	0	0	.		BIO101	2	B	3
289748	2099	0	WHITE	1	0	0	0	0	0	0	.		BIO101	1	C+	2.3
289814	2099	1	BLACK	0	1	0	0	0	0	0	.		BIO101	2	C	2
289852	2101	0	WHITE	1	0	0	0	0	0	0	.		BIO101	1	C	2
289895	2119	0	WHITE	1	0	0	0	0	0	0	1040	3.1	BIO101	2	B+	3.3
289916	2101	1	ASIAN	0	0	1	0	0	0	0	.		BIO101	1	C-	1.7
289935	2101	1	WHITE	1	0	0	0	0	0	0	.		BIO101	1	B	3
289952	2099	0	WHITE	1	0	0	0	0	0	0	1170	3.7	BIO101	2	C	2
289969	2099	0	WHITE	1	0	0	0	0	0	0	.		BIO101	2	C-	1.7
289975	2101	1	BLACK	0	1	0	0	0	0	0	.		BIO101	1	I
289999	2101	0	WHITE	1	0	0	0	0	0	0	.		BIO101	1	A	4
290153	2111	1	WHITE	1	0	0	0	0	0	0	.		BIO101	1	A	4
290194	2099	0	NRESA	0	0	0	0	0	0	0	.		BIO101	2	D	1
290197	2101	1	WHITE	1	0	0	0	0	0	0	.		BIO101	1	B	3
290208	2099	1	WHITE	1	0	0	0	0	0	0	.		BIO101	2	F	0
290243	2111	1	NORPT	0	0	0	0	0	0	1	.		BIO101	1	C+	2.3
290507	2099	1	WHITE	1	0	0	0	0	0	0	.		BIO101	2	C	2
290520	2099	0	WHITE	1	0	0	0	0	0	0	.		BIO101	1	C-	1.7
291074	2099	0	WHITE	1	0	0	0	0	0	0	.		BIO101	1	C+	2.3
291862	2099	0	WHITE	1	0	0	0	0	0	0	.		BIO101	2	B-	2.7
292028	2109	0	WHITE	1	0	0	0	0	0	0	.		BIO101	2	C	2
292309	2099	1	WHITE	1	0	0	0	0	0	0	.		BIO101	2	C-	1.7
292394	2129	1	WHITE	1	0	0	0	0	0	0	1060	3	BIO101	3	B-	2.7
292403	2101	0	WHITE	1	0	0	0	0	0	0	.		BIO101	1	D+	1.3
292580	2109	0	BLACK	0	1	0	0	0	0	0	.		BIO101	1	NW
293310	2121	1	WHITE	1	0	0	0	0	0	0	1170	3.4	BIO101	1	B	3
293348	2111	1	WHITE	1	0	0	0	0	0	0	.		BIO101	1	C	2
293400	2099	1	WHITE	1	0	0	0	0	0	0	1020	2.2	BIO101	2	F	0
293400	2101	1	WHITE	1	0	0	0	0	0	0	1020	2.2	BIO101	1	D	1
293445	2109	0	HISPA	0	0	0	1	0	0	0	930	3.6	BIO101	1	C	2
293565	2101	0	WHITE	1	0	0	0	0	0	0	1170	3.7	BIO101	1	B	3
293643	2101	0	WHITE	1	0	0	0	0	0	0	.		BIO101	1	B	3
293660	2109	1	WHITE	1	0	0	0	0	0	0	720		BIO101	1	D	1
293689	2109	0	WHITE	1	0	0	0	0	0	0	.		BIO101	3	B+	3.3
293710	2121	0	WHITE	1	0	0	0	0	0	0	.		BIO101	1	C	2
293797	2099	1	ASIAN	0	0	1	0	0	0	0	.		BIO101	2	B	3
294110	2099	0	BLACK	0	1	0	0	0	0	0	.		BIO101	3	D+	1.3
294128	2111	0	WHITE	1	0	0	0	0	0	0	.		BIO101	200	F	0
294146	2099	0	WHITE	1	0	0	0	0	0	0	.		BIO101	1	C	2
294228	2109	0	WHITE	1	0	0	0	0	0	0	.		BIO101	200	C	2
294264	2099	0	BLACK	0	1	0	0	0	0	0	.		BIO101	2	D	1
294531	2099	1	WHITE	1	0	0	0	0	0	0	1100	2.4	BIO101	3	D	1
294563	2109	1	WHITE	1	0	0	0	0	0	0	.		BIO101	2	B	3
294567	2099	0	WHITE	1	0	0	0	0	0	0	1250	3.4	BIO101	2	C+	2.3
296259	2131	1	WHITE	1	0	0	0	0	0	0	.		BIO101	1	I
297606	2139	0	WHITE	1	0	0	0	0	0	0	.		BIO101	250	A-	3.7
299590	2109	1	WHITE	1	0	0	0	0	0	0	.		BIO101	2	C	2
303736	2111	0	WHITE	1	0	0	0	0	0	0	1180	3.9	BIO101	1	B	3
303937	2141	1	WHITE	1	0	0	0	0	0	0	.		BIO101	200	B	3
304734	2099	0	NORPT	0	0	0	0	0	0	1	.		BIO101	1	C	2
304775	2109	1	WHITE	1	0	0	0	0	0	0	.		BIO101	2	D	1
305365	2099	1	WHITE	1	0	0	0	0	0	0	.		BIO101	2	C	2
305405	2099	0	WHITE	1	0	0	0	0	0	0	.		BIO101	1	D	1
305496	2099	1	WHITE	1	0	0	0	0	0	0	1090	3.6	BIO101	2	B	3
305550	2099	1	WHITE	1	0	0	0	0	0	0	.		BIO101	2	D	1
305813	2109	1	NORPT	0	0	0	0	0	0	1	.		BIO101	2	A	4
305872	2099	0	WHITE	1	0	0	0	0	0	0	1420	2.5	BIO101	2	C	2
306380	2099	1	NORPT	0	0	0	0	0	0	1	1180	3.5	BIO101	2	C+	2.3
306513	2109	0	WHITE	1	0	0	0	0	0	0	1380	3.6	BIO101	3	C+	2.3
306756	2099	1	ASIAN	0	0	1	0	0	0	0	.		BIO101	2	F	0
307072	2099	1	WHITE	1	0	0	0	0	0	0	.		BIO101	201	C-	1.7
307107	2099	0	WHITE	1	0	0	0	0	0	0	.		BIO101	3	C	2
307284	2099	1	NORPT	0	0	0	0	0	0	1	1280	4	BIO101	3	A-	3.7
307470	2109	0	WHITE	1	0	0	0	0	0	0	.		BIO101	2	D	1
307537	2121	0	NRESA	0	0	0	0	0	0	0	.		BIO101	1	B	3
307583	2099	1	WHITE	1	0	0	0	0	0	0	.		BIO101	2	D	1
307583	2101	1	WHITE	1	0	0	0	0	0	0	.		BIO101	1	D	1
307663	2111	1	WHITE	1	0	0	0	0	0	0	.		BIO101	1	F	0
307850	2101	1	WHITE	1	0	0	0	0	0	0	.		BIO101	1	C	2
307897	2099	0	WHITE	1	0	0	0	0	0	0	.		BIO101	2	C	2
308077	2101	1	WHITE	1	0	0	0	0	0	0	.		BIO101	1	A	4
308167	2099	1	WHITE	1	0	0	0	0	0	0	1310	3.7	BIO101	2	A	4
308316	2121	0	WHITE	1	0	0	0	0	0	0	.		BIO101	1	F	0
308555	2099	0	WHITE	1	0	0	0	0	0	0	1000	2.1	BIO101	2	D	1
308689	2099	0	WHITE	1	0	0	0	0	0	0	1310	3.3	BIO101	2	A-	3.7
308743	2101	0	WHITE	1	0	0	0	0	0	0	1160	2.5	BIO101	1	C	2
308749	2099	0	WHITE	1	0	0	0	0	0	0	1000	3.1	BIO101	1	D+	1.3
308751	2099	1	WHITE	1	0	0	0	0	0	0	950	2.9	BIO101	2	I
308751	2109	1	WHITE	1	0	0	0	0	0	0	950	2.9	BIO101	2	F	0
308761	2119	0	WHITE	1	0	0	0	0	0	0	1160	2.6	BIO101	3	D	1
308784	2101	0	WHITE	1	0	0	0	0	0	0	.		BIO101	1	D	1
308841	2099	1	WHITE	1	0	0	0	0	0	0	1240	3.7	BIO101	2	C	2
308852	2099	1	NRESA	0	0	0	0	0	0	0	1140	3.1	BIO101	2	B+	3.3
308946	2101	1	WHITE	1	0	0	0	0	0	0	.		BIO101	1	C+	2.3
309273	2111	1	WHITE	1	0	0	0	0	0	0	.		BIO101	1	D	1
309338	2111	1	WHITE	1	0	0	0	0	0	0	820		BIO101	1	NR
309493	2119	0	WHITE	1	0	0	0	0	0	0	.		BIO101	1	C	2
309508	2099	1	WHITE	1	0	0	0	0	0	0	1130	3.3	BIO101	2	C	2
309714	2109	1	WHITE	1	0	0	0	0	0	0	.		BIO101	200	B-	2.7
309729	2119	1	ASIAN	0	0	1	0	0	0	0	.		BIO101	1	D	1
309739	2099	0	BLACK	0	1	0	0	0	0	0	.		BIO101	2	C	2
309750	2109	1	NRESA	0	0	0	0	0	0	0	1050	2.6	BIO101	1	C	2
309774	2101	1	BLACK	0	1	0	0	0	0	0	.		BIO101	1	C	2
309810	2099	1	HISPA	0	0	0	1	0	0	0	1310	4.4	BIO101	1	B+	3.3
310849	2119	1	WHITE	1	0	0	0	0	0	0	.		BIO101	1	B	3
310912	2099	1	WHITE	1	0	0	0	0	0	0	.		BIO101	1	D+	1.3
311019	2131	1	WHITE	1	0	0	0	0	0	0	.		BIO101	1	B-	2.7
311164	2099	1	WHITE	1	0	0	0	0	0	0	.		BIO101	1	B+	3.3
311216	2099	1	WHITE	1	0	0	0	0	0	0	1010	2.8	BIO101	2	C	2
311272	2101	0	HISPA	0	0	0	1	0	0	0	.		BIO101	1	D+	1.3
311273	2101	1	WHITE	1	0	0	0	0	0	0	.		BIO101	1	D	1
311274	2099	0	WHITE	1	0	0	0	0	0	0	.		BIO101	2	D	1
311294	2099	0	WHITE	1	0	0	0	0	0	0	1210	3.8	BIO101	1	C+	2.3
311505	2099	1	WHITE	1	0	0	0	0	0	0	1220	3.5	BIO101	3	B	3
311663	2109	1	BLACK	0	1	0	0	0	0	0	.		BIO101	1	F	0
311692	2111	1	WHITE	1	0	0	0	0	0	0	1080	2.8	BIO101	1	C-	1.7
311785	2101	0	WHITE	1	0	0	0	0	0	0	.		BIO101	1	C	2
311934	2099	0	WHITE	1	0	0	0	0	0	0	.		BIO101	1	D+	1.3
311997	2099	0	WHITE	1	0	0	0	0	0	0	1010	2.2	BIO101	1	C	2
312007	2111	0	HISPA	0	0	0	1	0	0	0	860	3.3	BIO101	1	C-	1.7
312008	2131	1	WHITE	1	0	0	0	0	0	0	.		BIO101	1	C-	1.7
312240	2101	0	WHITE	1	0	0	0	0	0	0	.		BIO101	1	C	2
312296	2111	0	NRESA	0	0	0	0	0	0	0	.		BIO101	1	C	2
312363	2101	1	WHITE	1	0	0	0	0	0	0	.		BIO101	1	F	0
312593	2109	0	WHITE	1	0	0	0	0	0	0	.		BIO101	2	C	2
312746	2101	0	WHITE	1	0	0	0	0	0	0	.		BIO101	1	D+	1.3
313180	2109	0	WHITE	1	0	0	0	0	0	0	.		BIO101	2	B-	2.7
313211	2111	0	WHITE	1	0	0	0	0	0	0	.		BIO101	1	C	2
313319	2109	0	WHITE	1	0	0	0	0	0	0	.		BIO101	2	C	2
313482	2099	1	WHITE	1	0	0	0	0	0	0	1010	2.3	BIO101	2	F	0
313692	2119	0	WHITE	1	0	0	0	0	0	0	.		BIO101	2	B	3
314003	2101	0	WHITE	1	0	0	0	0	0	0	1300	3.8	BIO101	1	B	3
314172	2099	1	NRESA	0	0	0	0	0	0	0	.		BIO101	2	I
314264	2119	0	WHITE	1	0	0	0	0	0	0	1210	3.8	BIO101	1	B+	3.3
314435	2099	1	WHITE	1	0	0	0	0	0	0	.		BIO101	2	A	4
314591	2099	0	WHITE	1	0	0	0	0	0	0	1150	2.7	BIO101	1	D+	1.3
314678	2101	1	WHITE	1	0	0	0	0	0	0	.		BIO101	1	B	3
314712	2101	1	WHITE	1	0	0	0	0	0	0	.		BIO101	1	D	1
315012	2101	1	WHITE	1	0	0	0	0	0	0	.		BIO101	1	B+	3.3
315221	2101	1	WHITE	1	0	0	0	0	0	0	.		BIO101	1	D	1
315378	2101	0	ASIAN	0	0	1	0	0	0	0	1110	2	BIO101	1	F	0
315512	2111	1	WHITE	1	0	0	0	0	0	0	.		BIO101	200	D+	1.3
315591	2109	0	WHITE	1	0	0	0	0	0	0	1010		BIO101	1	C	2
315669	2099	1	WHITE	1	0	0	0	0	0	0	.		BIO101	1	C-	1.7
315689	2099	0	BLACK	0	1	0	0	0	0	0	.		BIO101	3	D	1
315689	2109	0	BLACK	0	1	0	0	0	0	0	.		BIO101	2	C	2
315731	2111	1	WHITE	1	0	0	0	0	0	0	.		BIO101	1	B	3
316433	2109	0	WHITE	1	0	0	0	0	0	0	.		BIO101	2	B	3
316447	2099	1	WHITE	1	0	0	0	0	0	0	.		BIO101	1	C+	2.3
316526	2109	1	HISPA	0	0	0	1	0	0	0	.		BIO101	201	I
316644	2111	0	WHITE	1	0	0	0	0	0	0	1080		BIO101	1	C	2
317001	2099	0	WHITE	1	0	0	0	0	0	0	.		BIO101	2	D	1
317001	2109	0	WHITE	1	0	0	0	0	0	0	.		BIO101	2	C	2
317048	2099	0	WHITE	1	0	0	0	0	0	0	.		BIO101	1	C	2
317218	2109	0	HISPA	0	0	0	1	0	0	0	1070	2.5	BIO101	1	A	4
317279	2109	0	NRESA	0	0	0	0	0	0	0	.		BIO101	2	C	2
317377	2101	1	WHITE	1	0	0	0	0	0	0	.		BIO101	1	B-	2.7
317439	2101	1	WHITE	1	0	0	0	0	0	0	.		BIO101	1	C	2
317479	2099	1	ASIAN	0	0	1	0	0	0	0	.		BIO101	201	C	2
317514	2109	1	WHITE	1	0	0	0	0	0	0	1240	3.1	BIO101	200	A	4
317691	2101	0	WHITE	1	0	0	0	0	0	0	.		BIO101	1	B	3
317731	2111	0	WHITE	1	0	0	0	0	0	0	960		BIO101	1	B	3
317964	2129	0	WHITE	1	0	0	0	0	0	0	.		BIO101	1	W
318082	2101	0	WHITE	1	0	0	0	0	0	0	.		BIO101	1	C	2
318158	2141	1	WHITE	1	0	0	0	0	0	0	1020	2.6	BIO101	200	B-	2.7
318294	2139	0	WHITE	1	0	0	0	0	0	0	920	2.4	BIO101	4	C	2
318344	2119	1	WHITE	1	0	0	0	0	0	0	.		BIO101	3	A	4
318364	2109	0	WHITE	1	0	0	0	0	0	0	.		BIO101	250	A	4
318399	2141	1	WHITE	1	0	0	0	0	0	0	.		BIO101	200	A-	3.7
318414	2111	0	ASIAN	0	0	1	0	0	0	0	1240	3.4	BIO101	1	C	2
318499	2109	1	WHITE	1	0	0	0	0	0	0	.		BIO101	1	B+	3.3
318549	2109	1	WHITE	1	0	0	0	0	0	0	.		BIO101	1	C	2
318605	2109	0	WHITE	1	0	0	0	0	0	0	.		BIO101	1	C	2
318727	2101	1	WHITE	1	0	0	0	0	0	0	.		BIO101	1	C+	2.3
318767	2119	0	NORPT	0	0	0	0	0	0	1	.		BIO101	250	B-	2.7
318806	2099	1	WHITE	1	0	0	0	0	0	0	.		BIO101	1	B-	2.7
318883	2101	1	WHITE	1	0	0	0	0	0	0	.		BIO101	1	C	2
319270	2129	0	NORPT	0	0	0	0	0	0	1	.		BIO101	200	C-	1.7
319429	2099	1	WHITE	1	0	0	0	0	0	0	.		BIO101	2	C	2
319464	2099	1	WHITE	1	0	0	0	0	0	0	1000	3	BIO101	1	C	2
319488	2111	0	WHITE	1	0	0	0	0	0	0	1150	2.8	BIO101	1	C	2
319516	2121	0	WHITE	1	0	0	0	0	0	0	1060	2.7	BIO101	1	C	2
319721	2109	0	WHITE	1	0	0	0	0	0	0	1270	3.8	BIO101	3	A	4
319737	2099	1	WHITE	1	0	0	0	0	0	0	1040	3.3	BIO101	1	C	2
319841	2109	0	WHITE	1	0	0	0	0	0	0	.		BIO101	3	D	1
319879	2101	1	NORPT	0	0	0	0	0	0	1	.		BIO101	1	C+	2.3
320399	2101	0	WHITE	1	0	0	0	0	0	0	1250	3.5	BIO101	1	B	3
320655	2099	1	WHITE	1	0	0	0	0	0	0	1480	4.5	BIO101	2	A-	3.7
320795	2099	0	WHITE	1	0	0	0	0	0	0	.		BIO101	1	B+	3.3
320843	2099	1	WHITE	1	0	0	0	0	0	0	.		BIO101	2	C	2
320901	2109	0	WHITE	1	0	0	0	0	0	0	1230		BIO101	1	C	2
320990	2139	0	WHITE	1	0	0	0	0	0	0	1130		BIO101	4	B-	2.7
321000	2099	1	WHITE	1	0	0	0	0	0	0	1130	3.3	BIO101	200	B-	2.7
321144	2111	0	WHITE	1	0	0	0	0	0	0	.		BIO101	1	D+	1.3
321147	2099	0	WHITE	1	0	0	0	0	0	0	1380		BIO101	1	NW
321162	2101	0	WHITE	1	0	0	0	0	0	0	.		BIO101	1	D	1
321234	2111	0	WHITE	1	0	0	0	0	0	0	.		BIO101	1	C	2
321277	2101	1	WHITE	1	0	0	0	0	0	0	.		BIO101	1	C	2
321483	2139	1	WHITE	1	0	0	0	0	0	0	.		BIO101	3	B+	3.3
321491	2121	0	WHITE	1	0	0	0	0	0	0	1430	3.7	BIO101	1	B	3
321597	2101	1	WHITE	1	0	0	0	0	0	0	.		BIO101	1	F	0
321605	2121	0	WHITE	1	0	0	0	0	0	0	.		BIO101	1	C	2
321835	2099	0	WHITE	1	0	0	0	0	0	0	.		BIO101	2	B	3
322189	2101	1	NORPT	0	0	0	0	0	0	1	1220	3.5	BIO101	1	B+	3.3
322310	2111	1	WHITE	1	0	0	0	0	0	0	.		BIO101	1	B-	2.7
322402	2101	1	WHITE	1	0	0	0	0	0	0	.		BIO101	1	F	0
322833	2139	1	WHITE	1	0	0	0	0	0	0	.		BIO101	200	A-	3.7
322978	2099	1	BLACK	0	1	0	0	0	0	0	870	2	BIO101	2	I
323012	2099	1	HISPA	0	0	0	1	0	0	0	870	3	BIO101	2	D	1
323012	2101	1	HISPA	0	0	0	1	0	0	0	870	3	BIO101	1	C	2
323025	2109	0	WHITE	1	0	0	0	0	0	0	1160	2.8	BIO101	2	C	2
323152	2139	0	NRESA	0	0	0	0	0	0	0	.		BIO101	201	D+	1.3
323350	2099	0	WHITE	1	0	0	0	0	0	0	.		BIO101	2	C	2
323475	2111	0	WHITE	1	0	0	0	0	0	0	.		BIO101	1	B	3
323523	2099	0	NORPT	0	0	0	0	0	0	1	.		BIO101	2	A	4
323560	2099	1	WHITE	1	0	0	0	0	0	0	.		BIO101	2	C	2
323565	2109	0	NORPT	0	0	0	0	0	0	1	.		BIO101	2	C	2
323565	2139	0	NORPT	0	0	0	0	0	0	1	.		BIO101	1	F	0
323704	2099	1	BLACK	0	1	0	0	0	0	0	.		BIO101	2	C	2
323743	2099	1	WHITE	1	0	0	0	0	0	0	.		BIO101	1	C	2
323761	2099	0	WHITE	1	0	0	0	0	0	0	.		BIO101	1	A-	3.7
323817	2101	1	BLACK	0	1	0	0	0	0	0	.		BIO101	1	D	1
323899	2099	0	WHITE	1	0	0	0	0	0	0	.		BIO101	2	B-	2.7
323967	2119	0	WHITE	1	0	0	0	0	0	0	.		BIO101	2	C	2
324101	2099	0	WHITE	1	0	0	0	0	0	0	860	2.6	BIO101	200	B-	2.7
324107	2101	0	WHITE	1	0	0	0	0	0	0	.		BIO101	1	C	2
324573	2101	0	WHITE	1	0	0	0	0	0	0	.		BIO101	1	C	2
324631	2129	0	WHITE	1	0	0	0	0	0	0	.		BIO101	3	F	0
324649	2099	0	WHITE	1	0	0	0	0	0	0	1200	2.7	BIO101	2	C-	1.7
324657	2129	1	WHITE	1	0	0	0	0	0	0	1270	3.5	BIO101	3	B+	3.3
324672	2111	0	ASIAN	0	0	1	0	0	0	0	1310	3	BIO101	1	C	2
324712	2129	1	NORPT	0	0	0	0	0	0	1	.		BIO101	1	C-	1.7
324721	2101	1	WHITE	1	0	0	0	0	0	0	1290	2.3	BIO101	1	B	3
324818	2099	1	NRESA	0	0	0	0	0	0	0	.		BIO101	2	C	2
325065	2109	0	BLACK	0	1	0	0	0	0	0	970		BIO101	2	C	2
325170	2119	0	WHITE	1	0	0	0	0	0	0	1450	3.6	BIO101	3	B+	3.3
325324	2099	0	WHITE	1	0	0	0	0	0	0	.		BIO101	2	B	3
325829	2109	0	WHITE	1	0	0	0	0	0	0	.		BIO101	2	C	2
325942	2109	1	WHITE	1	0	0	0	0	0	0	.		BIO101	2	F	0
325984	2099	0	WHITE	1	0	0	0	0	0	0	.		BIO101	1	A	4
325996	2099	1	WHITE	1	0	0	0	0	0	0	.		BIO101	2	C	2
326262	2099	1	NORPT	0	0	0	0	0	0	1	.		BIO101	2	B	3
326284	2099	0	WHITE	1	0	0	0	0	0	0	.		BIO101	2	C	2
326451	2099	1	WHITE	1	0	0	0	0	0	0	.		BIO101	2	C	2
326516	2101	1	WHITE	1	0	0	0	0	0	0	.		BIO101	1	C	2
326572	2099	0	WHITE	1	0	0	0	0	0	0	.		BIO101	2	B	3
326805	2109	0	WHITE	1	0	0	0	0	0	0	.		BIO101	2	C-	1.7
326938	2099	0	WHITE	1	0	0	0	0	0	0	.		BIO101	1	C-	1.7
327067	2101	1	WHITE	1	0	0	0	0	0	0	.		BIO101	1	B	3
327285	2119	0	WHITE	1	0	0	0	0	0	0	.		BIO101	2	C	2
327303	2101	0	WHITE	1	0	0	0	0	0	0	.		BIO101	1	C	2
327642	2099	1	WHITE	1	0	0	0	0	0	0	.		BIO101	1	C-	1.7
327733	2109	1	WHITE	1	0	0	0	0	0	0	1030	3	BIO101	2	C	2
327785	2099	1	WHITE	1	0	0	0	0	0	0	.		BIO101	2	D	1
328132	2099	1	HISPA	0	0	0	1	0	0	0	730	2.3	BIO101	3	F	0
328156	2099	1	WHITE	1	0	0	0	0	0	0	1350	4.5	BIO101	1	B-	2.7
328294	2119	1	WHITE	1	0	0	0	0	0	0	1350	3.9	BIO101	1	D	1
328331	2119	1	WHITE	1	0	0	0	0	0	0	1170		BIO101	3	D+	1.3
328412	2111	0	WHITE	1	0	0	0	0	0	0	1140	3.1	BIO101	1	C	2
328534	2101	0	WHITE	1	0	0	0	0	0	0	.		BIO101	1	C	2
328537	2099	1	WHITE	1	0	0	0	0	0	0	.		BIO101	2	C	2
328553	2099	1	WHITE	1	0	0	0	0	0	0	.		BIO101	2	B	3
328590	2099	0	WHITE	1	0	0	0	0	0	0	.		BIO101	3	D	1
328636	2119	1	WHITE	1	0	0	0	0	0	0	1150	3.2	BIO101	4	F	0
328928	2101	1	WHITE	1	0	0	0	0	0	0	1150	3.3	BIO101	1	B	3
328951	2101	0	BLACK	0	1	0	0	0	0	0	970		BIO101	1	D	1
328980	2111	1	WHITE	1	0	0	0	0	0	0	1340	3.8	BIO101	1	A-	3.7
328986	2099	1	WHITE	1	0	0	0	0	0	0	1160	3.2	BIO101	1	B+	3.3
328988	2099	1	WHITE	1	0	0	0	0	0	0	1260	3.3	BIO101	1	B+	3.3
329092	2101	1	WHITE	1	0	0	0	0	0	0	.		BIO101	200	B-	2.7
329261	2099	0	WHITE	1	0	0	0	0	0	0	1090	2.1	BIO101	2	D	1
329337	2111	0	WHITE	1	0	0	0	0	0	0	.		BIO101	1	C	2
329360	2099	1	WHITE	1	0	0	0	0	0	0	1040	3.2	BIO101	1	D+	1.3
329368	2109	0	WHITE	1	0	0	0	0	0	0	.		BIO101	3	F	0
329623	2099	0	WHITE	1	0	0	0	0	0	0	.		BIO101	2	C	2
329633	2109	1	WHITE	1	0	0	0	0	0	0	.		BIO101	3	C-	1.7
329677	2099	1	WHITE	1	0	0	0	0	0	0	1130	3.3	BIO101	1	D+	1.3
329826	2099	0	BLACK	0	1	0	0	0	0	0	.		BIO101	2	C-	1.7
329855	2099	0	WHITE	1	0	0	0	0	0	0	.		BIO101	2	D	1
329947	2129	0	BLACK	0	1	0	0	0	0	0	650		BIO101	1	D	1
330089	2101	1	WHITE	1	0	0	0	0	0	0	.		BIO101	1	C	2
330091	2141	0	WHITE	1	0	0	0	0	0	0	.		BIO101	200	D	1
330224	2099	1	WHITE	1	0	0	0	0	0	0	1430	3.9	BIO101	1	B	3
330389	2119	1	BLACK	0	1	0	0	0	0	0	810		BIO101	201	F	0
330646	2119	1	WHITE	1	0	0	0	0	0	0	1130	3.2	BIO101	1	C	2
330738	2101	0	BLACK	0	1	0	0	0	0	0	.		BIO101	1	F	0
330756	2109	0	BLACK	0	1	0	0	0	0	0	930	2.5	BIO101	2	I
331000	2121	0	WHITE	1	0	0	0	0	0	0	990	2	BIO101	1	C+	2.3
331031	2099	0	WHITE	1	0	0	0	0	0	0	.		BIO101	2	F	0
331343	2119	1	HISPA	0	0	0	1	0	0	0	.		BIO101	201	C	2
331354	2099	1	HISPA	0	0	0	1	0	0	0	.		BIO101	1	D+	1.3
331355	2099	1	WHITE	1	0	0	0	0	0	0	.		BIO101	2	B	3
331360	2099	1	NRESA	0	0	0	0	0	0	0	.		BIO101	2	F	0
331625	2141	1	WHITE	1	0	0	0	0	0	0	1280	3.5	BIO101	1	B	3
331676	2099	0	WHITE	1	0	0	0	0	0	0	1290	2.7	BIO101	2	C	2
331868	2099	1	NORPT	0	0	0	0	0	0	1	1270	3.8	BIO101	3	B-	2.7
331947	2099	1	WHITE	1	0	0	0	0	0	0	.		BIO101	2	F	0
332027	2101	1	WHITE	1	0	0	0	0	0	0	1080		BIO101	1	B	3
332067	2099	1	WHITE	1	0	0	0	0	0	0	.		BIO101	2	C+	2.3
332154	2111	0	WHITE	1	0	0	0	0	0	0	1150	3.2	BIO101	1	D	1
332230	2099	1	NRESA	0	0	0	0	0	0	0	1310	3.3	BIO101	2	C+	2.3
332334	2099	0	WHITE	1	0	0	0	0	0	0	1030	2.7	BIO101	1	F	0
332334	2109	0	WHITE	1	0	0	0	0	0	0	1030	2.7	BIO101	1	C-	1.7
332342	2099	1	WHITE	1	0	0	0	0	0	0	1170	3.2	BIO101	2	D	1
332413	2119	0	ASIAN	0	0	1	0	0	0	0	1320	3.8	BIO101	1	A	4
332420	2111	1	BLACK	0	1	0	0	0	0	0	1020	2.6	BIO101	1	C	2
332421	2099	1	WHITE	1	0	0	0	0	0	0	1120	3.7	BIO101	1	C	2
332431	2099	1	WHITE	1	0	0	0	0	0	0	1080	3.4	BIO101	3	C-	1.7
332454	2099	1	BLACK	0	1	0	0	0	0	0	1070	4.2	BIO101	2	B	3
332549	2099	0	WHITE	1	0	0	0	0	0	0	1290	3.9	BIO101	1	C	2
332594	2101	0	BLACK	0	1	0	0	0	0	0	.		BIO101	1	D	1
332813	2099	1	WHITE	1	0	0	0	0	0	0	1300	4	BIO101	2	B	3
332818	2099	1	WHITE	1	0	0	0	0	0	0	1250	4.3	BIO101	2	B+	3.3
332829	2099	0	WHITE	1	0	0	0	0	0	0	1310	3.2	BIO101	3	B	3
332830	2109	0	WHITE	1	0	0	0	0	0	0	1130	2.6	BIO101	2	C	2
332836	2099	0	WHITE	1	0	0	0	0	0	0	1180	3	BIO101	2	C	2
332851	2099	1	WHITE	1	0	0	0	0	0	0	1400	4.5	BIO101	1	A	4
332872	2099	1	WHITE	1	0	0	0	0	0	0	1020	2.3	BIO101	1	D	1
332878	2099	1	WHITE	1	0	0	0	0	0	0	1340	4.3	BIO101	1	A-	3.7
332905	2099	1	WHITE	1	0	0	0	0	0	0	1350	3.6	BIO101	3	B+	3.3
332908	2109	0	WHITE	1	0	0	0	0	0	0	1120	2.9	BIO101	1	C	2
332914	2099	1	WHITE	1	0	0	0	0	0	0	1140	3.8	BIO101	3	B-	2.7
332939	2099	1	WHITE	1	0	0	0	0	0	0	1240	3.2	BIO101	2	C	2
332954	2099	0	WHITE	1	0	0	0	0	0	0	1310	4.4	BIO101	1	B+	3.3
333139	2099	1	WHITE	1	0	0	0	0	0	0	1290	3.4	BIO101	1	A-	3.7
333347	2119	1	WHITE	1	0	0	0	0	0	0	910		BIO101	3	NW
333453	2099	1	WHITE	1	0	0	0	0	0	0	1330	4.4	BIO101	2	A	4
333466	2109	1	NRESA	0	0	0	0	0	0	0	1130	3.5	BIO101	2	C	2
333657	2099	1	BLACK	0	1	0	0	0	0	0	940	3	BIO101	3	D	1
333657	2109	1	BLACK	0	1	0	0	0	0	0	940	3	BIO101	3	C+	2.3
333796	2099	1	WHITE	1	0	0	0	0	0	0	1120	3	BIO101	1	C+	2.3
334046	2099	1	WHITE	1	0	0	0	0	0	0	1270	2.7	BIO101	3	B	3
334414	2099	1	WHITE	1	0	0	0	0	0	0	1190	2.3	BIO101	1	D	1
334481	2099	0	WHITE	1	0	0	0	0	0	0	1340		BIO101	2	C	2
334630	2099	1	WHITE	1	0	0	0	0	0	0	1010		BIO101	1	I
334641	2131	0	WHITE	1	0	0	0	0	0	0	.		BIO101	1	F	0
334641	2139	0	WHITE	1	0	0	0	0	0	0	.		BIO101	1	NW
334641	2141	0	WHITE	1	0	0	0	0	0	0	.		BIO101	1	F	0
334658	2099	1	WHITE	1	0	0	0	0	0	0	1310	3.6	BIO101	3	B+	3.3
334793	2101	1	WHITE	1	0	0	0	0	0	0	.		BIO101	200	B-	2.7
334857	2099	0	NORPT	0	0	0	0	0	0	1	1310	2.9	BIO101	2	B	3
334910	2099	0	WHITE	1	0	0	0	0	0	0	1310	2.9	BIO101	1	I
334929	2099	0	WHITE	1	0	0	0	0	0	0	1170		BIO101	2	F	0
334980	2099	1	WHITE	1	0	0	0	0	0	0	1250	2.9	BIO101	1	D+	1.3
334980	2101	1	WHITE	1	0	0	0	0	0	0	1250	2.9	BIO101	1	C	2
335106	2121	0	WHITE	1	0	0	0	0	0	0	1210	3.2	BIO101	1	C	2
335228	2099	1	BLACK	0	1	0	0	0	0	0	1050	3.5	BIO101	1	D+	1.3
335228	2109	1	BLACK	0	1	0	0	0	0	0	1050	3.5	BIO101	3	C+	2.3
335294	2099	0	WHITE	1	0	0	0	0	0	0	1330	4.2	BIO101	1	A-	3.7
335343	2121	0	WHITE	1	0	0	0	0	0	0	.		BIO101	200	D	1
335362	2129	0	WHITE	1	0	0	0	0	0	0	.		BIO101	250	B+	3.3
335532	2101	0	WHITE	1	0	0	0	0	0	0	.		BIO101	1	B	3
335563	2099	1	WHITE	1	0	0	0	0	0	0	1140	3.6	BIO101	2	C	2
335799	2101	1	WHITE	1	0	0	0	0	0	0	1100	3.5	BIO101	1	B	3
335948	2119	0	WHITE	1	0	0	0	0	0	0	1000	2.5	BIO101	3	C	2
335953	2099	1	WHITE	1	0	0	0	0	0	0	1120	3.8	BIO101	2	C	2
336108	2109	1	HISPA	0	0	0	1	0	0	0	940	3.2	BIO101	2	F	0
336108	2111	1	HISPA	0	0	0	1	0	0	0	940	3.2	BIO101	1	D	1
336154	2109	1	BLACK	0	1	0	0	0	0	0	1010	3	BIO101	2	C-	1.7
336154	2111	1	BLACK	0	1	0	0	0	0	0	1010	3	BIO101	1	C	2
336161	2111	0	HISPA	0	0	0	1	0	0	0	840		BIO101	1	F	0
336167	2109	0	HISPA	0	0	0	1	0	0	0	1010		BIO101	2	C	2
336172	2111	0	ASIAN	0	0	1	0	0	0	0	1010	3.6	BIO101	1	C-	1.7
336179	2111	1	WHITE	1	0	0	0	0	0	0	1080	2.8	BIO101	1	C	2
336215	2111	1	WHITE	1	0	0	0	0	0	0	1320		BIO101	1	A	4
336381	2099	1	WHITE	1	0	0	0	0	0	0	1240	3.1	BIO101	1	B-	2.7
336384	2119	0	WHITE	1	0	0	0	0	0	0	1330	4	BIO101	3	A	4
336462	2099	0	NORPT	0	0	0	0	0	0	1	1370	4.1	BIO101	2	A-	3.7
336466	2099	1	WHITE	1	0	0	0	0	0	0	1150	3.1	BIO101	1	D+	1.3
336572	2099	0	WHITE	1	0	0	0	0	0	0	1130	3.5	BIO101	3	C	2
336578	2101	0	WHITE	1	0	0	0	0	0	0	1130	3.3	BIO101	1	A	4
336599	2099	1	WHITE	1	0	0	0	0	0	0	910	4	BIO101	2	C	2
336609	2101	0	WHITE	1	0	0	0	0	0	0	1370	4.5	BIO101	1	A	4
336613	2099	1	WHITE	1	0	0	0	0	0	0	1060	2.5	BIO101	2	D	1
336618	2099	1	HISPA	0	0	0	1	0	0	0	750	3	BIO101	2	F	0
336632	2099	1	WHITE	1	0	0	0	0	0	0	1370	3.8	BIO101	3	A-	3.7
336645	2099	0	WHITE	1	0	0	0	0	0	0	1260	3.3	BIO101	2	C	2
336645	2139	0	WHITE	1	0	0	0	0	0	0	1260	3.3	BIO101	1	B-	2.7
336660	2099	0	WHITE	1	0	0	0	0	0	0	1150	3.7	BIO101	2	B	3
336664	2101	0	WHITE	1	0	0	0	0	0	0	1230		BIO101	1	B	3
336682	2099	0	WHITE	1	0	0	0	0	0	0	1200	2.8	BIO101	1	C-	1.7
336699	2111	0	NRESA	0	0	0	0	0	0	0	950	1.9	BIO101	1	C	2
336711	2099	1	WHITE	1	0	0	0	0	0	0	1210	3.4	BIO101	1	C+	2.3
336744	2111	0	WHITE	1	0	0	0	0	0	0	1190	3.4	BIO101	1	B	3
336776	2099	0	WHITE	1	0	0	0	0	0	0	1210	3.2	BIO101	1	C+	2.3
336780	2099	1	NRESA	0	0	0	0	0	0	0	1070	2.8	BIO101	1	C+	2.3
336789	2099	0	BLACK	0	1	0	0	0	0	0	1160	3.5	BIO101	1	B-	2.7
336793	2119	1	BLACK	0	1	0	0	0	0	0	1390	1.8	BIO101	2	C	2
336813	2099	1	WHITE	1	0	0	0	0	0	0	1010	3.5	BIO101	3	B-	2.7
336844	2129	0	NRESA	0	0	0	0	0	0	0	1170		BIO101	3	C+	2.3
336852	2099	1	WHITE	1	0	0	0	0	0	0	1400	4.1	BIO101	2	A	4
336884	2099	0	WHITE	1	0	0	0	0	0	0	1010	2.6	BIO101	2	D	1
336884	2101	0	WHITE	1	0	0	0	0	0	0	1010	2.6	BIO101	1	D	1
336928	2099	1	WHITE	1	0	0	0	0	0	0	1210	3.1	BIO101	1	D	1
336943	2099	0	WHITE	1	0	0	0	0	0	0	1450	3.5	BIO101	2	A	4
336945	2099	1	WHITE	1	0	0	0	0	0	0	1110	3.4	BIO101	2	I
336953	2099	1	WHITE	1	0	0	0	0	0	0	1080	2.8	BIO101	2	F	0
336953	2101	1	WHITE	1	0	0	0	0	0	0	1080	2.8	BIO101	1	F	0
336961	2099	1	WHITE	1	0	0	0	0	0	0	1180	3.6	BIO101	2	C	2
336963	2099	1	WHITE	1	0	0	0	0	0	0	1370	3.7	BIO101	2	B	3
336991	2129	0	HISPA	0	0	0	1	0	0	0	1120	2.7	BIO101	1	F	0
336998	2099	1	NORPT	0	0	0	0	0	0	1	1170	3.8	BIO101	1	C+	2.3
337014	2099	1	ASIAN	0	0	1	0	0	0	0	990	3.7	BIO101	1	C-	1.7
337023	2099	0	WHITE	1	0	0	0	0	0	0	1140	3.4	BIO101	1	D+	1.3
337033	2099	1	WHITE	1	0	0	0	0	0	0	1130	3.7	BIO101	2	D	1
337033	2109	1	WHITE	1	0	0	0	0	0	0	1130	3.7	BIO101	2	C	2
337035	2099	0	WHITE	1	0	0	0	0	0	0	1160	3.3	BIO101	1	C-	1.7
337042	2109	0	WHITE	1	0	0	0	0	0	0	1340	4	BIO101	1	B+	3.3
337055	2119	1	BLACK	0	1	0	0	0	0	0	1100	2.3	BIO101	2	C+	2.3
337087	2099	0	WHITE	1	0	0	0	0	0	0	1110	2.3	BIO101	1	D	1
337087	2121	0	WHITE	1	0	0	0	0	0	0	1110	2.3	BIO101	1	C+	2.3
337093	2099	1	BLACK	0	1	0	0	0	0	0	1080	3	BIO101	3	C	2
337116	2099	1	WHITE	1	0	0	0	0	0	0	1210	3.4	BIO101	1	A-	3.7
337135	2099	0	WHITE	1	0	0	0	0	0	0	1120	3.8	BIO101	1	B	3
337155	2119	0	HISPA	0	0	0	1	0	0	0	720	2.6	BIO101	201	F	0
337232	2099	1	WHITE	1	0	0	0	0	0	0	1190	4.3	BIO101	1	C	2
337235	2099	1	WHITE	1	0	0	0	0	0	0	1160	3.4	BIO101	3	C	2
337252	2099	0	BLACK	0	1	0	0	0	0	0	1360	3.2	BIO101	1	B+	3.3
337257	2099	0	BLACK	0	1	0	0	0	0	0	1150	2.2	BIO101	2	D+	1.3
337257	2111	0	BLACK	0	1	0	0	0	0	0	1150	2.2	BIO101	1	A	4
337269	2099	1	WHITE	1	0	0	0	0	0	0	1100	3.4	BIO101	1	D+	1.3
337269	2109	1	WHITE	1	0	0	0	0	0	0	1100	3.4	BIO101	2	C	2
337290	2099	0	ASIAN	0	0	1	0	0	0	0	1170	3.7	BIO101	3	C+	2.3
337361	2109	1	WHITE	1	0	0	0	0	0	0	1460	4.3	BIO101	2	A	4
337363	2099	1	WHITE	1	0	0	0	0	0	0	1160	4	BIO101	2	C	2
337377	2099	1	WHITE	1	0	0	0	0	0	0	1370	4.6	BIO101	2	A	4
337379	2099	1	WHITE	1	0	0	0	0	0	0	1310	4	BIO101	1	A-	3.7
337388	2099	0	NORPT	0	0	0	0	0	0	1	1280	3.7	BIO101	1	C+	2.3
337397	2099	0	WHITE	1	0	0	0	0	0	0	960	3.2	BIO101	1	C-	1.7
337399	2099	0	NRESA	0	0	0	0	0	0	0	1060	2.8	BIO101	2	F	0
337399	2101	0	NRESA	0	0	0	0	0	0	0	1060	2.8	BIO101	1	F	0
337434	2119	1	WHITE	1	0	0	0	0	0	0	1140	3.6	BIO101	2	C	2
337438	2099	0	HISPA	0	0	0	1	0	0	0	980	2.8	BIO101	1	F	0
337439	2111	0	HISPA	0	0	0	1	0	0	0	1180	2.8	BIO101	1	C	2
337458	2099	1	WHITE	1	0	0	0	0	0	0	1040	3.3	BIO101	2	C-	1.7
337470	2101	1	WHITE	1	0	0	0	0	0	0	930	3	BIO101	1	C-	1.7
337498	2109	0	WHITE	1	0	0	0	0	0	0	1390	4.1	BIO101	1	A	4
337531	2099	1	WHITE	1	0	0	0	0	0	0	1410	3.8	BIO101	3	A-	3.7
337558	2099	1	WHITE	1	0	0	0	0	0	0	1420	4.1	BIO101	2	A	4
337562	2099	0	WHITE	1	0	0	0	0	0	0	1310	3.5	BIO101	2	B	3
337605	2101	0	WHITE	1	0	0	0	0	0	0	1370	3.6	BIO101	1	B	3
337609	2101	1	HISPA	0	0	0	1	0	0	0	770	3.3	BIO101	1	D	1
337619	2129	0	WHITE	1	0	0	0	0	0	0	940	2.7	BIO101	201	D	1
337649	2109	1	WHITE	1	0	0	0	0	0	0	1080	3.3	BIO101	1	B	3
337745	2099	0	NRESA	0	0	0	0	0	0	0	1040	2.6	BIO101	2	F	0
337826	2099	1	WHITE	1	0	0	0	0	0	0	1430	4.3	BIO101	2	A	4
337954	2099	1	WHITE	1	0	0	0	0	0	0	1160	3.7	BIO101	2	C	2
337964	2099	1	WHITE	1	0	0	0	0	0	0	1000	2.9	BIO101	3	C-	1.7
338121	2099	1	WHITE	1	0	0	0	0	0	0	1410	4.7	BIO101	2	A	4
338240	2101	1	WHITE	1	0	0	0	0	0	0	1020	2.8	BIO101	1	C	2
338242	2109	1	WHITE	1	0	0	0	0	0	0	1080	3	BIO101	2	C	2
338279	2131	1	NORPT	0	0	0	0	0	0	1	1310	4.2	BIO101	1	A-	3.7
338419	2129	1	WHITE	1	0	0	0	0	0	0	.		BIO101	1	B-	2.7
338420	2099	1	WHITE	1	0	0	0	0	0	0	1080	3.5	BIO101	2	C	2
338499	2101	1	WHITE	1	0	0	0	0	0	0	1350	4	BIO101	1	A	4
338504	2099	1	WHITE	1	0	0	0	0	0	0	1180	3.2	BIO101	1	B-	2.7
338515	2099	0	WHITE	1	0	0	0	0	0	0	1230	3.7	BIO101	1	B+	3.3
338522	2099	0	WHITE	1	0	0	0	0	0	0	1510	3.9	BIO101	2	B	3
338538	2099	1	ASIAN	0	0	1	0	0	0	0	1200	3.6	BIO101	2	B	3
338543	2099	1	WHITE	1	0	0	0	0	0	0	1410	4.6	BIO101	2	A-	3.7
338619	2099	1	WHITE	1	0	0	0	0	0	0	1090	3	BIO101	2	C-	1.7
338622	2109	0	WHITE	1	0	0	0	0	0	0	1190	3.8	BIO101	1	C	2
338624	2099	0	NORPT	0	0	0	0	0	0	1	1050	3.1	BIO101	1	D+	1.3
338624	2109	0	NORPT	0	0	0	0	0	0	1	1050	3.1	BIO101	1	C	2
338647	2099	0	WHITE	1	0	0	0	0	0	0	1190	3.4	BIO101	2	B	3
338723	2099	1	NORPT	0	0	0	0	0	0	1	1370	3.6	BIO101	2	B	3
338727	2099	0	WHITE	1	0	0	0	0	0	0	1230	3.3	BIO101	2	B	3
338733	2099	0	WHITE	1	0	0	0	0	0	0	1150	3.1	BIO101	1	D+	1.3
338815	2099	0	WHITE	1	0	0	0	0	0	0	1350	3.8	BIO101	1	A-	3.7
338943	2109	0	HISPA	0	0	0	1	0	0	0	840		BIO101	2	F	0
338947	2099	1	WHITE	1	0	0	0	0	0	0	1310	3.9	BIO101	2	B+	3.3
338956	2111	0	WHITE	1	0	0	0	0	0	0	1120	2.9	BIO101	1	C	2
339039	2099	0	WHITE	1	0	0	0	0	0	0	1110	2.3	BIO101	1	D	1
339463	2109	1	WHITE	1	0	0	0	0	0	0	860	3.5	BIO101	250	A	4
339587	2111	1	HISPA	0	0	0	1	0	0	0	1010	3.5	BIO101	1	B	3
339621	2099	1	BLACK	0	1	0	0	0	0	0	790	2.4	BIO101	2	C	2
339646	2099	1	WHITE	1	0	0	0	0	0	0	1280	3.8	BIO101	3	B	3
339713	2099	1	NORPT	0	0	0	0	0	0	1	.		BIO101	250	C-	1.7
339774	2109	0	NRESA	0	0	0	0	0	0	0	.		BIO101	2	C	2
339788	2109	0	WHITE	1	0	0	0	0	0	0	1010	3	BIO101	1	C	2
339799	2121	1	WHITE	1	0	0	0	0	0	0	1310	4.9	BIO101	1	A	4
339809	2109	1	ASIAN	0	0	1	0	0	0	0	1420	4.9	BIO101	2	B-	2.7
339822	2111	0	WHITE	1	0	0	0	0	0	0	1110	2.8	BIO101	1	C	2
339827	2109	0	ASIAN	0	0	1	0	0	0	0	.	3.7	BIO101	200	B-	2.7
339873	2109	1	NRESA	0	0	0	0	0	0	0	1020	3.7	BIO101	2	C	2
339876	2109	1	WHITE	1	0	0	0	0	0	0	1340	4.4	BIO101	1	C	2
339887	2109	1	WHITE	1	0	0	0	0	0	0	1040	2.8	BIO101	1	C	2
339934	2119	0	HISPA	0	0	0	1	0	0	0	850	3.7	BIO101	2	C	2
339958	2131	1	WHITE	1	0	0	0	0	0	0	1060	3.6	BIO101	1	A-	3.7
340016	2099	1	HISPA	0	0	0	1	0	0	0	1030	3.5	BIO101	2	D	1
340103	2101	1	NRESA	0	0	0	0	0	0	0	780		BIO101	1	F	0
340105	2099	1	BLACK	0	1	0	0	0	0	0	830	3.8	BIO101	2	D	1
340105	2101	1	BLACK	0	1	0	0	0	0	0	830	3.8	BIO101	1	D	1
340136	2099	1	WHITE	1	0	0	0	0	0	0	1070	3	BIO101	2	C	2
340147	2099	1	WHITE	1	0	0	0	0	0	0	1500	4.6	BIO101	2	A	4
340181	2099	1	WHITE	1	0	0	0	0	0	0	1010	3.9	BIO101	2	C+	2.3
340193	2111	1	WHITE	1	0	0	0	0	0	0	1000	3.1	BIO101	1	C	2
340202	2099	1	WHITE	1	0	0	0	0	0	0	1150	3.3	BIO101	2	F	0
340215	2111	0	WHITE	1	0	0	0	0	0	0	1180	3.5	BIO101	1	C	2
340226	2099	0	WHITE	1	0	0	0	0	0	0	1060	3.3	BIO101	2	B-	2.7
340227	2129	1	NORPT	0	0	0	0	0	0	1	1200	3.3	BIO101	3	B+	3.3
340250	2099	0	WHITE	1	0	0	0	0	0	0	1280	3.5	BIO101	1	C	2
340256	2099	1	WHITE	1	0	0	0	0	0	0	1170	3.7	BIO101	2	B	3
340269	2099	1	HISPA	0	0	0	1	0	0	0	1110	4.2	BIO101	2	C	2
340363	2099	1	WHITE	1	0	0	0	0	0	0	1160	2.7	BIO101	2	C	2
340364	2099	1	WHITE	1	0	0	0	0	0	0	1340	4	BIO101	2	A-	3.7
340409	2099	1	WHITE	1	0	0	0	0	0	0	1220	3.6	BIO101	2	C+	2.3
340440	2101	1	NRESA	0	0	0	0	0	0	0	1160	4	BIO101	1	A	4
340454	2099	1	NORPT	0	0	0	0	0	0	1	1500	4.8	BIO101	2	A	4
340465	2101	1	WHITE	1	0	0	0	0	0	0	940	2.5	BIO101	1	F	0
340471	2099	1	WHITE	1	0	0	0	0	0	0	1290	4	BIO101	250	A	4
340473	2099	0	WHITE	1	0	0	0	0	0	0	1260	3.5	BIO101	1	D+	1.3
340491	2099	1	ASIAN	0	0	1	0	0	0	0	970	2.2	BIO101	1	F	0
340495	2101	0	BLACK	0	1	0	0	0	0	0	880	2.6	BIO101	1	C-	1.7
340498	2099	1	WHITE	1	0	0	0	0	0	0	1270	3.7	BIO101	1	A-	3.7
340504	2099	1	ASIAN	0	0	1	0	0	0	0	1070	2.8	BIO101	2	C	2
340549	2099	1	WHITE	1	0	0	0	0	0	0	1350	3.4	BIO101	3	A-	3.7
340555	2099	1	WHITE	1	0	0	0	0	0	0	1510	4.3	BIO101	1	A	4
340557	2101	1	WHITE	1	0	0	0	0	0	0	1090	3	BIO101	1	B	3
340567	2101	1	HISPA	0	0	0	1	0	0	0	1050		BIO101	1	F	0
340574	2099	1	WHITE	1	0	0	0	0	0	0	1250	3.3	BIO101	1	B	3
340599	2099	1	WHITE	1	0	0	0	0	0	0	1450	3.7	BIO101	2	A-	3.7
340609	2099	1	WHITE	1	0	0	0	0	0	0	1230	3.8	BIO101	2	B+	3.3
340623	2101	1	WHITE	1	0	0	0	0	0	0	1050	3	BIO101	1	C	2
340664	2099	0	WHITE	1	0	0	0	0	0	0	1180	2.9	BIO101	250	C+	2.3
340685	2111	1	WHITE	1	0	0	0	0	0	0	1350	3.2	BIO101	1	C	2
340713	2099	1	WHITE	1	0	0	0	0	0	0	990	2.5	BIO101	1	F	0
340734	2099	1	WHITE	1	0	0	0	0	0	0	1340	3.7	BIO101	2	A	4
340751	2099	1	ASIAN	0	0	1	0	0	0	0	940	3.1	BIO101	3	D	1
340751	2109	1	ASIAN	0	0	1	0	0	0	0	940	3.1	BIO101	2	F	0
340770	2099	1	WHITE	1	0	0	0	0	0	0	1140	3.2	BIO101	1	C	2
340774	2099	0	WHITE	1	0	0	0	0	0	0	980	2.8	BIO101	2	F	0
340774	2101	0	WHITE	1	0	0	0	0	0	0	980	2.8	BIO101	1	F	0
340787	2099	1	WHITE	1	0	0	0	0	0	0	1220	4.3	BIO101	2	A	4
340824	2099	1	BLACK	0	1	0	0	0	0	0	790	3.7	BIO101	2	D	1
340824	2111	1	BLACK	0	1	0	0	0	0	0	790	3.7	BIO101	1	C	2
340861	2099	1	NORPT	0	0	0	0	0	0	1	920	2.7	BIO101	1	D+	1.3
340861	2109	1	NORPT	0	0	0	0	0	0	1	920	2.7	BIO101	3	C-	1.7
340863	2099	1	NRESA	0	0	0	0	0	0	0	980	3	BIO101	2	D	1
340863	2101	1	NRESA	0	0	0	0	0	0	0	980	3	BIO101	1	C	2
340886	2099	0	WHITE	1	0	0	0	0	0	0	970	2.6	BIO101	1	F	0
340886	2109	0	WHITE	1	0	0	0	0	0	0	970	2.6	BIO101	2	C	2
340892	2099	1	WHITE	1	0	0	0	0	0	0	1080	3.8	BIO101	3	B	3
340893	2101	1	WHITE	1	0	0	0	0	0	0	1240	3.8	BIO101	1	A	4
340915	2121	0	WHITE	1	0	0	0	0	0	0	1060	3.2	BIO101	1	C	2
340923	2109	0	WHITE	1	0	0	0	0	0	0	1500	3.4	BIO101	2	C	2
341007	2119	1	BLACK	0	1	0	0	0	0	0	970	3	BIO101	4	A-	3.7
341241	2099	1	WHITE	1	0	0	0	0	0	0	1130	3.7	BIO101	2	C	2
341848	2099	1	NORPT	0	0	0	0	0	0	1	1130	3.8	BIO101	2	C	2
341958	2111	0	WHITE	1	0	0	0	0	0	0	1060	2.8	BIO101	1	B-	2.7
342091	2111	1	WHITE	1	0	0	0	0	0	0	1110	3	BIO101	1	B	3
342100	2099	1	WHITE	1	0	0	0	0	0	0	1130	2.9	BIO101	1	C-	1.7
342152	2101	1	WHITE	1	0	0	0	0	0	0	1110	2.9	BIO101	1	D+	1.3
342171	2099	0	WHITE	1	0	0	0	0	0	0	1210	3.3	BIO101	1	C-	1.7
342254	2119	0	NRESA	0	0	0	0	0	0	0	.		BIO101	1	C	2
342363	2099	1	WHITE	1	0	0	0	0	0	0	1180	3.3	BIO101	1	D+	1.3
342363	2109	1	WHITE	1	0	0	0	0	0	0	1180	3.3	BIO101	1	C	2
342375	2099	0	WHITE	1	0	0	0	0	0	0	1110	3	BIO101	1	D	1
342375	2139	0	WHITE	1	0	0	0	0	0	0	1110	3	BIO101	4	B	3
342389	2099	1	WHITE	1	0	0	0	0	0	0	1340	4	BIO101	1	B+	3.3
342708	2099	1	WHITE	1	0	0	0	0	0	0	1000		BIO101	2	C	2
342792	2099	1	BLACK	0	1	0	0	0	0	0	930	3.3	BIO101	2	F	0
342792	2101	1	BLACK	0	1	0	0	0	0	0	930	3.3	BIO101	1	D+	1.3
342792	2111	1	BLACK	0	1	0	0	0	0	0	930	3.3	BIO101	1	C	2
342818	2119	1	WHITE	1	0	0	0	0	0	0	980	2.5	BIO101	2	F	0
342991	2099	1	HISPA	0	0	0	1	0	0	0	1010	2.9	BIO101	3	D+	1.3
342991	2109	1	HISPA	0	0	0	1	0	0	0	1010	2.9	BIO101	1	B	3
343149	2119	0	NORPT	0	0	0	0	0	0	1	1140	3.4	BIO101	2	C	2
343152	2099	1	WHITE	1	0	0	0	0	0	0	1270	3.8	BIO101	3	B-	2.7
343258	2099	1	NORPT	0	0	0	0	0	0	1	1380	4.5	BIO101	1	A-	3.7
343331	2111	0	NRESA	0	0	0	0	0	0	0	1130	2.9	BIO101	1	C	2
343458	2101	0	WHITE	1	0	0	0	0	0	0	1400	3.4	BIO101	1	A	4
343476	2101	0	WHITE	1	0	0	0	0	0	0	.		BIO101	1	C+	2.3
343493	2099	1	HISPA	0	0	0	1	0	0	0	1060	2.9	BIO101	2	D	1
343495	2099	1	WHITE	1	0	0	0	0	0	0	1240	3.8	BIO101	1	A-	3.7
343509	2099	1	WHITE	1	0	0	0	0	0	0	1190	3.5	BIO101	3	B+	3.3
343672	2099	1	WHITE	1	0	0	0	0	0	0	1270	3.9	BIO101	2	B	3
343697	2099	1	WHITE	1	0	0	0	0	0	0	1020	3.3	BIO101	3	D	1
343697	2109	1	WHITE	1	0	0	0	0	0	0	1020	3.3	BIO101	3	C-	1.7
343771	2099	1	WHITE	1	0	0	0	0	0	0	1410	3.5	BIO101	2	F	0
343771	2109	1	WHITE	1	0	0	0	0	0	0	1410	3.5	BIO101	3	C+	2.3
343860	2099	1	WHITE	1	0	0	0	0	0	0	1280	2.9	BIO101	1	B+	3.3
343932	2101	0	WHITE	1	0	0	0	0	0	0	1160	3.1	BIO101	200	C	2
343989	2099	1	WHITE	1	0	0	0	0	0	0	1010	3	BIO101	1	D	1
344030	2101	1	WHITE	1	0	0	0	0	0	0	1370	4.8	BIO101	1	A	4
344054	2111	0	NRESA	0	0	0	0	0	0	0	.		BIO101	1	B	3
344109	2099	1	BLACK	0	1	0	0	0	0	0	1010	3	BIO101	2	F	0
344180	2099	0	WHITE	1	0	0	0	0	0	0	1240	2.9	BIO101	1	D	1
344300	2109	1	NORPT	0	0	0	0	0	0	1	980	2.9	BIO101	1	D+	1.3
344366	2109	1	WHITE	1	0	0	0	0	0	0	1460	4.6	BIO101	1	A	4
344379	2099	0	WHITE	1	0	0	0	0	0	0	1240	3.8	BIO101	2	C	2
344468	2109	1	WHITE	1	0	0	0	0	0	0	1260	3.2	BIO101	2	B	3
344475	2099	1	WHITE	1	0	0	0	0	0	0	1280	3.9	BIO101	1	B+	3.3
344493	2099	1	WHITE	1	0	0	0	0	0	0	1370	4.5	BIO101	1	A	4
344532	2099	1	WHITE	1	0	0	0	0	0	0	1130	3	BIO101	2	D+	1.3
344562	2109	1	WHITE	1	0	0	0	0	0	0	1110	2.7	BIO101	2	F	0
344653	2099	1	WHITE	1	0	0	0	0	0	0	1050	3.1	BIO101	3	D	1
344846	2129	1	WHITE	1	0	0	0	0	0	0	.	3.7	BIO101	2	W
344889	2119	1	HISPA	0	0	0	1	0	0	0	1100	4.2	BIO101	2	B	3
344999	2129	1	BLACK	0	1	0	0	0	0	0	930	3.4	BIO101	1	F	0
345034	2119	0	WHITE	1	0	0	0	0	0	0	1090	2.5	BIO101	4	D+	1.3
345061	2129	0	WHITE	1	0	0	0	0	0	0	1150	3	BIO101	3	B-	2.7
345153	2099	1	WHITE	1	0	0	0	0	0	0	1260	4	BIO101	1	B	3
345159	2101	1	WHITE	1	0	0	0	0	0	0	.		BIO101	1	A	4
345316	2099	1	WHITE	1	0	0	0	0	0	0	1110	2.6	BIO101	1	D+	1.3
345325	2099	1	WHITE	1	0	0	0	0	0	0	1070	2.7	BIO101	1	F	0
345325	2109	1	WHITE	1	0	0	0	0	0	0	1070	2.7	BIO101	2	C	2
345445	2101	0	WHITE	1	0	0	0	0	0	0	.		BIO101	1	B	3
345460	2101	0	WHITE	1	0	0	0	0	0	0	.		BIO101	1	C	2
345611	2101	0	NORPT	0	0	0	0	0	0	1	1390	3.5	BIO101	1	A	4
345624	2121	0	WHITE	1	0	0	0	0	0	0	1020	2.9	BIO101	1	C	2
345692	2099	0	HISPA	0	0	0	1	0	0	0	1010	3	BIO101	2	F	0
345692	2109	0	HISPA	0	0	0	1	0	0	0	1010	3	BIO101	2	D	1
345712	2131	1	WHITE	1	0	0	0	0	0	0	.		BIO101	200	B-	2.7
345713	2099	1	WHITE	1	0	0	0	0	0	0	1240	3.6	BIO101	2	B	3
345733	2099	1	WHITE	1	0	0	0	0	0	0	1110	4	BIO101	3	C	2
345794	2101	0	WHITE	1	0	0	0	0	0	0	1270	3.7	BIO101	1	B	3
345889	2099	0	WHITE	1	0	0	0	0	0	0	970	3.2	BIO101	2	F	0
346214	2099	0	WHITE	1	0	0	0	0	0	0	1140	3.8	BIO101	2	C	2
346249	2099	0	WHITE	1	0	0	0	0	0	0	1260	2.5	BIO101	2	A-	3.7
346292	2109	0	NORPT	0	0	0	0	0	0	1	1160		BIO101	2	B	3
346324	2099	0	WHITE	1	0	0	0	0	0	0	1320	4.1	BIO101	2	B	3
346429	2121	0	WHITE	1	0	0	0	0	0	0	1070	2.7	BIO101	1	C	2
346432	2109	0	WHITE	1	0	0	0	0	0	0	960	2.7	BIO101	2	F	0
346456	2129	0	WHITE	1	0	0	0	0	0	0	1040	2.4	BIO101	3	C	2
346472	2111	0	HISPA	0	0	0	1	0	0	0	1000	2.2	BIO101	1	C	2
346474	2121	0	NORPT	0	0	0	0	0	0	1	1020	2.5	BIO101	1	C	2
346475	2109	0	NRESA	0	0	0	0	0	0	0	1220	3.9	BIO101	1	A	4
346533	2121	1	HISPA	0	0	0	1	0	0	0	1050	2.8	BIO101	1	F	0
346534	2111	1	HISPA	0	0	0	1	0	0	0	730	3.2	BIO101	1	F	0
346564	2101	1	AMIND	0	0	0	0	0	0	0	1100	3.6	BIO101	1	B	3
346588	2109	0	NRESA	0	0	0	0	0	0	0	1250	2.8	BIO101	2	C	2
346592	2141	0	WHITE	1	0	0	0	0	0	0	980	2.1	BIO101	1	C	2
346607	2121	1	WHITE	1	0	0	0	0	0	0	1240	4.1	BIO101	1	B+	3.3
346635	2101	1	WHITE	1	0	0	0	0	0	0	1020		BIO101	1	B	3
346670	2109	0	WHITE	1	0	0	0	0	0	0	1180	3.4	BIO101	1	C+	2.3
346677	2119	1	WHITE	1	0	0	0	0	0	0	1120	3.6	BIO101	1	C	2
346693	2099	1	BLACK	0	1	0	0	0	0	0	1050	2.6	BIO101	2	D	1
346693	2109	1	BLACK	0	1	0	0	0	0	0	1050	2.6	BIO101	1	D+	1.3
346709	2099	0	WHITE	1	0	0	0	0	0	0	1070	2.5	BIO101	2	F	0
346713	2101	1	NRESA	0	0	0	0	0	0	0	.		BIO101	1	C	2
346839	2111	1	NRESA	0	0	0	0	0	0	0	1130	3.7	BIO101	1	C	2
346853	2101	0	WHITE	1	0	0	0	0	0	0	1130	3.3	BIO101	1	B-	2.7
346901	2099	0	WHITE	1	0	0	0	0	0	0	1130	3.2	BIO101	3	C+	2.3
346996	2099	1	WHITE	1	0	0	0	0	0	0	.		BIO101	1	F	0
346996	2101	1	WHITE	1	0	0	0	0	0	0	.		BIO101	1	C	2
347014	2121	0	ASIAN	0	0	1	0	0	0	0	1100		BIO101	1	C	2
347021	2099	0	ASIAN	0	0	1	0	0	0	0	1380	3.8	BIO101	2	A-	3.7
347036	2109	0	WHITE	1	0	0	0	0	0	0	1170		BIO101	1	A	4
347063	2099	1	WHITE	1	0	0	0	0	0	0	1190	3	BIO101	1	C	2
347126	2109	0	WHITE	1	0	0	0	0	0	0	1220	4	BIO101	2	B	3
347194	2099	0	NRESA	0	0	0	0	0	0	0	1370	3.5	BIO101	2	B+	3.3
347221	2101	0	WHITE	1	0	0	0	0	0	0	940	3.2	BIO101	1	D+	1.3
347418	2099	1	WHITE	1	0	0	0	0	0	0	1240	3.3	BIO101	2	C	2
347425	2111	1	HISPA	0	0	0	1	0	0	0	890	1	BIO101	1	C	2
356938	2109	0	WHITE	1	0	0	0	0	0	0	1130	3.5	BIO101	2	C	2
356954	2099	1	WHITE	1	0	0	0	0	0	0	1340	3.9	BIO101	1	B+	3.3
356957	2099	1	WHITE	1	0	0	0	0	0	0	1160	3.1	BIO101	2	B	3
356976	2111	1	WHITE	1	0	0	0	0	0	0	1130	3.6	BIO101	1	B	3
356986	2109	1	WHITE	1	0	0	0	0	0	0	1090	3	BIO101	1	B	3
357095	2109	0	WHITE	1	0	0	0	0	0	0	1220	2.9	BIO101	2	D	1
357114	2109	1	WHITE	1	0	0	0	0	0	0	.		BIO101	1	C	2
357115	2099	0	WHITE	1	0	0	0	0	0	0	1320	4.3	BIO101	1	B+	3.3
357127	2101	1	HISPA	0	0	0	1	0	0	0	860	2.2	BIO101	1	C	2
357142	2099	0	WHITE	1	0	0	0	0	0	0	1090	2.9	BIO101	3	C	2
357185	2101	1	WHITE	1	0	0	0	0	0	0	1100	2.6	BIO101	200	B-	2.7
357216	2099	1	WHITE	1	0	0	0	0	0	0	1230	4	BIO101	2	C	2
357301	2099	1	WHITE	1	0	0	0	0	0	0	1130	3.3	BIO101	1	D+	1.3
357308	2109	1	WHITE	1	0	0	0	0	0	0	.		BIO101	201	I
357415	2099	1	NRESA	0	0	0	0	0	0	0	990	2.7	BIO101	2	F	0
357415	2109	1	NRESA	0	0	0	0	0	0	0	990	2.7	BIO101	3	D+	1.3
357425	2099	1	HISPA	0	0	0	1	0	0	0	1160	3.9	BIO101	2	C	2
357454	2099	0	NORPT	0	0	0	0	0	0	1	1350	3.6	BIO101	3	A	4
357455	2099	1	WHITE	1	0	0	0	0	0	0	1110	3.9	BIO101	3	C+	2.3
357540	2101	0	WHITE	1	0	0	0	0	0	0	1280	3.6	BIO101	1	B	3
357547	2099	0	WHITE	1	0	0	0	0	0	0	1140	3.6	BIO101	1	B	3
357774	2099	1	WHITE	1	0	0	0	0	0	0	1140		BIO101	2	F	0
357782	2099	1	WHITE	1	0	0	0	0	0	0	1160	3.3	BIO101	2	C	2
357813	2099	1	WHITE	1	0	0	0	0	0	0	1190	4.2	BIO101	2	B-	2.7
357815	2099	1	WHITE	1	0	0	0	0	0	0	1130		BIO101	1	D	1
357829	2141	0	HISPA	0	0	0	1	0	0	0	1030	3	BIO101	1	B-	2.7
357836	2119	0	HISPA	0	0	0	1	0	0	0	1170	2.4	BIO101	1	C	2
357981	2099	0	WHITE	1	0	0	0	0	0	0	1240	3.1	BIO101	2	F	0
358007	2111	0	HISPA	0	0	0	1	0	0	0	1040	2.1	BIO101	1	C	2
358121	2099	1	WHITE	1	0	0	0	0	0	0	1190	3.8	BIO101	2	D	1
358130	2109	1	BLACK	0	1	0	0	0	0	0	820	2	BIO101	2	F	0
358130	2119	1	BLACK	0	1	0	0	0	0	0	820	2	BIO101	1	C-	1.7
358174	2099	1	WHITE	1	0	0	0	0	0	0	1240	3.7	BIO101	3	B+	3.3
358175	2109	1	WHITE	1	0	0	0	0	0	0	1310		BIO101	1	C	2
358202	2099	1	WHITE	1	0	0	0	0	0	0	930	2.5	BIO101	3	D+	1.3
358205	2099	1	HISPA	0	0	0	1	0	0	0	1030	3.4	BIO101	1	C-	1.7
358220	2101	0	WHITE	1	0	0	0	0	0	0	1160	2.4	BIO101	1	C-	1.7
358229	2099	1	WHITE	1	0	0	0	0	0	0	1080	2.9	BIO101	3	C	2
358238	2109	0	HISPA	0	0	0	1	0	0	0	1010	2.3	BIO101	2	D+	1.3
358238	2129	0	HISPA	0	0	0	1	0	0	0	1010	2.3	BIO101	3	B	3
358342	2111	0	WHITE	1	0	0	0	0	0	0	1180	3.7	BIO101	1	A	4
358382	2109	1	WHITE	1	0	0	0	0	0	0	1170	3.5	BIO101	1	B-	2.7
358383	2099	0	WHITE	1	0	0	0	0	0	0	1090	3.7	BIO101	3	B+	3.3
358424	2099	1	WHITE	1	0	0	0	0	0	0	1010	3.6	BIO101	3	C-	1.7
358430	2109	1	WHITE	1	0	0	0	0	0	0	1090	3.2	BIO101	1	D	1
358632	2099	0	NRESA	0	0	0	0	0	0	0	1430	3.7	BIO101	1	A-	3.7
358634	2101	0	WHITE	1	0	0	0	0	0	0	1310	3.3	BIO101	1	A	4
358702	2099	0	NRESA	0	0	0	0	0	0	0	960	3.2	BIO101	2	C-	1.7
358702	2101	0	NRESA	0	0	0	0	0	0	0	960	3.2	BIO101	1	B-	2.7
358765	2099	0	WHITE	1	0	0	0	0	0	0	1110	3.2	BIO101	1	D	1
358778	2099	0	WHITE	1	0	0	0	0	0	0	1010	2.9	BIO101	2	C	2
358945	2099	0	WHITE	1	0	0	0	0	0	0	1390	3.8	BIO101	1	B	3
358970	2099	1	WHITE	1	0	0	0	0	0	0	1000	3.1	BIO101	250	A	4
358996	2099	1	WHITE	1	0	0	0	0	0	0	1160	2.9	BIO101	3	B-	2.7
359028	2119	1	WHITE	1	0	0	0	0	0	0	.		BIO101	2	F	0
359192	2099	1	WHITE	1	0	0	0	0	0	0	1320	4.5	BIO101	2	A-	3.7
359197	2111	1	NRESA	0	0	0	0	0	0	0	.		BIO101	1	C	2
359250	2109	0	WHITE	1	0	0	0	0	0	0	1100	2.6	BIO101	1	C	2
359295	2111	1	HISPA	0	0	0	1	0	0	0	1120	3	BIO101	1	C	2
359302	2099	0	NRESA	0	0	0	0	0	0	0	1080	3.1	BIO101	3	C	2
359328	2101	1	WHITE	1	0	0	0	0	0	0	980	3.7	BIO101	1	C	2
359375	2121	1	WHITE	1	0	0	0	0	0	0	1100	3.2	BIO101	1	D+	1.3
359412	2099	1	WHITE	1	0	0	0	0	0	0	1160	3	BIO101	2	C	2
359426	2101	0	WHITE	1	0	0	0	0	0	0	.		BIO101	1	A	4
359427	2119	0	HISPA	0	0	0	1	0	0	0	960	3.6	BIO101	201	B-	2.7
359438	2119	0	WHITE	1	0	0	0	0	0	0	.		BIO101	4	C+	2.3
359439	2099	1	ASIAN	0	0	1	0	0	0	0	930	3.7	BIO101	1	D	1
359439	2111	1	ASIAN	0	0	1	0	0	0	0	930	3.7	BIO101	1	B	3
359440	2099	1	ASIAN	0	0	1	0	0	0	0	990	3.1	BIO101	1	D	1
359440	2119	1	ASIAN	0	0	1	0	0	0	0	990	3.1	BIO101	200	NW
359465	2099	1	WHITE	1	0	0	0	0	0	0	1030	3.3	BIO101	3	C	2
359553	2099	1	NRESA	0	0	0	0	0	0	0	960	2.8	BIO101	1	D	1
359553	2111	1	NRESA	0	0	0	0	0	0	0	960	2.8	BIO101	1	A	4
359564	2109	0	HISPA	0	0	0	1	0	0	0	1250	3.6	BIO101	1	B	3
359617	2099	0	WHITE	1	0	0	0	0	0	0	1040	2.6	BIO101	1	C-	1.7
359689	2111	1	WHITE	1	0	0	0	0	0	0	1200	3.5	BIO101	1	D	1
359888	2099	1	WHITE	1	0	0	0	0	0	0	1100	3.2	BIO101	2	C	2
359892	2099	1	ASIAN	0	0	1	0	0	0	0	1020	2.9	BIO101	2	D	1
359892	2101	1	ASIAN	0	0	1	0	0	0	0	1020	2.9	BIO101	1	B-	2.7
359928	2099	1	WHITE	1	0	0	0	0	0	0	1310	3.9	BIO101	1	B+	3.3
359969	2099	0	WHITE	1	0	0	0	0	0	0	1080	2.5	BIO101	1	B	3
359990	2101	1	WHITE	1	0	0	0	0	0	0	990	2.9	BIO101	1	C	2
360082	2099	1	NORPT	0	0	0	0	0	0	1	1040	3.1	BIO101	1	C	2
360140	2099	1	WHITE	1	0	0	0	0	0	0	1180	3.8	BIO101	3	B+	3.3
360398	2099	1	WHITE	1	0	0	0	0	0	0	1290	3.9	BIO101	2	C	2
360524	2099	0	BLACK	0	1	0	0	0	0	0	1030	2.6	BIO101	1	C	2
360580	2099	1	WHITE	1	0	0	0	0	0	0	1210	3.4	BIO101	1	B-	2.7
360709	2099	1	WHITE	1	0	0	0	0	0	0	1110	4.1	BIO101	1	C-	1.7
360781	2119	1	WHITE	1	0	0	0	0	0	0	1150		BIO101	3	C	2
360928	2099	1	NORPT	0	0	0	0	0	0	1	1220	3.1	BIO101	1	D+	1.3
361200	2099	0	WHITE	1	0	0	0	0	0	0	1150	3.2	BIO101	1	C+	2.3
361218	2099	1	WHITE	1	0	0	0	0	0	0	1140	3.3	BIO101	2	D	1
361268	2121	1	WHITE	1	0	0	0	0	0	0	1130	3	BIO101	1	B	3
361279	2099	1	BLACK	0	1	0	0	0	0	0	1140	4.2	BIO101	1	A-	3.7
361326	2099	1	WHITE	1	0	0	0	0	0	0	1310	4.3	BIO101	2	B	3
361349	2109	1	WHITE	1	0	0	0	0	0	0	1280	4.1	BIO101	2	A	4
361354	2109	0	ASIAN	0	0	1	0	0	0	0	1140	3	BIO101	2	B	3
361400	2099	0	WHITE	1	0	0	0	0	0	0	1110	2.6	BIO101	1	F	0
361429	2099	1	WHITE	1	0	0	0	0	0	0	1160	3.4	BIO101	1	B	3
361436	2099	1	WHITE	1	0	0	0	0	0	0	1180	3.2	BIO101	2	C	2
361465	2101	1	WHITE	1	0	0	0	0	0	0	1130	3	BIO101	1	C	2
361476	2099	0	NRESA	0	0	0	0	0	0	0	1360	2.3	BIO101	2	C	2
361524	2099	1	WHITE	1	0	0	0	0	0	0	1330	4.3	BIO101	1	B+	3.3
361540	2099	0	BLACK	0	1	0	0	0	0	0	1010	2.6	BIO101	1	D	1
361598	2111	0	WHITE	1	0	0	0	0	0	0	1040	3.1	BIO101	1	F	0
361637	2099	0	WHITE	1	0	0	0	0	0	0	1160	2.4	BIO101	2	D	1
361701	2099	0	WHITE	1	0	0	0	0	0	0	1130	2.9	BIO101	1	C-	1.7
361728	2101	0	WHITE	1	0	0	0	0	0	0	1170	3.5	BIO101	1	C	2
361733	2099	1	NORPT	0	0	0	0	0	0	1	1430	3.7	BIO101	2	C+	2.3
361779	2099	1	WHITE	1	0	0	0	0	0	0	1100	3.2	BIO101	2	C	2
361805	2119	0	WHITE	1	0	0	0	0	0	0	990		BIO101	1	F	0
361833	2099	0	WHITE	1	0	0	0	0	0	0	1070	3.3	BIO101	2	B	3
361849	2099	1	WHITE	1	0	0	0	0	0	0	1270	3.9	BIO101	1	D+	1.3
361924	2099	1	NORPT	0	0	0	0	0	0	1	1280	4.8	BIO101	2	C	2
361967	2099	1	WHITE	1	0	0	0	0	0	0	1150	2.4	BIO101	1	D	1
362049	2099	0	ASIAN	0	0	1	0	0	0	0	1430	4	BIO101	1	A	4
362051	2099	0	WHITE	1	0	0	0	0	0	0	1120	2.9	BIO101	1	D	1
362051	2109	0	WHITE	1	0	0	0	0	0	0	1120	2.9	BIO101	1	C	2
362084	2099	0	WHITE	1	0	0	0	0	0	0	1330	3.7	BIO101	2	B	3
362160	2101	1	WHITE	1	0	0	0	0	0	0	1080	3	BIO101	1	C	2
362165	2101	1	WHITE	1	0	0	0	0	0	0	1160	3.5	BIO101	1	C	2
362172	2099	1	WHITE	1	0	0	0	0	0	0	1200	3.4	BIO101	1	C-	1.7
362172	2129	1	WHITE	1	0	0	0	0	0	0	1200	3.4	BIO101	1	B	3
362185	2099	0	WHITE	1	0	0	0	0	0	0	1300	3.4	BIO101	3	A	4
362234	2111	0	WHITE	1	0	0	0	0	0	0	1090		BIO101	1	C	2
362238	2099	0	WHITE	1	0	0	0	0	0	0	1280	3.7	BIO101	3	B	3
362258	2099	1	WHITE	1	0	0	0	0	0	0	1150	3.2	BIO101	1	C	2
362267	2099	1	NRESA	0	0	0	0	0	0	0	1150	3.3	BIO101	1	B	3
362317	2099	1	WHITE	1	0	0	0	0	0	0	1240	3.6	BIO101	1	B	3
362354	2119	1	WHITE	1	0	0	0	0	0	0	1230	3.9	BIO101	1	A-	3.7
362370	2099	0	WHITE	1	0	0	0	0	0	0	1120	2.9	BIO101	1	D	1
362384	2099	0	WHITE	1	0	0	0	0	0	0	1200	3.6	BIO101	2	C	2
362390	2099	1	WHITE	1	0	0	0	0	0	0	1020	2.7	BIO101	2	D	1
362394	2109	1	WHITE	1	0	0	0	0	0	0	1140	4	BIO101	1	A	4
362429	2099	1	WHITE	1	0	0	0	0	0	0	1410	4.6	BIO101	2	A	4
362450	2099	1	WHITE	1	0	0	0	0	0	0	1330	3.6	BIO101	1	B+	3.3
362468	2099	0	WHITE	1	0	0	0	0	0	0	1130	4	BIO101	1	B-	2.7
362502	2099	0	NRESA	0	0	0	0	0	0	0	1410	3.8	BIO101	1	A	4
362542	2109	0	WHITE	1	0	0	0	0	0	0	1120	2.9	BIO101	1	B-	2.7
362563	2099	0	ASIAN	0	0	1	0	0	0	0	1400		BIO101	1	A	4
362634	2101	1	WHITE	1	0	0	0	0	0	0	1130	3.7	BIO101	1	C-	1.7
362647	2109	1	WHITE	1	0	0	0	0	0	0	1300	2.7	BIO101	1	A	4
362652	2111	1	HISPA	0	0	0	1	0	0	0	1130	3.6	BIO101	200	F	0
362695	2099	1	HISPA	0	0	0	1	0	0	0	1240		BIO101	2	A	4
362707	2099	0	WHITE	1	0	0	0	0	0	0	1130	2.2	BIO101	1	F	0
362707	2109	0	WHITE	1	0	0	0	0	0	0	1130	2.2	BIO101	1	C	2
362896	2111	0	WHITE	1	0	0	0	0	0	0	1070	3.1	BIO101	1	B	3
362905	2111	0	WHITE	1	0	0	0	0	0	0	1130	2.6	BIO101	1	B	3
363005	2099	0	NRESA	0	0	0	0	0	0	0	970	2.9	BIO101	2	C	2
363053	2109	1	WHITE	1	0	0	0	0	0	0	970		BIO101	2	C	2
363130	2109	1	WHITE	1	0	0	0	0	0	0	1060	3	BIO101	1	F	0
363158	2119	0	WHITE	1	0	0	0	0	0	0	1060	2.8	BIO101	1	B	3
363282	2099	1	WHITE	1	0	0	0	0	0	0	1330	4	BIO101	1	B+	3.3
363288	2099	0	NRESA	0	0	0	0	0	0	0	1430	3.7	BIO101	2	A	4
363344	2099	1	HISPA	0	0	0	1	0	0	0	1330	4	BIO101	2	C	2
363386	2109	1	WHITE	1	0	0	0	0	0	0	1090	2.4	BIO101	201	F	0
363414	2099	1	NRESA	0	0	0	0	0	0	0	1280	4.3	BIO101	1	A-	3.7
363473	2099	1	WHITE	1	0	0	0	0	0	0	940	2.9	BIO101	2	C	2
363475	2099	0	WHITE	1	0	0	0	0	0	0	1140	2.7	BIO101	3	F	0
363570	2099	1	WHITE	1	0	0	0	0	0	0	1190	3.4	BIO101	1	B	3
363585	2099	0	NORPT	0	0	0	0	0	0	1	1030	2.8	BIO101	1	D+	1.3
363672	2099	1	WHITE	1	0	0	0	0	0	0	1010	3.3	BIO101	2	C	2
363725	2099	1	WHITE	1	0	0	0	0	0	0	1160	3.4	BIO101	1	B	3
363785	2101	0	WHITE	1	0	0	0	0	0	0	1100	4.1	BIO101	1	B	3
363821	2119	1	NRESA	0	0	0	0	0	0	0	1120		BIO101	2	A	4
363898	2109	0	WHITE	1	0	0	0	0	0	0	1090	2.8	BIO101	2	C	2
363954	2099	1	WHITE	1	0	0	0	0	0	0	1010	3	BIO101	1	D+	1.3
363967	2099	0	WHITE	1	0	0	0	0	0	0	1040	3.8	BIO101	2	C	2
364028	2101	1	WHITE	1	0	0	0	0	0	0	1130	3.6	BIO101	1	C+	2.3
364050	2111	1	WHITE	1	0	0	0	0	0	0	1140	3.6	BIO101	1	C-	1.7
364059	2099	0	WHITE	1	0	0	0	0	0	0	1150	3	BIO101	2	B+	3.3
364097	2099	1	WHITE	1	0	0	0	0	0	0	1370	4.4	BIO101	1	B+	3.3
364100	2099	0	ASIAN	0	0	1	0	0	0	0	1310	3.3	BIO101	2	A	4
364155	2099	1	NRESA	0	0	0	0	0	0	0	1400	4	BIO101	1	A-	3.7
364276	2099	1	NORPT	0	0	0	0	0	0	1	1110	2.9	BIO101	3	C	2
364290	2099	0	WHITE	1	0	0	0	0	0	0	1180	3.6	BIO101	1	A	4
364345	2109	1	WHITE	1	0	0	0	0	0	0	1290	4.6	BIO101	2	C	2
364370	2099	0	NORPT	0	0	0	0	0	0	1	.		BIO101	250	B+	3.3
364427	2099	1	WHITE	1	0	0	0	0	0	0	1230	5	BIO101	1	A-	3.7
364453	2099	0	WHITE	1	0	0	0	0	0	0	1310	3.3	BIO101	1	B+	3.3
364491	2099	1	WHITE	1	0	0	0	0	0	0	1130	3.9	BIO101	1	B-	2.7
364534	2101	0	WHITE	1	0	0	0	0	0	0	1370	3.6	BIO101	1	B	3
364568	2099	0	WHITE	1	0	0	0	0	0	0	1160	3.6	BIO101	2	B	3
364583	2099	0	WHITE	1	0	0	0	0	0	0	1190	3.2	BIO101	1	C+	2.3
364626	2099	0	BLACK	0	1	0	0	0	0	0	1020	2.8	BIO101	1	F	0
364632	2109	0	WHITE	1	0	0	0	0	0	0	1160	3.8	BIO101	1	A	4
364681	2109	1	BLACK	0	1	0	0	0	0	0	1260	3.1	BIO101	200	B-	2.7
364685	2099	1	WHITE	1	0	0	0	0	0	0	1180	3.6	BIO101	1	B+	3.3
364703	2099	1	WHITE	1	0	0	0	0	0	0	1270	3.7	BIO101	1	C-	1.7
364712	2099	1	WHITE	1	0	0	0	0	0	0	1220	2.6	BIO101	2	C	2
364743	2099	0	WHITE	1	0	0	0	0	0	0	1320	3.3	BIO101	2	B	3
364813	2099	1	NRESA	0	0	0	0	0	0	0	1130	3.3	BIO101	2	D	1
364813	2119	1	NRESA	0	0	0	0	0	0	0	1130	3.3	BIO101	1	C	2
364852	2099	1	WHITE	1	0	0	0	0	0	0	1310	3.6	BIO101	2	B-	2.7
364897	2099	1	WHITE	1	0	0	0	0	0	0	1040	3.9	BIO101	3	C+	2.3
364937	2099	0	NORPT	0	0	0	0	0	0	1	1440	4.1	BIO101	2	A	4
364958	2101	1	WHITE	1	0	0	0	0	0	0	1080	3.6	BIO101	1	C	2
365092	2099	1	WHITE	1	0	0	0	0	0	0	1390	3.5	BIO101	2	A	4
365170	2099	1	WHITE	1	0	0	0	0	0	0	1400	3.8	BIO101	2	A-	3.7
365226	2099	0	NORPT	0	0	0	0	0	0	1	1270	3.3	BIO101	1	D	1
365262	2101	0	WHITE	1	0	0	0	0	0	0	1090	3	BIO101	1	C	2
365273	2101	1	WHITE	1	0	0	0	0	0	0	1010	2.9	BIO101	1	C	2
365276	2099	1	WHITE	1	0	0	0	0	0	0	1000	2.7	BIO101	2	F	0
365310	2099	1	WHITE	1	0	0	0	0	0	0	1200		BIO101	2	C	2
365329	2109	1	WHITE	1	0	0	0	0	0	0	1220	3.4	BIO101	1	F	0
365428	2109	1	WHITE	1	0	0	0	0	0	0	1260	3.6	BIO101	1	C	2
365500	2099	0	NRESA	0	0	0	0	0	0	0	1130	3	BIO101	1	C-	1.7
365566	2111	0	WHITE	1	0	0	0	0	0	0	1140		BIO101	1	C	2
365612	2101	1	WHITE	1	0	0	0	0	0	0	1080	3.7	BIO101	1	B	3
365617	2111	0	WHITE	1	0	0	0	0	0	0	1180	2.6	BIO101	1	B+	3.3
365857	2101	1	WHITE	1	0	0	0	0	0	0	.		BIO101	1	C	2
365916	2111	1	WHITE	1	0	0	0	0	0	0	1080	3.1	BIO101	1	B	3
365926	2099	0	WHITE	1	0	0	0	0	0	0	1140	3.1	BIO101	2	C	2
366084	2119	1	WHITE	1	0	0	0	0	0	0	990	2.7	BIO101	2	C	2
366105	2099	1	NRESA	0	0	0	0	0	0	0	1130	4.3	BIO101	1	B+	3.3
366156	2111	0	WHITE	1	0	0	0	0	0	0	1170	3.1	BIO101	1	A	4
366219	2121	1	WHITE	1	0	0	0	0	0	0	1110	3.2	BIO101	1	A-	3.7
366225	2099	1	WHITE	1	0	0	0	0	0	0	1180	3.2	BIO101	2	A-	3.7
366321	2099	1	WHITE	1	0	0	0	0	0	0	1130	2.8	BIO101	2	F	0
366344	2111	1	WHITE	1	0	0	0	0	0	0	1010	2.4	BIO101	1	C	2
366374	2099	1	NRESA	0	0	0	0	0	0	0	1370	3.2	BIO101	2	A	4
366444	2099	0	WHITE	1	0	0	0	0	0	0	1030	2.5	BIO101	1	F	0
366450	2099	1	WHITE	1	0	0	0	0	0	0	1290	4.2	BIO101	1	A	4
366505	2109	1	WHITE	1	0	0	0	0	0	0	1120	2.9	BIO101	2	C-	1.7
366508	2099	0	WHITE	1	0	0	0	0	0	0	1080	2.6	BIO101	1	F	0
366512	2099	0	WHITE	1	0	0	0	0	0	0	1130	3.4	BIO101	1	C-	1.7
366529	2099	0	WHITE	1	0	0	0	0	0	0	1040	2.8	BIO101	1	C	2
366623	2109	0	WHITE	1	0	0	0	0	0	0	1370	3.7	BIO101	1	A	4
366626	2099	0	NRESA	0	0	0	0	0	0	0	1330	3.4	BIO101	1	B-	2.7
366627	2119	1	WHITE	1	0	0	0	0	0	0	1120	2.8	BIO101	2	F	0
366630	2099	1	WHITE	1	0	0	0	0	0	0	1250	3.4	BIO101	3	B	3
366646	2099	0	WHITE	1	0	0	0	0	0	0	1050	3.4	BIO101	2	B-	2.7
366728	2111	0	WHITE	1	0	0	0	0	0	0	.		BIO101	1	C	2
366787	2099	0	WHITE	1	0	0	0	0	0	0	1290		BIO101	3	B	3
366812	2101	0	WHITE	1	0	0	0	0	0	0	1400	3.1	BIO101	1	A	4
366830	2109	1	WHITE	1	0	0	0	0	0	0	1210	3.6	BIO101	1	B	3
366947	2099	1	BLACK	0	1	0	0	0	0	0	1020	3.4	BIO101	1	F	0
366947	2109	1	BLACK	0	1	0	0	0	0	0	1020	3.4	BIO101	1	B	3
367012	2109	1	WHITE	1	0	0	0	0	0	0	1000	2.6	BIO101	1	C-	1.7
367028	2099	1	WHITE	1	0	0	0	0	0	0	1060	2.6	BIO101	2	D	1
367028	2109	1	WHITE	1	0	0	0	0	0	0	1060	2.6	BIO101	2	D	1
367124	2101	0	WHITE	1	0	0	0	0	0	0	1210	3.3	BIO101	1	C	2
367146	2111	1	WHITE	1	0	0	0	0	0	0	1070	2.9	BIO101	1	C	2
367301	2099	1	WHITE	1	0	0	0	0	0	0	1340	4.1	BIO101	1	A	4
367310	2099	0	WHITE	1	0	0	0	0	0	0	1210	3.3	BIO101	2	C+	2.3
367380	2099	1	WHITE	1	0	0	0	0	0	0	1010	3	BIO101	1	D+	1.3
367417	2099	1	WHITE	1	0	0	0	0	0	0	1040	3.2	BIO101	2	C	2
367443	2099	1	WHITE	1	0	0	0	0	0	0	1310	3.9	BIO101	1	A	4
367462	2099	1	ASIAN	0	0	1	0	0	0	0	1320	4.1	BIO101	1	A-	3.7
367481	2099	1	WHITE	1	0	0	0	0	0	0	1130	2.9	BIO101	1	D	1
367481	2111	1	WHITE	1	0	0	0	0	0	0	1130	2.9	BIO101	1	C	2
367482	2101	1	WHITE	1	0	0	0	0	0	0	1100	2.8	BIO101	1	C-	1.7
367492	2099	1	HISPA	0	0	0	1	0	0	0	940	2.2	BIO101	2	C-	1.7
367524	2099	1	WHITE	1	0	0	0	0	0	0	1360	3.2	BIO101	2	B	3
367554	2101	1	WHITE	1	0	0	0	0	0	0	1080	3.6	BIO101	1	C	2
367566	2099	0	NORPT	0	0	0	0	0	0	1	1140	3.7	BIO101	2	C	2
367609	2119	0	WHITE	1	0	0	0	0	0	0	1130	2.6	BIO101	2	B	3
367611	2099	1	WHITE	1	0	0	0	0	0	0	1400	4.4	BIO101	1	B-	2.7
367616	2099	1	ASIAN	0	0	1	0	0	0	0	1040	2.9	BIO101	2	F	0
367616	2101	1	ASIAN	0	0	1	0	0	0	0	1040	2.9	BIO101	1	D	1
367636	2099	1	WHITE	1	0	0	0	0	0	0	1130	2.6	BIO101	3	C-	1.7
367735	2099	1	ASIAN	0	0	1	0	0	0	0	1110	2.8	BIO101	250	B	3
367741	2109	1	WHITE	1	0	0	0	0	0	0	.		BIO101	2	C	2
367773	2099	0	NORPT	0	0	0	0	0	0	1	1130	3.1	BIO101	2	C	2
367788	2139	0	HISPA	0	0	0	1	0	0	0	780	2.6	BIO101	3	W
367796	2099	1	NORPT	0	0	0	0	0	0	1	1280		BIO101	2	C	2
367840	2099	1	WHITE	1	0	0	0	0	0	0	1070	3.4	BIO101	3	C	2
367848	2099	1	PACIF	0	0	0	0	0	1	0	1170	3.5	BIO101	2	C	2
367889	2131	1	WHITE	1	0	0	0	0	0	0	1090	3.1	BIO101	1	C	2
367924	2109	1	WHITE	1	0	0	0	0	0	0	1220	3.3	BIO101	1	C	2
367929	2119	0	WHITE	1	0	0	0	0	0	0	1210	3.3	BIO101	2	A-	3.7
367936	2109	1	HISPA	0	0	0	1	0	0	0	890	3.3	BIO101	2	D+	1.3
367936	2111	1	HISPA	0	0	0	1	0	0	0	890	3.3	BIO101	1	C	2
368143	2109	0	WHITE	1	0	0	0	0	0	0	1230	3.9	BIO101	2	C	2
368146	2099	0	WHITE	1	0	0	0	0	0	0	1220	3.5	BIO101	3	B	3
368169	2099	1	WHITE	1	0	0	0	0	0	0	1100	3.1	BIO101	2	C	2
368186	2099	1	WHITE	1	0	0	0	0	0	0	1130	3.7	BIO101	2	C	2
368214	2109	0	WHITE	1	0	0	0	0	0	0	1290	2.7	BIO101	2	C	2
368217	2099	0	WHITE	1	0	0	0	0	0	0	1280	3.2	BIO101	2	C	2
368230	2129	0	WHITE	1	0	0	0	0	0	0	1020		BIO101	2	C	2
368237	2109	0	WHITE	1	0	0	0	0	0	0	1060	3.2	BIO101	1	C	2
368244	2111	1	BLACK	0	1	0	0	0	0	0	1040	3.9	BIO101	1	B	3
368297	2099	1	NRESA	0	0	0	0	0	0	0	780	2.9	BIO101	2	F	0
368302	2099	1	WHITE	1	0	0	0	0	0	0	1300	3.8	BIO101	2	B	3
368304	2099	1	WHITE	1	0	0	0	0	0	0	1250	3	BIO101	2	F	0
368336	2099	1	NORPT	0	0	0	0	0	0	1	930	3.3	BIO101	1	C-	1.7
368358	2101	0	WHITE	1	0	0	0	0	0	0	990		BIO101	1	F	0
368361	2131	1	AMIND	0	0	0	0	0	0	0	1090	2.5	BIO101	200	F	0
368368	2099	0	WHITE	1	0	0	0	0	0	0	1170	3.4	BIO101	1	B	3
368392	2099	0	ASIAN	0	0	1	0	0	0	0	1010	2.9	BIO101	2	C	2
368411	2129	0	WHITE	1	0	0	0	0	0	0	1150	3.2	BIO101	3	C	2
368422	2119	0	WHITE	1	0	0	0	0	0	0	1270	3.4	BIO101	3	C+	2.3
368490	2099	0	WHITE	1	0	0	0	0	0	0	1150	2.5	BIO101	3	C	2
368524	2109	1	NORPT	0	0	0	0	0	0	1	930		BIO101	1	B	3
368526	2099	0	NORPT	0	0	0	0	0	0	1	1110	4.1	BIO101	1	B	3
368537	2099	1	WHITE	1	0	0	0	0	0	0	1220	3.2	BIO101	2	D	1
368537	2101	1	WHITE	1	0	0	0	0	0	0	1220	3.2	BIO101	1	C	2
368549	2099	0	WHITE	1	0	0	0	0	0	0	1240	3.2	BIO101	1	F	0
368610	2099	1	WHITE	1	0	0	0	0	0	0	1130	3.1	BIO101	3	C-	1.7
368636	2099	1	NRESA	0	0	0	0	0	0	0	1280	3.9	BIO101	1	A	4
368639	2099	1	WHITE	1	0	0	0	0	0	0	1120	2.5	BIO101	3	D	1
368661	2101	1	WHITE	1	0	0	0	0	0	0	.		BIO101	1	B	3
368667	2109	0	WHITE	1	0	0	0	0	0	0	1380	3.3	BIO101	2	A	4
368692	2099	1	WHITE	1	0	0	0	0	0	0	930	3.3	BIO101	1	D	1
368697	2099	1	WHITE	1	0	0	0	0	0	0	1090		BIO101	1	C-	1.7
368704	2099	1	WHITE	1	0	0	0	0	0	0	1280	4.3	BIO101	3	A	4
368781	2099	1	NORPT	0	0	0	0	0	0	1	1390	3.7	BIO101	3	A	4
368806	2101	0	WHITE	1	0	0	0	0	0	0	1230	2.7	BIO101	1	C	2
368854	2099	0	WHITE	1	0	0	0	0	0	0	1370	4.4	BIO101	1	A	4
368960	2099	0	WHITE	1	0	0	0	0	0	0	1150	2.4	BIO101	2	B-	2.7
368982	2099	1	WHITE	1	0	0	0	0	0	0	1340	3.9	BIO101	1	B+	3.3
368991	2099	1	WHITE	1	0	0	0	0	0	0	1230	3.9	BIO101	1	A-	3.7
368995	2099	0	WHITE	1	0	0	0	0	0	0	1310	3.9	BIO101	1	B	3
369050	2099	1	BLACK	0	1	0	0	0	0	0	1170	3.6	BIO101	1	B-	2.7
369157	2099	1	WHITE	1	0	0	0	0	0	0	1260	3.6	BIO101	1	B	3
369224	2099	1	NRESA	0	0	0	0	0	0	0	1460		BIO101	3	A	4
369361	2099	0	WHITE	1	0	0	0	0	0	0	1160	2.6	BIO101	1	C	2
369388	2121	0	WHITE	1	0	0	0	0	0	0	1310	3.6	BIO101	200	B+	3.3
369390	2099	1	NORPT	0	0	0	0	0	0	1	1370	3.3	BIO101	2	B	3
369442	2099	1	HISPA	0	0	0	1	0	0	0	1040	3.3	BIO101	2	C	2
369451	2099	1	WHITE	1	0	0	0	0	0	0	1310	3.7	BIO101	1	B	3
369460	2099	0	WHITE	1	0	0	0	0	0	0	1130	3.8	BIO101	1	C-	1.7
369462	2109	1	WHITE	1	0	0	0	0	0	0	1250	3.3	BIO101	1	B	3
369468	2119	1	HISPA	0	0	0	1	0	0	0	950	2.3	BIO101	2	C	2
369573	2099	1	WHITE	1	0	0	0	0	0	0	1010	3.9	BIO101	2	B	3
369597	2109	0	WHITE	1	0	0	0	0	0	0	1480	3.9	BIO101	3	A	4
369612	2099	1	WHITE	1	0	0	0	0	0	0	1070	3.8	BIO101	1	F	0
369612	2109	1	WHITE	1	0	0	0	0	0	0	1070	3.8	BIO101	3	C	2
369614	2109	1	WHITE	1	0	0	0	0	0	0	1290	2.9	BIO101	2	C	2
369627	2099	1	WHITE	1	0	0	0	0	0	0	1240	3.4	BIO101	1	F	0
369627	2109	1	WHITE	1	0	0	0	0	0	0	1240	3.4	BIO101	3	C	2
369636	2099	0	WHITE	1	0	0	0	0	0	0	1270	3.1	BIO101	3	D	1
369730	2101	1	WHITE	1	0	0	0	0	0	0	1460	4.1	BIO101	1	A	4
369744	2109	0	WHITE	1	0	0	0	0	0	0	1280	3.7	BIO101	1	C	2
369780	2099	1	ASIAN	0	0	1	0	0	0	0	1210	3.1	BIO101	3	A	4
369789	2099	1	WHITE	1	0	0	0	0	0	0	1250	3.8	BIO101	1	A	4
369798	2099	0	WHITE	1	0	0	0	0	0	0	1220	3.5	BIO101	1	D+	1.3
369808	2099	1	WHITE	1	0	0	0	0	0	0	1060	2.8	BIO101	2	C	2
369821	2099	1	WHITE	1	0	0	0	0	0	0	980	2.9	BIO101	2	C	2
369835	2101	0	HISPA	0	0	0	1	0	0	0	930	3	BIO101	1	C	2
369839	2099	0	WHITE	1	0	0	0	0	0	0	1270	3.2	BIO101	3	A	4
369844	2099	1	NORPT	0	0	0	0	0	0	1	1340	4.7	BIO101	3	A	4
369854	2099	1	BLACK	0	1	0	0	0	0	0	1040	2.9	BIO101	2	F	0
369879	2099	1	WHITE	1	0	0	0	0	0	0	1140	3.7	BIO101	1	A	4
369918	2101	1	WHITE	1	0	0	0	0	0	0	1260	3.4	BIO101	1	B	3
370016	2109	1	WHITE	1	0	0	0	0	0	0	1400	4.2	BIO101	2	B	3
370041	2101	1	HISPA	0	0	0	1	0	0	0	1120	3.3	BIO101	1	C	2
370092	2109	1	HISPA	0	0	0	1	0	0	0	1000	2.2	BIO101	2	F	0
370102	2101	1	WHITE	1	0	0	0	0	0	0	1230	3.7	BIO101	1	C	2
370120	2099	1	NRESA	0	0	0	0	0	0	0	1390		BIO101	2	B	3
370162	2119	1	WHITE	1	0	0	0	0	0	0	1030	2.9	BIO101	4	C	2
370200	2099	1	WHITE	1	0	0	0	0	0	0	930	3.4	BIO101	2	C	2
370221	2099	1	WHITE	1	0	0	0	0	0	0	1110	3	BIO101	2	C+	2.3
370249	2099	0	BLACK	0	1	0	0	0	0	0	910	2.3	BIO101	3	D	1
370291	2099	1	HISPA	0	0	0	1	0	0	0	1130	3.7	BIO101	2	C	2
370304	2099	1	WHITE	1	0	0	0	0	0	0	1310	4.3	BIO101	3	A	4
370340	2099	0	NORPT	0	0	0	0	0	0	1	.		BIO101	201	D	1
370411	2101	1	WHITE	1	0	0	0	0	0	0	.		BIO101	1	C	2
370510	2099	1	WHITE	1	0	0	0	0	0	0	930	3.6	BIO101	1	B-	2.7
370541	2099	1	WHITE	1	0	0	0	0	0	0	1270	3.2	BIO101	3	D+	1.3
370541	2109	1	WHITE	1	0	0	0	0	0	0	1270	3.2	BIO101	2	C+	2.3
370575	2099	0	WHITE	1	0	0	0	0	0	0	1240	3.9	BIO101	2	B	3
370644	2099	1	WHITE	1	0	0	0	0	0	0	1050	3	BIO101	1	D	1
370658	2099	0	WHITE	1	0	0	0	0	0	0	1130	3.8	BIO101	1	D	1
370663	2111	0	WHITE	1	0	0	0	0	0	0	1160	2.9	BIO101	1	B	3
370702	2099	0	NRESA	0	0	0	0	0	0	0	1170	3.4	BIO101	3	B-	2.7
370719	2099	1	WHITE	1	0	0	0	0	0	0	1410	3.5	BIO101	1	B+	3.3
370744	2099	0	HISPA	0	0	0	1	0	0	0	1030	2.8	BIO101	1	F	0
370763	2119	0	WHITE	1	0	0	0	0	0	0	1160	2.7	BIO101	3	C	2
370785	2131	0	WHITE	1	0	0	0	0	0	0	1130	2.7	BIO101	1	B-	2.7
370844	2099	0	WHITE	1	0	0	0	0	0	0	1190	3.7	BIO101	1	C-	1.7
370848	2111	0	WHITE	1	0	0	0	0	0	0	.		BIO101	1	C	2
370877	2119	1	HISPA	0	0	0	1	0	0	0	1140	3.7	BIO101	2	B	3
370913	2109	0	WHITE	1	0	0	0	0	0	0	1130	2.4	BIO101	1	NW
370914	2099	1	WHITE	1	0	0	0	0	0	0	1110	3.5	BIO101	2	C	2
370921	2099	1	NRESA	0	0	0	0	0	0	0	1110	3.2	BIO101	3	F	0
370921	2109	1	NRESA	0	0	0	0	0	0	0	1110	3.2	BIO101	2	D+	1.3
370947	2099	1	WHITE	1	0	0	0	0	0	0	1110	3	BIO101	1	F	0
370978	2099	1	WHITE	1	0	0	0	0	0	0	1200	3.7	BIO101	2	D+	1.3
370984	2099	0	WHITE	1	0	0	0	0	0	0	1130	2.5	BIO101	1	F	0
370984	2101	0	WHITE	1	0	0	0	0	0	0	1130	2.5	BIO101	1	F	0
370988	2119	1	BLACK	0	1	0	0	0	0	0	720	2.5	BIO101	4	D+	1.3
370988	2129	0	BLACK	0	1	0	0	0	0	0	720	2.5	BIO101	2	C+	2.3
370993	2099	0	WHITE	1	0	0	0	0	0	0	1130	3.1	BIO101	3	B-	2.7
370998	2099	0	WHITE	1	0	0	0	0	0	0	1210	3.7	BIO101	1	B+	3.3
370999	2099	1	WHITE	1	0	0	0	0	0	0	1000	2.9	BIO101	2	D	1
370999	2101	1	WHITE	1	0	0	0	0	0	0	1000	2.9	BIO101	1	C	2
371005	2099	1	WHITE	1	0	0	0	0	0	0	1370		BIO101	3	A	4
371007	2111	0	WHITE	1	0	0	0	0	0	0	1320	2.6	BIO101	1	C	2
371010	2099	1	WHITE	1	0	0	0	0	0	0	1240	3.7	BIO101	2	D	1
371039	2101	0	WHITE	1	0	0	0	0	0	0	1000	2.4	BIO101	1	D	1
371070	2099	0	WHITE	1	0	0	0	0	0	0	1060	2.7	BIO101	2	C-	1.7
371075	2099	0	ASIAN	0	0	1	0	0	0	0	950	2.4	BIO101	1	D+	1.3
371132	2121	0	WHITE	1	0	0	0	0	0	0	1400	3.8	BIO101	1	C	2
371180	2099	1	WHITE	1	0	0	0	0	0	0	1050	2.8	BIO101	2	D	1
371263	2119	0	WHITE	1	0	0	0	0	0	0	1390	3.8	BIO101	2	F	0
371274	2099	1	WHITE	1	0	0	0	0	0	0	1210	3.7	BIO101	2	C+	2.3
371401	2099	1	WHITE	1	0	0	0	0	0	0	1130	4.1	BIO101	2	B	3
371406	2099	1	WHITE	1	0	0	0	0	0	0	1250	4.5	BIO101	3	A-	3.7
371414	2099	0	WHITE	1	0	0	0	0	0	0	1130	2.5	BIO101	3	C	2
371417	2101	1	WHITE	1	0	0	0	0	0	0	970	2.9	BIO101	1	C	2
371430	2099	0	WHITE	1	0	0	0	0	0	0	1120	3.8	BIO101	1	D+	1.3
371436	2099	1	WHITE	1	0	0	0	0	0	0	1280	3.4	BIO101	2	B	3
371457	2101	0	BLACK	0	1	0	0	0	0	0	1130	3.7	BIO101	1	B-	2.7
371482	2099	0	WHITE	1	0	0	0	0	0	0	1180	2.6	BIO101	3	C	2
371502	2099	1	WHITE	1	0	0	0	0	0	0	1180	3.1	BIO101	1	F	0
371502	2101	1	WHITE	1	0	0	0	0	0	0	1180	3.1	BIO101	1	C	2
371507	2099	1	WHITE	1	0	0	0	0	0	0	1020	2.8	BIO101	2	D	1
371515	2099	0	WHITE	1	0	0	0	0	0	0	1300	4.7	BIO101	1	B+	3.3
371544	2099	1	WHITE	1	0	0	0	0	0	0	1170	3.3	BIO101	1	D+	1.3
371565	2101	0	WHITE	1	0	0	0	0	0	0	1200	3.1	BIO101	1	C	2
371567	2099	0	WHITE	1	0	0	0	0	0	0	1000	2.7	BIO101	1	F	0
371567	2101	0	WHITE	1	0	0	0	0	0	0	1000	2.7	BIO101	1	D	1
371569	2111	1	WHITE	1	0	0	0	0	0	0	1190	3.9	BIO101	1	B+	3.3
371578	2099	0	WHITE	1	0	0	0	0	0	0	1130	3.8	BIO101	1	B+	3.3
371588	2109	1	WHITE	1	0	0	0	0	0	0	1190	2.9	BIO101	1	F	0
371623	2099	1	BLACK	0	1	0	0	0	0	0	830	3	BIO101	2	F	0
371674	2099	1	WHITE	1	0	0	0	0	0	0	1080	2.6	BIO101	2	C	2
371677	2119	1	WHITE	1	0	0	0	0	0	0	970	2.6	BIO101	2	F	0
371758	2099	1	HISPA	0	0	0	1	0	0	0	1180	3.2	BIO101	1	B	3
371813	2099	0	WHITE	1	0	0	0	0	0	0	1310		BIO101	2	B	3
371822	2099	1	WHITE	1	0	0	0	0	0	0	1060	3.2	BIO101	2	C	2
371826	2099	1	WHITE	1	0	0	0	0	0	0	1180	3.2	BIO101	2	B	3
371828	2099	1	NORPT	0	0	0	0	0	0	1	1250	3.2	BIO101	2	F	0
371828	2119	1	NORPT	0	0	0	0	0	0	1	1250	3.2	BIO101	1	C	2
371846	2109	0	WHITE	1	0	0	0	0	0	0	1340	3.8	BIO101	2	B-	2.7
371862	2099	1	WHITE	1	0	0	0	0	0	0	1110	2.9	BIO101	1	D+	1.3
371862	2109	1	WHITE	1	0	0	0	0	0	0	1110	2.9	BIO101	1	B	3
371867	2131	0	WHITE	1	0	0	0	0	0	0	1060	3.1	BIO101	1	B+	3.3
371871	2099	1	WHITE	1	0	0	0	0	0	0	1120	2.7	BIO101	3	D	1
371900	2099	1	WHITE	1	0	0	0	0	0	0	970	2.6	BIO101	1	C	2
371913	2099	1	HISPA	0	0	0	1	0	0	0	880	2.7	BIO101	2	F	0
371913	2101	1	HISPA	0	0	0	1	0	0	0	880	2.7	BIO101	1	D	1
371914	2111	1	WHITE	1	0	0	0	0	0	0	1130	3.1	BIO101	1	B	3
371922	2101	1	WHITE	1	0	0	0	0	0	0	1260	3.1	BIO101	1	B	3
371950	2099	0	WHITE	1	0	0	0	0	0	0	.		BIO101	200	A	4
371978	2129	1	BLACK	0	1	0	0	0	0	0	.		BIO101	250	C+	2.3
374864	2099	0	WHITE	1	0	0	0	0	0	0	1410	2.7	BIO101	1	F	0
374876	2099	1	WHITE	1	0	0	0	0	0	0	950	3.9	BIO101	1	F	0
374903	2099	1	WHITE	1	0	0	0	0	0	0	1160	3.8	BIO101	3	B	3
374906	2129	0	WHITE	1	0	0	0	0	0	0	1340	3.6	BIO101	1	D	1
374914	2099	1	NRESA	0	0	0	0	0	0	0	1370	4.3	BIO101	2	B	3
374921	2099	1	NRESA	0	0	0	0	0	0	0	1390	3.5	BIO101	2	A	4
374954	2099	0	WHITE	1	0	0	0	0	0	0	1150	2.7	BIO101	2	D	1
374954	2109	0	WHITE	1	0	0	0	0	0	0	1150	2.7	BIO101	1	C	2
374997	2099	1	WHITE	1	0	0	0	0	0	0	1190	3.4	BIO101	2	B-	2.7
375110	2121	0	WHITE	1	0	0	0	0	0	0	1070	2.6	BIO101	1	B	3
375145	2119	1	HISPA	0	0	0	1	0	0	0	950	2.1	BIO101	250	B-	2.7
375162	2099	1	ASIAN	0	0	1	0	0	0	0	810	3.5	BIO101	3	D	1
375162	2101	1	ASIAN	0	0	1	0	0	0	0	810	3.5	BIO101	1	C	2
375180	2099	0	WHITE	1	0	0	0	0	0	0	960	3	BIO101	2	C	2
375245	2101	1	NORPT	0	0	0	0	0	0	1	.		BIO101	1	D	1
375253	2109	0	NRESA	0	0	0	0	0	0	0	1100	3.7	BIO101	2	B-	2.7
375282	2099	1	WHITE	1	0	0	0	0	0	0	1100	2.9	BIO101	3	D+	1.3
375284	2099	1	WHITE	1	0	0	0	0	0	0	1030	3.2	BIO101	2	D	1
375285	2099	0	HISPA	0	0	0	1	0	0	0	1170	2.5	BIO101	1	C	2
375314	2099	0	WHITE	1	0	0	0	0	0	0	1010	3.2	BIO101	1	D	1
375405	2101	1	WHITE	1	0	0	0	0	0	0	1080	3.1	BIO101	1	D	1
375423	2099	1	WHITE	1	0	0	0	0	0	0	1140	3.2	BIO101	2	C	2
375464	2101	0	WHITE	1	0	0	0	0	0	0	1180	3.1	BIO101	1	C	2
375505	2099	0	WHITE	1	0	0	0	0	0	0	1010	2.8	BIO101	2	C	2
375551	2099	1	NRESA	0	0	0	0	0	0	0	970	2.3	BIO101	2	F	0
375576	2129	0	WHITE	1	0	0	0	0	0	0	1190	2.3	BIO101	1	B-	2.7
375590	2101	0	WHITE	1	0	0	0	0	0	0	1190	2.1	BIO101	1	A	4
375593	2099	1	WHITE	1	0	0	0	0	0	0	1180	4	BIO101	201	B+	3.3
375608	2139	1	WHITE	1	0	0	0	0	0	0	940		BIO101	3	C-	1.7
375628	2099	0	HISPA	0	0	0	1	0	0	0	1230	3.7	BIO101	3	A-	3.7
375659	2109	0	WHITE	1	0	0	0	0	0	0	1140	4.2	BIO101	1	A	4
375673	2099	0	WHITE	1	0	0	0	0	0	0	1090	3.1	BIO101	2	D	1
375702	2109	1	WHITE	1	0	0	0	0	0	0	1200	4.3	BIO101	2	B+	3.3
375705	2099	1	WHITE	1	0	0	0	0	0	0	940	2.5	BIO101	1	F	0
375738	2109	1	NRESA	0	0	0	0	0	0	0	1220	3.8	BIO101	200	B+	3.3
375767	2101	0	WHITE	1	0	0	0	0	0	0	1070	3.1	BIO101	1	D	1
375790	2099	0	ASIAN	0	0	1	0	0	0	0	1030	2.9	BIO101	2	F	0
375790	2101	0	ASIAN	0	0	1	0	0	0	0	1030	2.9	BIO101	1	F	0
375806	2099	1	WHITE	1	0	0	0	0	0	0	1290	3.3	BIO101	2	C	2
375922	2099	1	WHITE	1	0	0	0	0	0	0	1310	3.7	BIO101	3	B	3
375937	2099	1	WHITE	1	0	0	0	0	0	0	1160	2.8	BIO101	1	F	0
375940	2109	0	WHITE	1	0	0	0	0	0	0	1220	2.7	BIO101	2	B	3
375990	2099	1	ASIAN	0	0	1	0	0	0	0	1130	3.2	BIO101	2	C	2
375999	2099	0	HISPA	0	0	0	1	0	0	0	1110	3.1	BIO101	3	C+	2.3
376024	2109	0	WHITE	1	0	0	0	0	0	0	1330	2.9	BIO101	3	C+	2.3
376034	2099	0	WHITE	1	0	0	0	0	0	0	1040	2.3	BIO101	1	D	1
376212	2109	0	WHITE	1	0	0	0	0	0	0	1360	3.4	BIO101	200	B-	2.7
376334	2099	1	ASIAN	0	0	1	0	0	0	0	1230	3.8	BIO101	3	A-	3.7
376344	2121	0	NRESA	0	0	0	0	0	0	0	1200	3.3	BIO101	1	C+	2.3
376398	2099	1	WHITE	1	0	0	0	0	0	0	1080	3	BIO101	1	D+	1.3
376415	2121	1	WHITE	1	0	0	0	0	0	0	1080	3	BIO101	1	B	3
376509	2109	1	WHITE	1	0	0	0	0	0	0	1250	3.6	BIO101	1	B	3
376598	2101	0	NORPT	0	0	0	0	0	0	1	1240	2.3	BIO101	1	D	1
376603	2099	0	WHITE	1	0	0	0	0	0	0	1010	3.2	BIO101	3	D	1
376648	2099	0	WHITE	1	0	0	0	0	0	0	1300	3.1	BIO101	2	D	1
376662	2099	1	WHITE	1	0	0	0	0	0	0	.		BIO101	1	C	2
376780	2121	1	WHITE	1	0	0	0	0	0	0	1130	3	BIO101	1	C	2
376847	2099	1	HISPA	0	0	0	1	0	0	0	.		BIO101	2	D	1
376849	2109	0	WHITE	1	0	0	0	0	0	0	1320	2.4	BIO101	2	B	3
376871	2109	1	WHITE	1	0	0	0	0	0	0	980	3.1	BIO101	1	C	2
376908	2099	1	WHITE	1	0	0	0	0	0	0	1120	3.3	BIO101	3	C	2
376948	2101	1	WHITE	1	0	0	0	0	0	0	960	3	BIO101	1	F	0
377083	2109	0	WHITE	1	0	0	0	0	0	0	1020	2.5	BIO101	2	D	1
377094	2099	0	WHITE	1	0	0	0	0	0	0	820	2.6	BIO101	1	F	0
377099	2101	0	WHITE	1	0	0	0	0	0	0	1150		BIO101	1	D	1
377108	2099	1	WHITE	1	0	0	0	0	0	0	1110	4.1	BIO101	1	B	3
377249	2111	1	WHITE	1	0	0	0	0	0	0	1140	3.4	BIO101	1	B	3
377266	2109	0	WHITE	1	0	0	0	0	0	0	980	2.4	BIO101	2	C	2
377283	2099	0	WHITE	1	0	0	0	0	0	0	1130	3.1	BIO101	2	F	0
377283	2101	0	WHITE	1	0	0	0	0	0	0	1130	3.1	BIO101	1	F	0
377283	2111	0	WHITE	1	0	0	0	0	0	0	1130	3.1	BIO101	1	C	2
377320	2099	1	WHITE	1	0	0	0	0	0	0	1170	2.8	BIO101	2	B	3
377325	2121	1	WHITE	1	0	0	0	0	0	0	1110	3.3	BIO101	1	B	3
377385	2121	1	WHITE	1	0	0	0	0	0	0	1040	2.7	BIO101	1	C	2
377480	2109	1	WHITE	1	0	0	0	0	0	0	1300	4.7	BIO101	1	A	4
377486	2129	1	NRESA	0	0	0	0	0	0	0	.		BIO101	1	F	0
377510	2101	0	WHITE	1	0	0	0	0	0	0	1250	3.6	BIO101	1	C	2
377537	2099	1	WHITE	1	0	0	0	0	0	0	1120	2.5	BIO101	1	D	1
377608	2099	0	WHITE	1	0	0	0	0	0	0	1280	3.8	BIO101	1	B+	3.3
377612	2101	0	HISPA	0	0	0	1	0	0	0	910	2.3	BIO101	1	F	0
377617	2099	1	WHITE	1	0	0	0	0	0	0	1040	3.3	BIO101	3	F	0
377725	2121	1	WHITE	1	0	0	0	0	0	0	1290	3.3	BIO101	1	B+	3.3
377740	2101	1	WHITE	1	0	0	0	0	0	0	1040	3.4	BIO101	1	C	2
377804	2099	1	HISPA	0	0	0	1	0	0	0	930	3.2	BIO101	3	F	0
377929	2131	0	WHITE	1	0	0	0	0	0	0	950		BIO101	1	C+	2.3
377975	2109	0	NRESA	0	0	0	0	0	0	0	1040	3.4	BIO101	1	B-	2.7
377988	2099	1	BLACK	0	1	0	0	0	0	0	1010	2.9	BIO101	1	B+	3.3
377995	2099	0	WHITE	1	0	0	0	0	0	0	1010	3	BIO101	1	D+	1.3
377997	2099	0	WHITE	1	0	0	0	0	0	0	.		BIO101	1	D+	1.3
378020	2101	0	WHITE	1	0	0	0	0	0	0	1080	2.9	BIO101	1	C	2
378025	2099	1	NORPT	0	0	0	0	0	0	1	970	3	BIO101	2	C	2
378049	2139	0	WHITE	1	0	0	0	0	0	0	1130	2.9	BIO101	250	A-	3.7
378072	2099	0	WHITE	1	0	0	0	0	0	0	1130	2.8	BIO101	2	C	2
378138	2099	1	WHITE	1	0	0	0	0	0	0	1020	2.9	BIO101	200	C+	2.3
378186	2101	0	WHITE	1	0	0	0	0	0	0	1160	2.8	BIO101	1	D+	1.3
378194	2099	0	WHITE	1	0	0	0	0	0	0	1030	2.9	BIO101	2	D	1
378194	2109	0	WHITE	1	0	0	0	0	0	0	1030	2.9	BIO101	1	C+	2.3
378206	2099	0	WHITE	1	0	0	0	0	0	0	1080	3.8	BIO101	2	C	2
378210	2101	1	WHITE	1	0	0	0	0	0	0	1210	2.5	BIO101	1	A-	3.7
378214	2121	1	WHITE	1	0	0	0	0	0	0	1240	3.7	BIO101	200	A	4
378281	2121	0	WHITE	1	0	0	0	0	0	0	1060	2.8	BIO101	1	C	2
378412	2111	1	WHITE	1	0	0	0	0	0	0	1090		BIO101	1	B	3
378711	2101	0	NRESA	0	0	0	0	0	0	0	610	2.4	BIO101	1	C	2
378718	2099	1	WHITE	1	0	0	0	0	0	0	1040	3	BIO101	2	C	2
378723	2101	1	WHITE	1	0	0	0	0	0	0	970	3	BIO101	1	C	2
378739	2101	0	NORPT	0	0	0	0	0	0	1	1210	3.3	BIO101	1	B	3
378869	2099	0	WHITE	1	0	0	0	0	0	0	1160	2.7	BIO101	1	C-	1.7
378871	2099	0	WHITE	1	0	0	0	0	0	0	1150	3.1	BIO101	2	C	2
378889	2111	0	BLACK	0	1	0	0	0	0	0	960	3.8	BIO101	1	C	2
379059	2109	0	HISPA	0	0	0	1	0	0	0	1380		BIO101	2	B-	2.7
379060	2109	1	WHITE	1	0	0	0	0	0	0	1370	3.8	BIO101	3	A	4
379120	2101	1	WHITE	1	0	0	0	0	0	0	1060	3	BIO101	1	B	3
379183	2101	1	WHITE	1	0	0	0	0	0	0	.		BIO101	1	F	0
379187	2109	1	ASIAN	0	0	1	0	0	0	0	1140	2.3	BIO101	2	C	2
379251	2101	0	HISPA	0	0	0	1	0	0	0	1210		BIO101	1	C	2
379282	2099	0	WHITE	1	0	0	0	0	0	0	1120	3.1	BIO101	2	C	2
379319	2101	0	WHITE	1	0	0	0	0	0	0	1080		BIO101	1	C+	2.3
379326	2109	1	WHITE	1	0	0	0	0	0	0	1130	2.7	BIO101	2	D+	1.3
379411	2129	1	HISPA	0	0	0	1	0	0	0	1220	4.2	BIO101	1	C	2
379446	2109	1	WHITE	1	0	0	0	0	0	0	1380	3.8	BIO101	3	A	4
379448	2101	1	WHITE	1	0	0	0	0	0	0	1210	4	BIO101	1	B+	3.3
379542	2099	0	WHITE	1	0	0	0	0	0	0	1230	2.5	BIO101	1	F	0
379542	2109	0	WHITE	1	0	0	0	0	0	0	1230	2.5	BIO101	2	C	2
379632	2099	1	WHITE	1	0	0	0	0	0	0	1120	3.8	BIO101	1	C	2
379667	2101	1	ASIAN	0	0	1	0	0	0	0	960	2.3	BIO101	1	C	2
379692	2121	1	NRESA	0	0	0	0	0	0	0	1190	2.3	BIO101	1	C	2
379718	2101	0	BLACK	0	1	0	0	0	0	0	970	3.1	BIO101	1	F	0
379739	2099	1	WHITE	1	0	0	0	0	0	0	990	2.4	BIO101	2	C-	1.7
379794	2099	1	WHITE	1	0	0	0	0	0	0	1160	2.5	BIO101	1	F	0
379894	2101	1	WHITE	1	0	0	0	0	0	0	1240	4.1	BIO101	200	A	4
379911	2099	0	WHITE	1	0	0	0	0	0	0	890	2.4	BIO101	2	D	1
379920	2121	1	WHITE	1	0	0	0	0	0	0	1230	3.5	BIO101	1	C	2
379943	2099	1	WHITE	1	0	0	0	0	0	0	.		BIO101	200	D+	1.3
379971	2099	0	NRESA	0	0	0	0	0	0	0	910	2.9	BIO101	2	D	1
379972	2099	1	WHITE	1	0	0	0	0	0	0	1150		BIO101	1	D+	1.3
379982	2099	1	WHITE	1	0	0	0	0	0	0	1170	3.6	BIO101	1	C	2
380004	2099	0	WHITE	1	0	0	0	0	0	0	1100	3	BIO101	1	D+	1.3
380086	2099	0	NORPT	0	0	0	0	0	0	1	1020	3.2	BIO101	2	D	1
380094	2099	1	WHITE	1	0	0	0	0	0	0	1030	3.6	BIO101	2	D	1
380096	2099	0	WHITE	1	0	0	0	0	0	0	1150		BIO101	1	C-	1.7
380105	2099	1	BLACK	0	1	0	0	0	0	0	1080	3.4	BIO101	2	D	1
380105	2111	1	BLACK	0	1	0	0	0	0	0	1080	3.4	BIO101	1	C	2
380131	2099	0	WHITE	1	0	0	0	0	0	0	1000		BIO101	1	F	0
380132	2109	1	WHITE	1	0	0	0	0	0	0	1350	3.4	BIO101	1	A-	3.7
380206	2099	1	WHITE	1	0	0	0	0	0	0	1230		BIO101	201	A	4
380251	2099	1	WHITE	1	0	0	0	0	0	0	1150	3	BIO101	2	C	2
380253	2119	0	WHITE	1	0	0	0	0	0	0	1240	3	BIO101	1	B	3
380258	2099	0	BLACK	0	1	0	0	0	0	0	970	3	BIO101	3	D	1
380290	2101	0	WHITE	1	0	0	0	0	0	0	1070	3.1	BIO101	1	C	2
380296	2099	0	BLACK	0	1	0	0	0	0	0	1090	2.6	BIO101	3	D	1
380296	2101	0	BLACK	0	1	0	0	0	0	0	1090	2.6	BIO101	1	F	0
380299	2099	1	HISPA	0	0	0	1	0	0	0	670	2.4	BIO101	2	F	0
380299	2111	1	HISPA	0	0	0	1	0	0	0	670	2.4	BIO101	1	C	2
380358	2101	1	WHITE	1	0	0	0	0	0	0	880	2.8	BIO101	1	D	1
380392	2111	1	HISPA	0	0	0	1	0	0	0	880	2.6	BIO101	1	C	2
380480	2099	0	HISPA	0	0	0	1	0	0	0	1050	2.7	BIO101	2	D	1
380548	2111	0	WHITE	1	0	0	0	0	0	0	1150	3.1	BIO101	1	C	2
380596	2099	0	WHITE	1	0	0	0	0	0	0	1040	2.3	BIO101	1	F	0
380596	2109	0	WHITE	1	0	0	0	0	0	0	1040	2.3	BIO101	1	C	2
380601	2099	1	NRESA	0	0	0	0	0	0	0	1160	3.7	BIO101	1	B+	3.3
380625	2129	0	HISPA	0	0	0	1	0	0	0	1100		BIO101	3	C-	1.7
380633	2101	0	WHITE	1	0	0	0	0	0	0	1150	3.2	BIO101	1	C	2
380645	2099	0	BLACK	0	1	0	0	0	0	0	1090	2.5	BIO101	2	F	0
380670	2099	1	WHITE	1	0	0	0	0	0	0	1100	3.8	BIO101	2	C	2
380713	2109	0	WHITE	1	0	0	0	0	0	0	1180	3.7	BIO101	2	A	4
380722	2099	0	ASIAN	0	0	1	0	0	0	0	1130		BIO101	2	C	2
380724	2099	1	WHITE	1	0	0	0	0	0	0	1120	3.5	BIO101	2	C	2
380729	2121	0	BLACK	0	1	0	0	0	0	0	.	1	BIO101	200	NW
380765	2111	1	WHITE	1	0	0	0	0	0	0	1110	3.8	BIO101	1	C	2
380787	2099	1	WHITE	1	0	0	0	0	0	0	1230	3.7	BIO101	1	C-	1.7
380791	2099	1	WHITE	1	0	0	0	0	0	0	1050	3	BIO101	3	C-	1.7
380808	2109	1	WHITE	1	0	0	0	0	0	0	1250	3.4	BIO101	3	A	4
380834	2139	0	WHITE	1	0	0	0	0	0	0	1040	3.3	BIO101	3	F	0
380934	2099	0	WHITE	1	0	0	0	0	0	0	1260	3.6	BIO101	3	B	3
381132	2099	1	WHITE	1	0	0	0	0	0	0	1260	2.7	BIO101	3	C+	2.3
381156	2101	0	WHITE	1	0	0	0	0	0	0	960	3	BIO101	1	D	1
381201	2119	1	WHITE	1	0	0	0	0	0	0	1140	3.7	BIO101	2	B	3
381212	2111	1	BLACK	0	1	0	0	0	0	0	1160		BIO101	1	A	4
381276	2109	1	HISPA	0	0	0	1	0	0	0	880	2.4	BIO101	3	C	2
381276	2111	1	HISPA	0	0	0	1	0	0	0	880	2.4	BIO101	1	B	3
381284	2109	1	WHITE	1	0	0	0	0	0	0	1110	2.7	BIO101	3	C	2
381342	2099	0	WHITE	1	0	0	0	0	0	0	990	2.4	BIO101	1	D	1
381432	2109	0	WHITE	1	0	0	0	0	0	0	1250	3.8	BIO101	2	C	2
381468	2121	0	WHITE	1	0	0	0	0	0	0	.		BIO101	1	B+	3.3
381544	2109	1	WHITE	1	0	0	0	0	0	0	1320	3.9	BIO101	1	A	4
381576	2109	1	NRESA	0	0	0	0	0	0	0	1300	4.1	BIO101	1	A	4
381619	2119	1	NORPT	0	0	0	0	0	0	1	1280		BIO101	2	F	0
381632	2101	0	WHITE	1	0	0	0	0	0	0	.		BIO101	1	B	3
381643	2099	0	WHITE	1	0	0	0	0	0	0	1130	3	BIO101	1	D+	1.3
381647	2109	1	HISPA	0	0	0	1	0	0	0	1040	2.8	BIO101	2	C	2
381732	2131	0	WHITE	1	0	0	0	0	0	0	.		BIO101	1	C-	1.7
381734	2109	1	ASIAN	0	0	1	0	0	0	0	1250	4	BIO101	3	C+	2.3
381773	2109	1	WHITE	1	0	0	0	0	0	0	1180	3.5	BIO101	2	B	3
381814	2109	1	WHITE	1	0	0	0	0	0	0	1180	3.6	BIO101	2	C	2
381920	2109	1	WHITE	1	0	0	0	0	0	0	1060	3	BIO101	1	A	4
382080	2099	1	ASIAN	0	0	1	0	0	0	0	.		BIO101	200	C-	1.7
382420	2099	1	HISPA	0	0	0	1	0	0	0	.		BIO101	3	B-	2.7
382421	2109	1	NRESA	0	0	0	0	0	0	0	1150		BIO101	2	A	4
382429	2129	0	WHITE	1	0	0	0	0	0	0	1170	2.9	BIO101	3	C	2
382453	2109	0	WHITE	1	0	0	0	0	0	0	1130	2.7	BIO101	1	C	2
382521	2101	0	NORPT	0	0	0	0	0	0	1	1060		BIO101	1	C+	2.3
382529	2111	0	WHITE	1	0	0	0	0	0	0	1330	3	BIO101	1	C	2
382534	2109	0	WHITE	1	0	0	0	0	0	0	.		BIO101	201	C-	1.7
382601	2109	1	WHITE	1	0	0	0	0	0	0	1110	3.4	BIO101	1	B	3
382740	2099	1	WHITE	1	0	0	0	0	0	0	1110	3.6	BIO101	2	C	2
382762	2099	1	HISPA	0	0	0	1	0	0	0	1020	3.2	BIO101	201	A	4
382809	2111	0	WHITE	1	0	0	0	0	0	0	1220	3.2	BIO101	1	F	0
382841	2099	0	WHITE	1	0	0	0	0	0	0	.		BIO101	2	F	0
382841	2119	0	WHITE	1	0	0	0	0	0	0	.		BIO101	1	F	0
382912	2109	1	WHITE	1	0	0	0	0	0	0	1190	2.8	BIO101	2	C	2
382941	2109	1	WHITE	1	0	0	0	0	0	0	1140	3.5	BIO101	1	B	3
382967	2099	1	WHITE	1	0	0	0	0	0	0	.		BIO101	3	B-	2.7
383020	2109	1	WHITE	1	0	0	0	0	0	0	1190	3.9	BIO101	2	A	4
383101	2099	0	WHITE	1	0	0	0	0	0	0	1030	2.7	BIO101	1	F	0
383101	2109	0	WHITE	1	0	0	0	0	0	0	1030	2.7	BIO101	3	B	3
383205	2109	0	NORPT	0	0	0	0	0	0	1	.		BIO101	201	D	1
383237	2099	0	WHITE	1	0	0	0	0	0	0	1070		BIO101	3	C	2
383317	2119	1	WHITE	1	0	0	0	0	0	0	1310	2.9	BIO101	3	B	3
383368	2099	0	NORPT	0	0	0	0	0	0	1	.		BIO101	250	A-	3.7
383466	2119	0	NRESA	0	0	0	0	0	0	0	.		BIO101	2	B	3
383626	2101	0	WHITE	1	0	0	0	0	0	0	1130		BIO101	200	B+	3.3
383732	2099	0	WHITE	1	0	0	0	0	0	0	990	3.1	BIO101	1	F	0
383738	2101	1	WHITE	1	0	0	0	0	0	0	.		BIO101	1	B	3
383815	2099	0	NORPT	0	0	0	0	0	0	1	.		BIO101	250	B	3
383816	2099	1	NORPT	0	0	0	0	0	0	1	.		BIO101	250	B	3
383840	2109	0	WHITE	1	0	0	0	0	0	0	1320	3.2	BIO101	2	B-	2.7
383876	2109	1	WHITE	1	0	0	0	0	0	0	1310	4.3	BIO101	2	A	4
383895	2109	0	WHITE	1	0	0	0	0	0	0	1050	3.2	BIO101	3	C	2
384086	2099	1	WHITE	1	0	0	0	0	0	0	1290	3.3	BIO101	1	C	2
384088	2099	0	BLACK	0	1	0	0	0	0	0	1130	3.5	BIO101	2	C-	1.7
384095	2109	0	WHITE	1	0	0	0	0	0	0	1010	3	BIO101	1	C	2
384152	2139	0	WHITE	1	0	0	0	0	0	0	1180	4.1	BIO101	2	B-	2.7
384224	2101	1	WHITE	1	0	0	0	0	0	0	1440		BIO101	1	B+	3.3
384519	2119	1	WHITE	1	0	0	0	0	0	0	1260		BIO101	4	C-	1.7
384583	2121	1	BLACK	0	1	0	0	0	0	0	970	3.7	BIO101	1	C	2
384678	2109	0	WHITE	1	0	0	0	0	0	0	1260	3.5	BIO101	1	B	3
384737	2111	1	WHITE	1	0	0	0	0	0	0	1140	3.6	BIO101	1	B+	3.3
385036	2109	0	WHITE	1	0	0	0	0	0	0	1160	3.3	BIO101	2	C	2
385115	2109	1	WHITE	1	0	0	0	0	0	0	1210	2.6	BIO101	2	C	2
385131	2109	1	WHITE	1	0	0	0	0	0	0	1360	4.5	BIO101	1	A	4
385152	2119	1	WHITE	1	0	0	0	0	0	0	1160	3.3	BIO101	1	C	2
385171	2109	1	NRESA	0	0	0	0	0	0	0	1120	3.6	BIO101	1	B	3
385204	2109	1	WHITE	1	0	0	0	0	0	0	1280	3.6	BIO101	1	A	4
385212	2129	1	AMIND	0	0	0	0	0	0	0	860		BIO101	1	D	1
385253	2111	0	WHITE	1	0	0	0	0	0	0	1070	2.8	BIO101	1	C	2
385278	2109	0	NORPT	0	0	0	0	0	0	1	.		BIO101	200	A-	3.7
385294	2121	1	WHITE	1	0	0	0	0	0	0	1140		BIO101	1	C	2
385352	2101	0	WHITE	1	0	0	0	0	0	0	.		BIO101	200	A	4
385495	2099	0	WHITE	1	0	0	0	0	0	0	1290	4.1	BIO101	3	A	4
385523	2109	0	WHITE	1	0	0	0	0	0	0	1150	3.8	BIO101	2	C	2
385680	2109	1	WHITE	1	0	0	0	0	0	0	1060	3.4	BIO101	2	C	2
385705	2099	1	WHITE	1	0	0	0	0	0	0	.		BIO101	3	D	1
385750	2111	1	WHITE	1	0	0	0	0	0	0	1090	2.9	BIO101	1	C	2
385919	2101	0	WHITE	1	0	0	0	0	0	0	.		BIO101	1	D	1
386061	2109	0	NRESA	0	0	0	0	0	0	0	1420	3.8	BIO101	2	A	4
386119	2119	0	WHITE	1	0	0	0	0	0	0	1310	2.5	BIO101	3	C+	2.3
386186	2109	1	WHITE	1	0	0	0	0	0	0	1320	4.1	BIO101	2	B	3
386302	2099	0	NORPT	0	0	0	0	0	0	1	.		BIO101	250	C	2
386468	2099	1	HISPA	0	0	0	1	0	0	0	1160	3.2	BIO101	2	B-	2.7
386472	2109	0	WHITE	1	0	0	0	0	0	0	1210	3.1	BIO101	2	C	2
386495	2119	1	WHITE	1	0	0	0	0	0	0	1030	3.1	BIO101	2	D	1
386631	2109	0	WHITE	1	0	0	0	0	0	0	1430	4.4	BIO101	1	B	3
386641	2131	0	WHITE	1	0	0	0	0	0	0	1170	2.8	BIO101	1	C	2
386699	2101	1	WHITE	1	0	0	0	0	0	0	.		BIO101	1	C	2
386743	2109	1	BLACK	0	1	0	0	0	0	0	1160	2.2	BIO101	1	F	0
386743	2111	1	BLACK	0	1	0	0	0	0	0	1160	2.2	BIO101	1	F	0
386922	2101	0	WHITE	1	0	0	0	0	0	0	1310	3	BIO101	1	C	2
386943	2099	1	WHITE	1	0	0	0	0	0	0	1110	3.1	BIO101	2	D	1
386945	2099	1	WHITE	1	0	0	0	0	0	0	.		BIO101	250	B	3
386946	2109	1	WHITE	1	0	0	0	0	0	0	1090	3.4	BIO101	3	C+	2.3
387250	2109	1	WHITE	1	0	0	0	0	0	0	1330	4.3	BIO101	2	B	3
387410	2109	1	WHITE	1	0	0	0	0	0	0	1280	3.6	BIO101	3	C+	2.3
387493	2109	0	NRESA	0	0	0	0	0	0	0	1070	3.5	BIO101	1	C	2
387495	2109	1	WHITE	1	0	0	0	0	0	0	1100	3.2	BIO101	1	C	2
387635	2119	1	NRESA	0	0	0	0	0	0	0	1070	3.4	BIO101	3	C	2
387761	2109	1	WHITE	1	0	0	0	0	0	0	1330	4.4	BIO101	2	A-	3.7
387771	2119	0	WHITE	1	0	0	0	0	0	0	.		BIO101	4	C	2
387796	2099	1	HISPA	0	0	0	1	0	0	0	.		BIO101	250	B	3
387808	2119	0	WHITE	1	0	0	0	0	0	0	1100	3.3	BIO101	2	C	2
387823	2109	1	WHITE	1	0	0	0	0	0	0	1340	4	BIO101	1	A	4
387825	2121	0	WHITE	1	0	0	0	0	0	0	1290		BIO101	1	C+	2.3
387888	2111	1	WHITE	1	0	0	0	0	0	0	1110	3.2	BIO101	1	C	2
387912	2109	1	WHITE	1	0	0	0	0	0	0	1280	3.4	BIO101	1	A	4
387917	2111	1	WHITE	1	0	0	0	0	0	0	1080	3.2	BIO101	1	A-	3.7
387926	2109	0	WHITE	1	0	0	0	0	0	0	1180	3.7	BIO101	2	C+	2.3
387927	2119	0	WHITE	1	0	0	0	0	0	0	1140	3.1	BIO101	4	B	3
387946	2109	0	WHITE	1	0	0	0	0	0	0	1500	4.3	BIO101	1	A	4
387959	2109	1	WHITE	1	0	0	0	0	0	0	1180	3.4	BIO101	2	C	2
388006	2109	0	WHITE	1	0	0	0	0	0	0	1100	3.8	BIO101	3	B-	2.7
388110	2109	0	WHITE	1	0	0	0	0	0	0	1290	3.9	BIO101	2	C+	2.3
388131	2111	0	WHITE	1	0	0	0	0	0	0	1170	3.1	BIO101	1	C	2
388140	2119	1	WHITE	1	0	0	0	0	0	0	1130	3.1	BIO101	2	A	4
388161	2109	0	WHITE	1	0	0	0	0	0	0	1510	3.9	BIO101	1	B	3
388218	2109	0	WHITE	1	0	0	0	0	0	0	980	3.1	BIO101	2	C	2
388233	2109	0	WHITE	1	0	0	0	0	0	0	1460	4.4	BIO101	1	A	4
388259	2109	1	WHITE	1	0	0	0	0	0	0	1310	4.4	BIO101	1	A	4
388277	2109	1	BLACK	0	1	0	0	0	0	0	1000	3.3	BIO101	1	C	2
388303	2109	1	ASIAN	0	0	1	0	0	0	0	1070	3.3	BIO101	1	C	2
388363	2129	0	WHITE	1	0	0	0	0	0	0	1340	3.4	BIO101	2	C-	1.7
388372	2109	1	WHITE	1	0	0	0	0	0	0	1190	4.4	BIO101	1	B	3
388398	2109	1	WHITE	1	0	0	0	0	0	0	1180	3.7	BIO101	1	B	3
388403	2111	0	WHITE	1	0	0	0	0	0	0	1110	2.9	BIO101	1	C	2
388422	2109	0	WHITE	1	0	0	0	0	0	0	1320	4.3	BIO101	3	A	4
388447	2119	0	NRESA	0	0	0	0	0	0	0	1410	3.9	BIO101	2	B	3
388517	2099	0	WHITE	1	0	0	0	0	0	0	1110	2.7	BIO101	2	D	1
388678	2109	1	WHITE	1	0	0	0	0	0	0	1300	3.9	BIO101	2	A-	3.7
388721	2099	1	HISPA	0	0	0	1	0	0	0	940		BIO101	2	F	0
388738	2109	0	WHITE	1	0	0	0	0	0	0	1400	4.3	BIO101	1	A	4
388830	2109	1	HISPA	0	0	0	1	0	0	0	1270	3.9	BIO101	1	B+	3.3
388848	2099	0	NORPT	0	0	0	0	0	0	1	.		BIO101	250	C-	1.7
388852	2099	0	NORPT	0	0	0	0	0	0	1	.		BIO101	250	B+	3.3
388853	2109	0	NORPT	0	0	0	0	0	0	1	.		BIO101	250	C-	1.7
388915	2101	0	WHITE	1	0	0	0	0	0	0	.		BIO101	200	I
388940	2111	0	ASIAN	0	0	1	0	0	0	0	1050		BIO101	1	C	2
388980	2109	1	WHITE	1	0	0	0	0	0	0	1310	3.7	BIO101	2	A	4
388982	2109	0	WHITE	1	0	0	0	0	0	0	1270	3.4	BIO101	1	B	3
388983	2119	1	WHITE	1	0	0	0	0	0	0	1110	2.5	BIO101	4	C	2
388987	2109	0	WHITE	1	0	0	0	0	0	0	1040	2.3	BIO101	1	D	1
388991	2109	0	NRESA	0	0	0	0	0	0	0	1070	2.8	BIO101	1	D	1
388994	2119	0	WHITE	1	0	0	0	0	0	0	1370	3.4	BIO101	4	B+	3.3
388995	2121	0	BLACK	0	1	0	0	0	0	0	1330	3.4	BIO101	1	B	3
389067	2099	1	WHITE	1	0	0	0	0	0	0	.		BIO101	201	F	0
389328	2109	1	WHITE	1	0	0	0	0	0	0	1220	3.8	BIO101	2	A-	3.7
389431	2111	1	WHITE	1	0	0	0	0	0	0	1170	3.4	BIO101	1	B	3
389509	2109	0	WHITE	1	0	0	0	0	0	0	990	2.8	BIO101	1	B	3
389515	2111	1	WHITE	1	0	0	0	0	0	0	1280	3	BIO101	1	B-	2.7
389945	2111	0	WHITE	1	0	0	0	0	0	0	1240	2.9	BIO101	1	B	3
389963	2109	1	NRESA	0	0	0	0	0	0	0	1100	3.4	BIO101	2	C	2
389988	2109	0	NRESA	0	0	0	0	0	0	0	1410	3.7	BIO101	2	B	3
390009	2111	0	WHITE	1	0	0	0	0	0	0	1120	3.2	BIO101	1	A	4
390062	2109	0	WHITE	1	0	0	0	0	0	0	1180	2.7	BIO101	1	C	2
390102	2111	1	WHITE	1	0	0	0	0	0	0	1070	3.5	BIO101	1	C	2
390161	2119	1	WHITE	1	0	0	0	0	0	0	1150	3.7	BIO101	1	B+	3.3
390228	2109	1	WHITE	1	0	0	0	0	0	0	1150	2.9	BIO101	1	B	3
390262	2099	0	WHITE	1	0	0	0	0	0	0	.		BIO101	3	A	4
390305	2129	0	WHITE	1	0	0	0	0	0	0	1180	2.5	BIO101	1	C	2
390360	2109	0	WHITE	1	0	0	0	0	0	0	1380	4.3	BIO101	1	A	4
390539	2109	1	WHITE	1	0	0	0	0	0	0	990	3.4	BIO101	3	B	3
390555	2109	0	WHITE	1	0	0	0	0	0	0	.		BIO101	200	B-	2.7
390625	2109	0	WHITE	1	0	0	0	0	0	0	1320	4.2	BIO101	1	A	4
390813	2109	1	WHITE	1	0	0	0	0	0	0	1100	3	BIO101	2	C	2
390878	2119	0	WHITE	1	0	0	0	0	0	0	1200	3.4	BIO101	3	B	3
390924	2111	1	WHITE	1	0	0	0	0	0	0	1080	3.3	BIO101	1	C	2
390925	2109	1	WHITE	1	0	0	0	0	0	0	1300		BIO101	1	A	4
390928	2109	1	HISPA	0	0	0	1	0	0	0	1080		BIO101	2	F	0
390959	2109	1	WHITE	1	0	0	0	0	0	0	1260	3.6	BIO101	1	B	3
391059	2111	0	WHITE	1	0	0	0	0	0	0	1470	3.7	BIO101	1	A	4
391120	2119	1	HISPA	0	0	0	1	0	0	0	970	3.8	BIO101	2	D	1
391277	2129	0	WHITE	1	0	0	0	0	0	0	1380	3.1	BIO101	1	D	1
391283	2111	1	NRESA	0	0	0	0	0	0	0	1120	3.3	BIO101	1	C+	2.3
391310	2109	1	WHITE	1	0	0	0	0	0	0	1190	3.9	BIO101	2	B	3
391413	2111	1	WHITE	1	0	0	0	0	0	0	1140	4	BIO101	1	B	3
391450	2099	1	NORPT	0	0	0	0	0	0	1	.		BIO101	250	B-	2.7
391453	2099	0	NORPT	0	0	0	0	0	0	1	.		BIO101	250	B-	2.7
391491	2109	1	WHITE	1	0	0	0	0	0	0	1180	3.5	BIO101	1	B-	2.7
391674	2109	1	WHITE	1	0	0	0	0	0	0	1370	3.9	BIO101	2	C	2
391845	2109	1	NRESA	0	0	0	0	0	0	0	1120	3.4	BIO101	2	B-	2.7
392022	2141	0	WHITE	1	0	0	0	0	0	0	1190	3.5	BIO101	1	A	4
392024	2109	1	WHITE	1	0	0	0	0	0	0	1300	3.8	BIO101	2	A	4
392040	2109	1	WHITE	1	0	0	0	0	0	0	1030	3.3	BIO101	1	C	2
392055	2109	1	WHITE	1	0	0	0	0	0	0	1040	3	BIO101	3	D+	1.3
392064	2109	0	WHITE	1	0	0	0	0	0	0	1130	3.6	BIO101	2	C	2
392066	2109	1	WHITE	1	0	0	0	0	0	0	1050	2.8	BIO101	2	C	2
392076	2109	1	WHITE	1	0	0	0	0	0	0	1350	4.5	BIO101	1	A	4
392081	2131	0	WHITE	1	0	0	0	0	0	0	1380	2.5	BIO101	1	A-	3.7
392085	2109	0	WHITE	1	0	0	0	0	0	0	1170	2.4	BIO101	3	C	2
392132	2109	1	WHITE	1	0	0	0	0	0	0	1030	3.2	BIO101	2	D	1
392143	2111	1	WHITE	1	0	0	0	0	0	0	1160	3.7	BIO101	1	B	3
392179	2109	1	WHITE	1	0	0	0	0	0	0	1170	3.9	BIO101	1	A-	3.7
392187	2119	1	WHITE	1	0	0	0	0	0	0	1190	3.1	BIO101	4	A-	3.7
392231	2121	1	ASIAN	0	0	1	0	0	0	0	830	2.5	BIO101	1	F	0
392244	2119	0	WHITE	1	0	0	0	0	0	0	1120	3.4	BIO101	250	A-	3.7
392294	2109	1	NRESA	0	0	0	0	0	0	0	930	3.1	BIO101	3	D	1
392294	2111	1	NRESA	0	0	0	0	0	0	0	930	3.1	BIO101	1	B	3
392307	2121	0	WHITE	1	0	0	0	0	0	0	1280	3.1	BIO101	1	B	3
392313	2129	0	WHITE	1	0	0	0	0	0	0	1310	3.5	BIO101	3	B+	3.3
392314	2109	1	WHITE	1	0	0	0	0	0	0	1090	3.1	BIO101	1	B	3
392317	2109	0	WHITE	1	0	0	0	0	0	0	1160	3	BIO101	3	B	3
392346	2109	0	WHITE	1	0	0	0	0	0	0	1210	3	BIO101	3	C	2
392362	2109	1	WHITE	1	0	0	0	0	0	0	1330	4.5	BIO101	2	B+	3.3
392383	2109	1	WHITE	1	0	0	0	0	0	0	1200	3.9	BIO101	1	A	4
392399	2109	1	WHITE	1	0	0	0	0	0	0	1220	3.9	BIO101	2	A	4
392479	2111	1	HISPA	0	0	0	1	0	0	0	1110	3.1	BIO101	1	C	2
392494	2109	0	WHITE	1	0	0	0	0	0	0	1220	2.7	BIO101	1	A	4
392591	2109	1	NRESA	0	0	0	0	0	0	0	1410	4.1	BIO101	1	A	4
392621	2111	0	NRESA	0	0	0	0	0	0	0	1080	2.4	BIO101	1	C	2
392637	2109	1	WHITE	1	0	0	0	0	0	0	1380	4.5	BIO101	1	A	4
392754	2111	0	WHITE	1	0	0	0	0	0	0	1030	3.3	BIO101	1	C	2
392790	2109	1	HISPA	0	0	0	1	0	0	0	1310	4.7	BIO101	2	B	3
392791	2109	1	WHITE	1	0	0	0	0	0	0	1200	3.5	BIO101	3	B+	3.3
392860	2121	0	WHITE	1	0	0	0	0	0	0	950	2.3	BIO101	1	C	2
392968	2109	1	WHITE	1	0	0	0	0	0	0	1420	3.9	BIO101	1	A	4
393158	2109	1	WHITE	1	0	0	0	0	0	0	1080	3.6	BIO101	2	C	2
393196	2109	1	HISPA	0	0	0	1	0	0	0	1280	3.6	BIO101	1	B	3
393199	2109	0	ASIAN	0	0	1	0	0	0	0	960	2.3	BIO101	1	C	2
393296	2109	0	WHITE	1	0	0	0	0	0	0	1400	4	BIO101	1	A	4
393353	2111	1	WHITE	1	0	0	0	0	0	0	1170	3.2	BIO101	1	A-	3.7
393497	2109	1	HISPA	0	0	0	1	0	0	0	1390	3.7	BIO101	2	B	3
393534	2109	1	WHITE	1	0	0	0	0	0	0	1340	4.5	BIO101	1	A	4
393612	2109	0	WHITE	1	0	0	0	0	0	0	1310	4.5	BIO101	1	A	4
393719	2109	1	NRESA	0	0	0	0	0	0	0	1120	3.7	BIO101	1	B	3
393730	2109	0	WHITE	1	0	0	0	0	0	0	1140	3.3	BIO101	1	C+	2.3
393804	2109	1	WHITE	1	0	0	0	0	0	0	1110	3	BIO101	1	C	2
393821	2109	1	WHITE	1	0	0	0	0	0	0	1370	3.8	BIO101	2	B	3
393908	2099	0	NORPT	0	0	0	0	0	0	1	.		BIO101	250	A-	3.7
393944	2121	0	WHITE	1	0	0	0	0	0	0	1370	3.2	BIO101	1	B+	3.3
394063	2129	1	WHITE	1	0	0	0	0	0	0	1230	3.7	BIO101	2	B+	3.3
394070	2119	1	WHITE	1	0	0	0	0	0	0	.	3.8	BIO101	2	A	4
394105	2109	1	HISPA	0	0	0	1	0	0	0	1150	3.5	BIO101	2	B	3
394206	2119	1	WHITE	1	0	0	0	0	0	0	1080	3.6	BIO101	4	B+	3.3
394283	2111	1	WHITE	1	0	0	0	0	0	0	1020	3.1	BIO101	1	C	2
394441	2119	1	WHITE	1	0	0	0	0	0	0	1120	3.8	BIO101	1	C	2
394464	2109	1	WHITE	1	0	0	0	0	0	0	1290	3.5	BIO101	2	B	3
394489	2109	0	WHITE	1	0	0	0	0	0	0	1330	4.2	BIO101	1	A	4
394533	2111	1	NORPT	0	0	0	0	0	0	1	.		BIO101	1	B+	3.3
394540	2109	1	WHITE	1	0	0	0	0	0	0	1140	3.4	BIO101	2	B-	2.7
394575	2109	1	WHITE	1	0	0	0	0	0	0	1240	4.6	BIO101	1	A	4
394626	2099	0	NORPT	0	0	0	0	0	0	1	.		BIO101	250	A-	3.7
394676	2111	1	WHITE	1	0	0	0	0	0	0	1140	3.2	BIO101	1	C	2
394677	2109	0	HISPA	0	0	0	1	0	0	0	1220	3.5	BIO101	3	A-	3.7
394696	2119	1	BLACK	0	1	0	0	0	0	0	1140	3.1	BIO101	250	B+	3.3
394776	2119	1	NORPT	0	0	0	0	0	0	1	1170	3.1	BIO101	1	C	2
394914	2119	0	WHITE	1	0	0	0	0	0	0	1510	4.8	BIO101	2	A	4
395105	2119	1	NORPT	0	0	0	0	0	0	1	1070	3.9	BIO101	4	D+	1.3
395105	2131	1	NORPT	0	0	0	0	0	0	1	1070	3.9	BIO101	1	C	2
395274	2109	1	WHITE	1	0	0	0	0	0	0	1130	3.5	BIO101	1	A	4
395308	2109	1	WHITE	1	0	0	0	0	0	0	1300	4.1	BIO101	2	B	3
395315	2109	0	WHITE	1	0	0	0	0	0	0	1170	3.7	BIO101	3	A-	3.7
395388	2139	1	NORPT	0	0	0	0	0	0	1	.		BIO101	3	D	1
395553	2111	1	WHITE	1	0	0	0	0	0	0	1070	3.3	BIO101	1	C	2
395590	2111	0	WHITE	1	0	0	0	0	0	0	1160	2.4	BIO101	1	C	2
395625	2109	1	WHITE	1	0	0	0	0	0	0	1120	3.3	BIO101	3	B+	3.3
395698	2109	1	WHITE	1	0	0	0	0	0	0	1290	3.5	BIO101	2	C	2
395714	2109	1	WHITE	1	0	0	0	0	0	0	1240	3.7	BIO101	1	C+	2.3
395758	2119	1	NRESA	0	0	0	0	0	0	0	1330	4.8	BIO101	2	A	4
395775	2119	1	WHITE	1	0	0	0	0	0	0	1170	4.4	BIO101	3	C+	2.3
395809	2101	0	NORPT	0	0	0	0	0	0	1	.		BIO101	200	D	1
395974	2109	0	NRESA	0	0	0	0	0	0	0	1250	3.5	BIO101	1	A	4
395996	2109	1	WHITE	1	0	0	0	0	0	0	1140	3.5	BIO101	3	B-	2.7
396133	2109	1	WHITE	1	0	0	0	0	0	0	1140	2.8	BIO101	3	C+	2.3
396188	2111	0	WHITE	1	0	0	0	0	0	0	970	2.9	BIO101	1	C	2
396212	2109	0	WHITE	1	0	0	0	0	0	0	1070	2.9	BIO101	1	B	3
396249	2109	0	WHITE	1	0	0	0	0	0	0	1150	3.3	BIO101	3	B+	3.3
396314	2109	0	NRESA	0	0	0	0	0	0	0	1310	3.7	BIO101	2	B+	3.3
396355	2129	1	WHITE	1	0	0	0	0	0	0	1000		BIO101	201	B	3
396370	2109	1	NRESA	0	0	0	0	0	0	0	1080		BIO101	2	C	2
396396	2109	0	NRESA	0	0	0	0	0	0	0	1480	3.9	BIO101	1	A	4
396412	2111	0	ASIAN	0	0	1	0	0	0	0	1080	3.3	BIO101	1	C	2
396430	2121	1	WHITE	1	0	0	0	0	0	0	1040	3.1	BIO101	1	C+	2.3
396475	2109	1	WHITE	1	0	0	0	0	0	0	1130	3.1	BIO101	1	A	4
396621	2109	1	WHITE	1	0	0	0	0	0	0	1040	3.3	BIO101	2	C	2
396625	2129	1	BLACK	0	1	0	0	0	0	0	890	3.7	BIO101	3	W
396625	2139	1	BLACK	0	1	0	0	0	0	0	890	3.7	BIO101	200	NW
396626	2101	1	WHITE	1	0	0	0	0	0	0	.		BIO101	1	C-	1.7
396660	2119	0	WHITE	1	0	0	0	0	0	0	1270	2.3	BIO101	1	C	2
396702	2109	0	WHITE	1	0	0	0	0	0	0	1250	3.3	BIO101	3	B	3
396712	2109	1	WHITE	1	0	0	0	0	0	0	1310	3.9	BIO101	2	B	3
396763	2131	0	WHITE	1	0	0	0	0	0	0	1160	3.4	BIO101	1	C	2
396796	2109	0	WHITE	1	0	0	0	0	0	0	1230	2.6	BIO101	3	F	0
396796	2121	0	WHITE	1	0	0	0	0	0	0	1230	2.6	BIO101	1	C	2
396814	2119	0	ASIAN	0	0	1	0	0	0	0	1420		BIO101	2	F	0
396825	2109	0	WHITE	1	0	0	0	0	0	0	1020	3.5	BIO101	1	B+	3.3
396839	2109	0	WHITE	1	0	0	0	0	0	0	1090	3.1	BIO101	1	B	3
396913	2109	1	ASIAN	0	0	1	0	0	0	0	1340	3.6	BIO101	1	B	3
396947	2109	1	WHITE	1	0	0	0	0	0	0	1350	3.9	BIO101	3	C	2
397037	2109	0	WHITE	1	0	0	0	0	0	0	1170	2.7	BIO101	1	A	4
397175	2119	0	NORPT	0	0	0	0	0	0	1	.		BIO101	201	I
397269	2109	1	NRESA	0	0	0	0	0	0	0	1190	3.6	BIO101	3	A	4
397280	2109	1	WHITE	1	0	0	0	0	0	0	1050	3.1	BIO101	1	C	2
397299	2109	1	WHITE	1	0	0	0	0	0	0	1150	3.4	BIO101	1	B-	2.7
397331	2121	1	BLACK	0	1	0	0	0	0	0	800	3.4	BIO101	1	F	0
397368	2109	1	WHITE	1	0	0	0	0	0	0	1310	3.2	BIO101	1	A	4
397547	2109	1	WHITE	1	0	0	0	0	0	0	1350	4.2	BIO101	3	A	4
397561	2109	0	WHITE	1	0	0	0	0	0	0	1140	3.4	BIO101	1	C	2
397788	2109	0	WHITE	1	0	0	0	0	0	0	1150	3.5	BIO101	1	B+	3.3
397807	2109	1	NORPT	0	0	0	0	0	0	1	.		BIO101	250	B-	2.7
397883	2109	1	WHITE	1	0	0	0	0	0	0	1140		BIO101	2	B	3
398036	2111	1	HISPA	0	0	0	1	0	0	0	990	3.5	BIO101	1	C	2
398053	2109	0	WHITE	1	0	0	0	0	0	0	1210	3	BIO101	1	D	1
398081	2121	0	WHITE	1	0	0	0	0	0	0	1220	3.4	BIO101	1	B	3
398146	2111	1	WHITE	1	0	0	0	0	0	0	1080	3.2	BIO101	1	B	3
398170	2109	1	WHITE	1	0	0	0	0	0	0	1140	3.3	BIO101	201	B-	2.7
398388	2109	0	WHITE	1	0	0	0	0	0	0	1040	3.3	BIO101	2	C	2
398429	2099	1	NORPT	0	0	0	0	0	0	1	.		BIO101	1	F	0
398444	2119	0	WHITE	1	0	0	0	0	0	0	1320	3.6	BIO101	4	A	4
398546	2109	1	WHITE	1	0	0	0	0	0	0	1310	4.5	BIO101	1	B	3
398678	2119	1	WHITE	1	0	0	0	0	0	0	1200	3.7	BIO101	3	B	3
398701	2119	0	WHITE	1	0	0	0	0	0	0	1170	3.6	BIO101	1	C	2
398984	2131	0	WHITE	1	0	0	0	0	0	0	.		BIO101	1	C-	1.7
399028	2121	1	NRESA	0	0	0	0	0	0	0	1070	3.1	BIO101	1	C	2
399053	2109	1	WHITE	1	0	0	0	0	0	0	1090	3	BIO101	1	A-	3.7
399149	2109	1	WHITE	1	0	0	0	0	0	0	1220	3.5	BIO101	2	A	4
399151	2109	1	WHITE	1	0	0	0	0	0	0	1110	3.5	BIO101	2	A	4
399158	2129	1	BLACK	0	1	0	0	0	0	0	940	3.1	BIO101	2	D+	1.3
399169	2119	1	WHITE	1	0	0	0	0	0	0	990	3	BIO101	1	C	2
399171	2109	0	WHITE	1	0	0	0	0	0	0	1310	4.4	BIO101	2	B	3
399227	2119	1	WHITE	1	0	0	0	0	0	0	1300	3.9	BIO101	1	C+	2.3
399229	2119	1	WHITE	1	0	0	0	0	0	0	1020	2.6	BIO101	3	D	1
399275	2109	1	NRESA	0	0	0	0	0	0	0	1290	3.5	BIO101	1	A	4
399284	2109	1	NRESA	0	0	0	0	0	0	0	1090	3.1	BIO101	3	D	1
399284	2119	1	NRESA	0	0	0	0	0	0	0	1090	3.1	BIO101	1	D	1
399288	2129	1	NRESA	0	0	0	0	0	0	0	1240		BIO101	1	C-	1.7
399337	2101	0	NRESA	0	0	0	0	0	0	0	.		BIO101	1	A	4
399368	2109	1	WHITE	1	0	0	0	0	0	0	1180	2.9	BIO101	2	C+	2.3
399413	2109	1	WHITE	1	0	0	0	0	0	0	1120		BIO101	3	B-	2.7
399414	2109	0	WHITE	1	0	0	0	0	0	0	950	3	BIO101	2	C	2
399573	2119	0	WHITE	1	0	0	0	0	0	0	1190	2.9	BIO101	1	C	2
399579	2131	1	HISPA	0	0	0	1	0	0	0	1150		BIO101	1	D+	1.3
399622	2109	0	WHITE	1	0	0	0	0	0	0	1280	3.9	BIO101	2	B	3
399627	2109	0	WHITE	1	0	0	0	0	0	0	1240	2.4	BIO101	250	B-	2.7
399641	2121	0	WHITE	1	0	0	0	0	0	0	1150	3.5	BIO101	1	C	2
399872	2101	0	WHITE	1	0	0	0	0	0	0	.		BIO101	1	C	2
399971	2109	0	WHITE	1	0	0	0	0	0	0	1150	3.5	BIO101	2	A	4
399984	2109	1	NRESA	0	0	0	0	0	0	0	930		BIO101	1	A	4
400000	2109	1	WHITE	1	0	0	0	0	0	0	1130		BIO101	1	B	3
400205	2109	1	WHITE	1	0	0	0	0	0	0	1110	3.5	BIO101	1	C	2
400238	2111	1	WHITE	1	0	0	0	0	0	0	930	3.1	BIO101	1	C	2
400320	2111	1	NRESA	0	0	0	0	0	0	0	1130	3.5	BIO101	1	A-	3.7
400329	2111	1	ASIAN	0	0	1	0	0	0	0	1080	3.2	BIO101	1	C	2
400335	2109	1	WHITE	1	0	0	0	0	0	0	1010	3.7	BIO101	1	C	2
400381	2109	0	WHITE	1	0	0	0	0	0	0	1140	3.6	BIO101	1	A	4
400415	2119	1	WHITE	1	0	0	0	0	0	0	1100	3.4	BIO101	3	B	3
400508	2109	1	BLACK	0	1	0	0	0	0	0	1130		BIO101	2	C	2
400592	2119	1	WHITE	1	0	0	0	0	0	0	1120	4.1	BIO101	4	B+	3.3
400900	2119	0	WHITE	1	0	0	0	0	0	0	1020	2.6	BIO101	2	C	2
400915	2119	0	WHITE	1	0	0	0	0	0	0	1210	2.9	BIO101	4	D	1
400915	2129	0	WHITE	1	0	0	0	0	0	0	1210	2.9	BIO101	3	C	2
400985	2109	1	ASIAN	0	0	1	0	0	0	0	1060	3.1	BIO101	1	C	2
400985	2131	1	NORPT	0	0	0	0	0	0	1	1060	3.1	BIO101	1	A-	3.7
401015	2109	0	WHITE	1	0	0	0	0	0	0	1270	2.8	BIO101	1	A	4
401061	2121	1	WHITE	1	0	0	0	0	0	0	1110	2.9	BIO101	1	C+	2.3
401086	2139	0	WHITE	1	0	0	0	0	0	0	880	2.7	BIO101	1	C-	1.7
401120	2111	0	WHITE	1	0	0	0	0	0	0	960		BIO101	1	C	2
401141	2109	1	WHITE	1	0	0	0	0	0	0	1060	3.1	BIO101	250	B+	3.3
401187	2121	0	WHITE	1	0	0	0	0	0	0	.		BIO101	1	C	2
401230	2109	1	WHITE	1	0	0	0	0	0	0	1110	4.3	BIO101	2	C	2
401244	2109	1	WHITE	1	0	0	0	0	0	0	1370	4.2	BIO101	1	A	4
401297	2119	1	HISPA	0	0	0	1	0	0	0	1160	3.4	BIO101	1	B	3
401305	2109	1	WHITE	1	0	0	0	0	0	0	880	2.7	BIO101	2	D	1
401340	2109	0	WHITE	1	0	0	0	0	0	0	1220	3.9	BIO101	3	A	4
401429	2111	1	WHITE	1	0	0	0	0	0	0	970	2.9	BIO101	1	D	1
401462	2109	1	WHITE	1	0	0	0	0	0	0	1370	2.4	BIO101	2	C	2
401464	2109	1	NRESA	0	0	0	0	0	0	0	1230	3.5	BIO101	2	C	2
401494	2119	1	HISPA	0	0	0	1	0	0	0	870		BIO101	2	C	2
401595	2139	1	ASIAN	0	0	1	0	0	0	0	.		BIO101	1	W
401597	2121	1	WHITE	1	0	0	0	0	0	0	1130	3.4	BIO101	1	C	2
401630	2121	1	WHITE	1	0	0	0	0	0	0	1030	3.1	BIO101	1	C	2
401664	2109	1	NRESA	0	0	0	0	0	0	0	1370	4.1	BIO101	1	A	4
401718	2129	0	NRESA	0	0	0	0	0	0	0	1210	3.4	BIO101	2	B-	2.7
401727	2109	0	NRESA	0	0	0	0	0	0	0	1190	2.8	BIO101	1	B	3
401858	2109	1	WHITE	1	0	0	0	0	0	0	1340	3.8	BIO101	1	A	4
401906	2109	0	WHITE	1	0	0	0	0	0	0	1010	3.6	BIO101	2	B-	2.7
401920	2109	1	WHITE	1	0	0	0	0	0	0	1270	3.4	BIO101	3	B	3
401944	2109	0	WHITE	1	0	0	0	0	0	0	1240	2.9	BIO101	2	C	2
401973	2109	1	WHITE	1	0	0	0	0	0	0	1020	4	BIO101	2	C	2
401978	2109	1	WHITE	1	0	0	0	0	0	0	1170	4	BIO101	2	C+	2.3
401982	2109	1	WHITE	1	0	0	0	0	0	0	1080	3	BIO101	2	C	2
402025	2141	0	WHITE	1	0	0	0	0	0	0	1280	3.2	BIO101	1	C+	2.3
402082	2109	0	WHITE	1	0	0	0	0	0	0	.		BIO101	1	B	3
402203	2111	1	NRESA	0	0	0	0	0	0	0	1120		BIO101	1	C	2
402243	2119	0	NORPT	0	0	0	0	0	0	1	.		BIO101	200	F	0
402252	2109	0	WHITE	1	0	0	0	0	0	0	1070	2.7	BIO101	1	D	1
402268	2109	0	NORPT	0	0	0	0	0	0	1	.		BIO101	200	C-	1.7
402305	2111	1	WHITE	1	0	0	0	0	0	0	1210	3.6	BIO101	1	B+	3.3
402349	2109	1	WHITE	1	0	0	0	0	0	0	1300	4.3	BIO101	2	B	3
402370	2109	1	WHITE	1	0	0	0	0	0	0	1320	3.7	BIO101	1	A	4
402465	2111	0	WHITE	1	0	0	0	0	0	0	1220	2.8	BIO101	1	B	3
402490	2109	1	WHITE	1	0	0	0	0	0	0	1100	3.1	BIO101	1	A	4
402491	2109	0	WHITE	1	0	0	0	0	0	0	1130	3.2	BIO101	3	B-	2.7
402672	2109	0	WHITE	1	0	0	0	0	0	0	1190	2.8	BIO101	1	F	0
402672	2111	0	WHITE	1	0	0	0	0	0	0	1190	2.8	BIO101	1	C	2
402673	2119	0	WHITE	1	0	0	0	0	0	0	1140		BIO101	4	C+	2.3
402708	2109	0	HISPA	0	0	0	1	0	0	0	1070	3.7	BIO101	1	A	4
402772	2109	1	WHITE	1	0	0	0	0	0	0	1170	2.8	BIO101	2	C	2
402815	2119	0	NRESA	0	0	0	0	0	0	0	1040	2.4	BIO101	2	A	4
402994	2131	0	WHITE	1	0	0	0	0	0	0	1140	3.5	BIO101	1	A	4
403047	2111	0	WHITE	1	0	0	0	0	0	0	1360	3.9	BIO101	1	A	4
403107	2109	1	WHITE	1	0	0	0	0	0	0	1210	2.9	BIO101	1	B	3
403109	2119	1	WHITE	1	0	0	0	0	0	0	1230		BIO101	2	A	4
403113	2109	1	WHITE	1	0	0	0	0	0	0	1170	3.6	BIO101	1	C	2
403186	2109	1	WHITE	1	0	0	0	0	0	0	1340	4	BIO101	2	B+	3.3
403208	2109	0	WHITE	1	0	0	0	0	0	0	1360	4.1	BIO101	2	A	4
403236	2109	0	WHITE	1	0	0	0	0	0	0	.		BIO101	3	C-	1.7
403264	2109	0	WHITE	1	0	0	0	0	0	0	1420	3.6	BIO101	3	A	4
403424	2109	1	NRESA	0	0	0	0	0	0	0	1190	3.2	BIO101	1	B-	2.7
403429	2109	1	WHITE	1	0	0	0	0	0	0	1110	3.2	BIO101	1	C-	1.7
403497	2109	1	WHITE	1	0	0	0	0	0	0	1210	3.4	BIO101	1	C+	2.3
403715	2109	1	WHITE	1	0	0	0	0	0	0	1270	3.9	BIO101	2	B	3
403812	2101	0	NRESA	0	0	0	0	0	0	0	.		BIO101	200	C	2
403896	2109	0	WHITE	1	0	0	0	0	0	0	1240	3.8	BIO101	1	A	4
403897	2109	0	WHITE	1	0	0	0	0	0	0	1330	3.6	BIO101	1	A	4
403962	2119	1	NRESA	0	0	0	0	0	0	0	1140	2.8	BIO101	2	D+	1.3
404011	2109	1	NRESA	0	0	0	0	0	0	0	1140	3.5	BIO101	2	B	3
404084	2109	1	WHITE	1	0	0	0	0	0	0	1030	2.5	BIO101	1	D+	1.3
404111	2109	1	WHITE	1	0	0	0	0	0	0	1150	3.2	BIO101	2	C	2
404118	2109	1	WHITE	1	0	0	0	0	0	0	1220	3.6	BIO101	2	B	3
404122	2109	0	WHITE	1	0	0	0	0	0	0	1200	2.5	BIO101	1	B	3
404158	2109	1	WHITE	1	0	0	0	0	0	0	1210	4.6	BIO101	1	A	4
404169	2109	1	WHITE	1	0	0	0	0	0	0	1060	2.9	BIO101	2	D	1
404169	2119	1	WHITE	1	0	0	0	0	0	0	1060	2.9	BIO101	3	C	2
404176	2109	0	WHITE	1	0	0	0	0	0	0	1090	2.8	BIO101	1	C	2
404216	2109	0	WHITE	1	0	0	0	0	0	0	1240	3.3	BIO101	1	C+	2.3
404252	2121	1	WHITE	1	0	0	0	0	0	0	1290	3.6	BIO101	1	A	4
404331	2111	1	ASIAN	0	0	1	0	0	0	0	1140	3.7	BIO101	1	B	3
404398	2111	1	NRESA	0	0	0	0	0	0	0	1060	4	BIO101	1	B	3
404473	2109	0	WHITE	1	0	0	0	0	0	0	1160	2.3	BIO101	1	D+	1.3
404537	2109	0	WHITE	1	0	0	0	0	0	0	1110	2.9	BIO101	2	C	2
404580	2119	0	WHITE	1	0	0	0	0	0	0	1320	3.6	BIO101	1	B+	3.3
404593	2129	1	WHITE	1	0	0	0	0	0	0	1180	3.9	BIO101	2	B	3
404640	2109	0	WHITE	1	0	0	0	0	0	0	1100	2.8	BIO101	2	C	2
404672	2129	0	WHITE	1	0	0	0	0	0	0	1220	2.9	BIO101	1	C	2
404708	2109	0	WHITE	1	0	0	0	0	0	0	1020	2.8	BIO101	3	C	2
404744	2109	1	WHITE	1	0	0	0	0	0	0	1200	3.6	BIO101	1	C	2
404855	2139	1	BLACK	0	1	0	0	0	0	0	900	3.1	BIO101	200	D+	1.3
404920	2121	1	WHITE	1	0	0	0	0	0	0	1150	2.9	BIO101	1	A-	3.7
404932	2111	1	HISPA	0	0	0	1	0	0	0	880	2.4	BIO101	1	D	1
404955	2109	0	WHITE	1	0	0	0	0	0	0	1040	2.8	BIO101	2	F	0
404972	2109	1	WHITE	1	0	0	0	0	0	0	1060	4.2	BIO101	1	B	3
404986	2109	1	WHITE	1	0	0	0	0	0	0	1130	3.2	BIO101	2	C	2
404989	2109	0	WHITE	1	0	0	0	0	0	0	1120	3.1	BIO101	1	C+	2.3
405045	2109	0	WHITE	1	0	0	0	0	0	0	1230	3	BIO101	2	B	3
405099	2109	0	WHITE	1	0	0	0	0	0	0	1150	2.9	BIO101	1	C+	2.3
405110	2109	1	WHITE	1	0	0	0	0	0	0	1430	4.6	BIO101	1	A	4
405129	2111	0	WHITE	1	0	0	0	0	0	0	1190	3.5	BIO101	1	F	0
405140	2109	1	WHITE	1	0	0	0	0	0	0	1270	3.4	BIO101	2	B	3
405159	2109	0	WHITE	1	0	0	0	0	0	0	1280	3	BIO101	3	C+	2.3
405201	2109	1	WHITE	1	0	0	0	0	0	0	1020	2.7	BIO101	2	F	0
405201	2119	1	WHITE	1	0	0	0	0	0	0	1020	2.7	BIO101	1	C	2
405232	2109	0	NRESA	0	0	0	0	0	0	0	1310	3.9	BIO101	1	A	4
405238	2111	1	HISPA	0	0	0	1	0	0	0	860	2.8	BIO101	1	F	0
405287	2111	0	WHITE	1	0	0	0	0	0	0	1180	2.7	BIO101	1	C	2
405312	2109	0	WHITE	1	0	0	0	0	0	0	900	2.5	BIO101	2	F	0
405325	2111	0	WHITE	1	0	0	0	0	0	0	1000	2.9	BIO101	1	C	2
405333	2109	1	WHITE	1	0	0	0	0	0	0	1140	3.1	BIO101	1	C	2
405343	2111	0	WHITE	1	0	0	0	0	0	0	1290		BIO101	1	C	2
405368	2109	0	WHITE	1	0	0	0	0	0	0	1310	3.9	BIO101	1	B	3
405378	2109	1	NRESA	0	0	0	0	0	0	0	1480	3.8	BIO101	1	A	4
405459	2109	1	WHITE	1	0	0	0	0	0	0	1350	3.8	BIO101	1	B	3
405474	2111	1	WHITE	1	0	0	0	0	0	0	1090	2.5	BIO101	1	C	2
405520	2109	0	ASIAN	0	0	1	0	0	0	0	990	2.7	BIO101	2	D+	1.3
405520	2111	0	ASIAN	0	0	1	0	0	0	0	990	2.7	BIO101	1	D+	1.3
405562	2139	0	WHITE	1	0	0	0	0	0	0	1180	2.8	BIO101	3	C+	2.3
405669	2109	0	WHITE	1	0	0	0	0	0	0	1080	2.8	BIO101	1	C	2
405671	2111	1	WHITE	1	0	0	0	0	0	0	1200	3.7	BIO101	1	B	3
405673	2109	0	WHITE	1	0	0	0	0	0	0	1310	3.6	BIO101	1	B	3
405674	2119	1	WHITE	1	0	0	0	0	0	0	890	3.4	BIO101	2	C	2
405774	2109	1	WHITE	1	0	0	0	0	0	0	1120	3.5	BIO101	2	C-	1.7
405793	2109	0	WHITE	1	0	0	0	0	0	0	950	3.2	BIO101	1	B	3
405801	2131	0	NRESA	0	0	0	0	0	0	0	1230	3.3	BIO101	1	B+	3.3
405846	2139	1	WHITE	1	0	0	0	0	0	0	1320	3.2	BIO101	200	B+	3.3
405853	2111	1	ASIAN	0	0	1	0	0	0	0	960	3.5	BIO101	1	C	2
405854	2141	0	WHITE	1	0	0	0	0	0	0	1170	3.2	BIO101	1	B-	2.7
405880	2121	1	WHITE	1	0	0	0	0	0	0	1010	3.5	BIO101	1	C	2
405918	2121	0	WHITE	1	0	0	0	0	0	0	1320	2.8	BIO101	1	B	3
405925	2109	0	WHITE	1	0	0	0	0	0	0	1140	3.4	BIO101	1	F	0
405962	2109	1	WHITE	1	0	0	0	0	0	0	1070	4.2	BIO101	2	C	2
405994	2109	0	WHITE	1	0	0	0	0	0	0	1310	3.3	BIO101	3	A	4
406005	2121	0	BLACK	0	1	0	0	0	0	0	1030	2.8	BIO101	1	C	2
406037	2109	0	ASIAN	0	0	1	0	0	0	0	1240	3.4	BIO101	2	A	4
406132	2109	0	WHITE	1	0	0	0	0	0	0	1170	3.3	BIO101	1	C	2
406143	2109	1	WHITE	1	0	0	0	0	0	0	1040	2.2	BIO101	1	F	0
406143	2121	1	WHITE	1	0	0	0	0	0	0	1040	2.2	BIO101	1	C+	2.3
406204	2131	0	WHITE	1	0	0	0	0	0	0	1180	3.9	BIO101	1	W
406240	2109	0	WHITE	1	0	0	0	0	0	0	1150	2.9	BIO101	2	C	2
406271	2109	1	WHITE	1	0	0	0	0	0	0	1200	3.7	BIO101	2	C	2
406281	2141	1	WHITE	1	0	0	0	0	0	0	1160	3.5	BIO101	1	B	3
406282	2119	0	WHITE	1	0	0	0	0	0	0	1140	3.1	BIO101	1	C	2
406297	2111	0	WHITE	1	0	0	0	0	0	0	1030	3.2	BIO101	1	C	2
406430	2119	1	NORPT	0	0	0	0	0	0	1	.		BIO101	250	I
406521	2109	1	WHITE	1	0	0	0	0	0	0	1090	3.5	BIO101	1	C	2
406529	2109	1	WHITE	1	0	0	0	0	0	0	1110	2.6	BIO101	2	F	0
406595	2119	0	WHITE	1	0	0	0	0	0	0	930	2.9	BIO101	4	C	2
406611	2111	1	NRESA	0	0	0	0	0	0	0	1160	4.4	BIO101	1	A	4
406636	2111	0	WHITE	1	0	0	0	0	0	0	1070	2.9	BIO101	1	C	2
406667	2109	1	WHITE	1	0	0	0	0	0	0	1130	3.5	BIO101	3	A	4
406709	2109	0	NRESA	0	0	0	0	0	0	0	1190	3.5	BIO101	3	D+	1.3
406718	2111	1	WHITE	1	0	0	0	0	0	0	880	3	BIO101	1	C	2
406776	2131	0	NRESA	0	0	0	0	0	0	0	1170	3.8	BIO101	1	A	4
406790	2109	1	WHITE	1	0	0	0	0	0	0	1090	3.3	BIO101	2	C	2
406796	2111	0	WHITE	1	0	0	0	0	0	0	1310	3.3	BIO101	1	B	3
406821	2109	0	WHITE	1	0	0	0	0	0	0	1150	3.2	BIO101	3	C+	2.3
406827	2109	0	ASIAN	0	0	1	0	0	0	0	1080	2.7	BIO101	1	B	3
[truncated: 3,420 more rows]

## Sheet: PB-1 2014-2018
studyid	TERM	Female	White	Black	Asian	Hispa	AmerInd	Pacif	URM	FG	HSGPA	NSATC	SECTION	GRADE	NGRADE
030780	2159	0	1	0	0	0	0	0	0	.			3	A	4
044064	2159	1	0	0	0	0	0	0	0	.			200	A-	3.7
055490	2159	1	1	0	0	0	0	0	0	.			250	C	2
058052	2179	0	1	0	0	0	0	0	0	.			250	A	4
068906	2149	1	1	0	0	0	0	0	0	.			200	C-	1.7
078266	2159	1	0	0	0	0	0	0	0	.			2	A	4
090741	2189	1	1	0	0	0	0	0	0				250	B	3
102314	2149	1	1	0	0	0	0	0	0	.			200	A	4
140990	2169	0	0	0	0	1	0	0	1	.			4	C	2
146324	2159	0	0	1	0	0	0	0	1	.		1140	200	A	4
192593	2179	0	0	1	0	0	0	0	1	.	3		200	A	4
199453	2189	1	1	0	0	0	0	0	0				250	A	4
220937	2149	1	1	0	0	0	0	0	0	0		1230	3	B	3
225376	2149	1	0	0	0	0	0	0	0	.			250	B-	2.7
233943	2159	1	1	0	0	0	0	0	0	0		1390	3	A	4
242222	2149	1	0	0	1	0	0	0	1	.		1290	200	C	2
243886	2169	0	1	0	0	0	0	0	0	.		1080	250	A	4
246658	2149	0	0	1	0	0	0	0	1	.		1110	200	C	2
247591	2189	1	1	0	0	0	0	0	0				1	B	3
247630	2169	1	1	0	0	0	0	0	0	.		1040	200	A	4
248070	2149	0	1	0	0	0	0	0	0	.		1230	250	F	0
249056	2149	0	0	0	0	0	0	0	0	.		1310	1	F	0
258854	2169	1	0	0	0	0	0	0	0	1			200	A-	3.7
287656	2149	1	1	0	0	0	0	0	0	1			1	C	2
289604	2149	0	1	0	0	0	0	0	0	.	3.9	1450	4	A	4
290950	2189	0	0	0	0	0	0	0	0				200	A-	3.7
323980	2179	1	1	0	0	0	0	0	0	0		1430	200	A	4
325899	2149	0	1	0	0	0	0	0	0	.	2.4	1110	1	F	0
329950	2149	1	0	0	0	1	0	0	1	.		850	200	F	0
332406	2149	0	1	0	0	0	0	0	0	.	3.3	1360	1	C	2
334768	2169	1	0	0	1	0	0	0	1	.		1050	3	B-	2.7
337609	2189	1	0	0	0	1	0	0	1		3.3	770	3	C	2
367983	2169	1	1	0	0	0	0	0	0	.	2.1	1270	1	C	2
371677	2159	1	1	0	0	0	0	0	0	.	2.6	970	3	C-	1.7
375879	2159	1	0	0	1	0	0	0	1	1		830	1	C+	2.3
378184	2159	0	1	0	0	0	0	0	0	.	2.6	1080	3	D	1
381134	2179	0	1	0	0	0	0	0	0	0	2.2	990	4	C	2
381389	2149	1	1	0	0	0	0	0	0	.			2	D+	1.3
384707	2169	1	0	1	0	0	0	0	1	.	2.3	890	200	B	3
385234	2149	1	1	0	0	0	0	0	0	0	4	1360	3	A	4
388118	2149	0	1	0	0	0	0	0	0	.	3.4	1270	3	A-	3.7
392154	2159	1	1	0	0	0	0	0	0	.	3.7	1510	200	A	4
393040	2159	1	1	0	0	0	0	0	0	.	3.3	1110	2	A-	3.7
399638	2149	1	0	0	0	1	0	0	1	1	3.2	910	1	D	1
399975	2159	0	0	0	0	0	0	0	0	.	3.6	1420	3	C-	1.7
401108	2149	1	1	0	0	0	0	0	0	.	2.6	1050	3	F	0
402398	2149	0	1	0	0	0	0	0	0	.			1	D	1
403011	2159	1	0	1	0	0	0	0	1	.		860	200	C-	1.7
405270	2149	1	1	0	0	0	0	0	0	.	3.4	1280	200	B	3
405845	2149	0	1	0	0	0	0	0	0	.	3.1	1320	3	B	3
407022	2149	0	1	0	0	0	0	0	0	0		990	4	A-	3.7
408669	2159	1	1	0	0	0	0	0	0	1			2	B	3
411531	2149	1	1	0	0	0	0	0	0	.	2.7	1060	250	I	0
416429	2159	0	0	0	0	0	0	0	0	.			250	I	0
418681	2149	0	1	0	0	0	0	0	0	.	3	1290	3	C+	2.3
419802	2149	1	1	0	0	0	0	0	0	.	3.8	1010	2	B	3
420398	2149	1	1	0	0	0	0	0	0	.	3.3	1160	3	B	3
425885	2169	0	1	0	0	0	0	0	0	.			250	C+	2.3
426316	2189	0	1	0	0	0	0	0	0		4	1540	3	A	4
427066	2149	0	1	0	0	0	0	0	0	.		1160	1	D	1
429355	2149	0	1	0	0	0	0	0	0	.	2.9	1110	3	D	1
432934	2159	1	1	0	0	0	0	0	0	.	3.2	1210	1	C	2
435713	2169	0	1	0	0	0	0	0	0	0		970	3	C	2
437978	2149	0	1	0	0	0	0	0	0	.	2.9	1150	4	B+	3.3
438668	2179	0	1	0	0	0	0	0	0	1	2.6	1130	1	C	2
438994	2159	0	1	0	0	0	0	0	0	.	3.1	1260	2	B+	3.3
439018	2169	0	1	0	0	0	0	0	0	.	2.9	1130	200	A-	3.7
439746	2179	0	0	1	0	0	0	0	1	.	2.8	870	2	D+	1.3
439764	2149	1	1	0	0	0	0	0	0	.	3.6	1020	3	B	3
442457	2159	1	1	0	0	0	0	0	0	.	3.1	1240	200	B-	2.7
443516	2169	1	1	0	0	0	0	0	0	0	2.9	1370	2	A	4
446046	2159	1	0	0	0	0	0	0	0	.	3.1	1020	3	B	3
446620	2149	1	1	0	0	0	0	0	0	.	4	1000	3	C	2
446933	2159	0	0	0	0	0	0	0	0	.	3.1	1420	4	W	0
446961	2149	0	0	0	0	0	0	0	0	.			250	B	3
449032	2149	0	1	0	0	0	0	0	0	1	3.3	1050	1	C	2
449235	2149	0	1	0	0	0	0	0	0	.	2.9	1110	200	B+	3.3
449659	2179	1	0	0	0	0	0	0	0	.			2	F	0
451316	2149	1	1	0	0	0	0	0	0	1	3.2	800	250	C+	2.3
451331	2179	1	1	0	0	0	0	0	0	.	3.6	1110	1	F	0
451708	2149	0	0	1	0	0	0	0	1	.	3.2	1180	3	A-	3.7
451759	2149	0	1	0	0	0	0	0	0	1			1	C	2
451885	2179	0	1	0	0	0	0	0	0	.	3.6	1070	250	B-	2.7
451887	2149	0	1	0	0	0	0	0	0	.	3	1150	4	C	2
451979	2149	0	0	0	0	1	0	0	1	.		1200	4	B	3
452088	2149	0	0	0	0	0	0	0	0	.		990	3	C	2
453303	2149	1	1	0	0	0	0	0	0	0	4.1	1320	1	A	4
454024	2149	1	0	1	0	0	0	0	1	.	3.3	930	2	D	1
454244	2149	1	1	0	0	0	0	0	0	.	3.4	1280	200	D+	1.3
454579	2149	0	1	0	0	0	0	0	0	.	3	1030	4	C+	2.3
454648	2179	0	1	0	0	0	0	0	0	0	3.2	1050	2	A-	3.7
454669	2149	0	1	0	0	0	0	0	0	.	3.7	1270	3	B+	3.3
454773	2169	1	0	1	0	0	0	0	1	1	2.2	880	4	C-	1.7
455365	2149	0	1	0	0	0	0	0	0	0	3.1	1200	3	B	3
455541	2149	1	0	1	0	0	0	0	1	.	2.9	1130	2	F	0
455596	2159	1	0	0	0	0	0	0	0	.	3.9	1230	3	C-	1.7
455752	2179	1	1	0	0	0	0	0	0	0		1280	200	B+	3.3
455896	2149	1	1	0	0	0	0	0	0	0		1130	1	B	3
457512	2159	1	1	0	0	0	0	0	0	.			2	I	0
457731	2149	1	0	0	0	0	0	0	0	.	2.8	1040	3	F	0
457733	2149	0	1	0	0	0	0	0	0	.	3.7	1310	1	B	3
457840	2149	1	0	0	1	0	0	0	1	1		1200	3	C+	2.3
458559	2149	1	1	0	0	0	0	0	0	1			3	B-	2.7
459032	2159	0	1	0	0	0	0	0	0	.	4.9	1310	1	C+	2.3
460925	2149	1	1	0	0	0	0	0	0	.	2.9	1070	3	C+	2.3
461572	2159	1	1	0	0	0	0	0	0	.		1050	1	D+	1.3
461662	2159	1	1	0	0	0	0	0	0	0	3.2	1100	3	C+	2.3
461969	2149	1	0	0	0	1	0	0	1	.	2.5	1140	4	A-	3.7
462543	2149	0	1	0	0	0	0	0	0	.	3.3	1110	3	C+	2.3
462721	2159	1	1	0	0	0	0	0	0	0		1350	200	A	4
462974	2149	1	1	0	0	0	0	0	0	.	3.2	1120	3	D	1
463157	2149	0	1	0	0	0	0	0	0	1		920	3	C-	1.7
463244	2169	0	1	0	0	0	0	0	0	.	2.7	1000	3	B	3
463373	2159	1	1	0	0	0	0	0	0	1		1210	2	C+	2.3
463770	2149	0	1	0	0	0	0	0	0	.	3.5	1320	3	F	0
464229	2149	1	1	0	0	0	0	0	0	.	3.1	1110	2	C-	1.7
464229	2159	1	1	0	0	0	0	0	0	.	3.1	1110	4	C+	2.3
464484	2149	1	1	0	0	0	0	0	0	1	3.3	1160	3	F	0
464842	2159	0	1	0	0	0	0	0	0	.	3.3	1130	3	C+	2.3
464992	2149	0	0	0	0	0	0	0	0	.	3.2	1340	4	B	3
465403	2149	1	1	0	0	0	0	0	0	.	3.7	1130	3	C-	1.7
466488	2159	1	0	1	0	0	0	0	1	.	2.9	1050	3	F	0
467864	2149	1	1	0	0	0	0	0	0	.	2.9	1130	3	C	2
467974	2149	0	1	0	0	0	0	0	0	.	2.3	900	4	B	3
468245	2159	0	0	0	1	0	0	0	1	.	2.3	1030	2	C	2
468505	2159	0	1	0	0	0	0	0	0	.	3.2	1140	2	C	2
468563	2149	0	1	0	0	0	0	0	0	0	4	1180	4	D	1
468563	2159	0	1	0	0	0	0	0	0	0	4	1180	200	D+	1.3
468878	2169	0	1	0	0	0	0	0	0	.	3.9	1070	3	C-	1.7
469232	2149	1	1	0	0	0	0	0	0	.	2.8	1060	1	C-	1.7
469748	2159	0	1	0	0	0	0	0	0	.	2.9	1160	2	C	2
469847	2149	1	1	0	0	0	0	0	0	1	3.3	1100	1	B	3
469950	2149	0	1	0	0	0	0	0	0	.	2.8	1040	1	C-	1.7
470012	2149	1	1	0	0	0	0	0	0	.	3	1250	3	D+	1.3
470228	2159	1	1	0	0	0	0	0	0	.	3.1	1110	4	B+	3.3
470532	2149	1	1	0	0	0	0	0	0	.	2.7	1130	1	D+	1.3
471069	2169	1	1	0	0	0	0	0	0	0	3.5	1240	1	C	2
471114	2149	0	1	0	0	0	0	0	0	.	3.3	1230	3	C	2
471120	2149	0	0	0	1	0	0	0	1	.	4.2	1270	1	B	3
471231	2149	1	0	0	0	1	0	0	1	.	2.8	980	1	F	0
471231	2169	1	0	0	0	1	0	0	1	.	2.8	980	3	B	3
471624	2149	1	1	0	0	0	0	0	0	.	2.6	1130	3	C	2
471683	2169	0	1	0	0	0	0	0	0	0	2.1	1210	3	C+	2.3
471771	2149	1	0	0	0	1	0	0	1	.	3.4	950	3	C	2
472628	2149	0	1	0	0	0	0	0	0	.	4.3	1260	2	C	2
472736	2149	1	0	0	0	0	0	0	0	.	3.1	1130	3	C	2
472847	2149	0	0	0	0	0	0	0	0	.	4.2	1280	1	A	4
473037	2149	0	0	0	0	0	0	0	0	.	2.8	1240	4	B	3
473333	2169	1	0	0	0	1	0	0	1	.		1020	3	F	0
473360	2149	0	1	0	0	0	0	0	0	.	3.5	1230	2	B-	2.7
473891	2169	1	1	0	0	0	0	0	0	.	2.5	1170	3	C-	1.7
474725	2149	1	0	0	0	0	0	1	1	.		990	1	F	0
474761	2159	0	0	1	0	0	0	0	1	.	2.9	1070	200	F	0
474781	2149	1	0	1	0	0	0	0	1	.	1.7	970	200	B+	3.3
474950	2149	0	0	1	0	0	0	0	1	.	3.3	940	3	B+	3.3
475104	2159	0	1	0	0	0	0	0	0	1	3.2	1100	3	A	4
475158	2149	0	1	0	0	0	0	0	0	.	2.1	1210	1	D	1
475215	2149	0	1	0	0	0	0	0	0	.	3	1160	1	F	0
475318	2149	1	0	1	0	0	0	0	1	.	3	960	2	C+	2.3
475829	2159	1	0	0	0	1	0	0	1	0		980	1	W	0
476854	2159	1	1	0	0	0	0	0	0	.	2.9	1190	4	B-	2.7
477451	2149	0	0	0	0	1	0	0	1	.	3.7	1050	1	B	3
477483	2149	1	1	0	0	0	0	0	0	0	1.8	970	1	C	2
477877	2159	1	1	0	0	0	0	0	0	0	2.2	870	2	F	0
477945	2159	1	1	0	0	0	0	0	0	.	3.7	1100	3	I	0
477961	2149	1	1	0	0	0	0	0	0	.	3.3	1080	3	C+	2.3
478259	2179	1	1	0	0	0	0	0	0	1	2.5	780	3	C	2
479177	2159	0	1	0	0	0	0	0	0	.	3	1040	4	C+	2.3
479635	2149	1	1	0	0	0	0	0	0	.	3.3	1070	3	A	4
479870	2149	0	0	0	1	0	0	0	1	.	2.5	940	2	D	1
480394	2149	1	1	0	0	0	0	0	0	.	2.5	1140	3	D+	1.3
480408	2149	1	1	0	0	0	0	0	0	.	3.3	1160	2	B-	2.7
481070	2149	0	1	0	0	0	0	0	0	.	4.5	1310	2	A	4
481095	2159	1	1	0	0	0	0	0	0	0	2.2	1320	3	C	2
481162	2149	0	1	0	0	0	0	0	0	.	2.6	1080	3	B-	2.7
481263	2179	1	0	0	0	1	0	0	1	.	3.6	920	3	W	0
481317	2149	0	1	0	0	0	0	0	0	.	2.8	1190	2	B-	2.7
481711	2149	1	1	0	0	0	0	0	0	.			3	C	2
481888	2159	0	1	0	0	0	0	0	0	.	4	1560	1	B-	2.7
481961	2149	0	1	0	0	0	0	0	0	.	2.7	1110	1	B-	2.7
482134	2159	0	0	0	0	1	0	0	1	1	2.7	1120	2	F	0
482294	2179	1	1	0	0	0	0	0	0	0	3.3		2	C	2
482417	2149	1	0	0	0	1	0	0	1	.	3.1	1060	2	C+	2.3
482594	2159	1	1	0	0	0	0	0	0	0	3.3	1110	2	A-	3.7
483156	2149	0	1	0	0	0	0	0	0	.	3.1	1160	3	B	3
484187	2149	0	0	0	0	0	0	0	0	.	3.9	990	200	B-	2.7
484671	2149	0	1	0	0	0	0	0	0	.	2.6	970	3	B-	2.7
484908	2149	0	1	0	0	0	0	0	0	.	3.9	1110	2	B	3
484944	2159	0	1	0	0	0	0	0	0	.	3.5	1260	1	C	2
484988	2149	1	1	0	0	0	0	0	0	.	3.9	1080	2	B	3
484992	2159	0	0	1	0	0	0	0	1	.	3	860	3	D+	1.3
485286	2149	1	1	0	0	0	0	0	0	.			4	W	0
485386	2159	0	1	0	0	0	0	0	0	0	2.5	980	2	D	1
485500	2169	1	1	0	0	0	0	0	0	.	2.9	1010	3	D	1
485554	2149	1	1	0	0	0	0	0	0	.	4	1410	3	A	4
485603	2149	1	0	0	1	0	0	0	1	.	2.4	1150	1	D	1
485641	2149	1	0	0	1	0	0	0	1	.	3.4	970	4	C+	2.3
485647	2149	1	0	0	0	1	0	0	1	.	3	520	4	F	0
485747	2149	0	1	0	0	0	0	0	0	.	4	1330	3	A	4
485828	2149	0	1	0	0	0	0	0	0	.	3.3	1130	1	B	3
485878	2149	0	0	0	0	1	0	0	1	.	2.7	1000	4	B	3
485893	2149	0	1	0	0	0	0	0	0	0	1.8	880	3	F	0
485946	2149	0	1	0	0	0	0	0	0	.	2.9	900	4	C	2
485964	2159	0	1	0	0	0	0	0	0	1		1000	3	B-	2.7
486022	2179	1	1	0	0	0	0	0	0	.	2.9	1150	4	B-	2.7
486082	2149	1	1	0	0	0	0	0	0	1	3.6	1310	3	B	3
487394	2159	1	1	0	0	0	0	0	0	.	4.4	1160	3	B-	2.7
487803	2149	0	1	0	0	0	0	0	0	1	3.3	1130	2	B-	2.7
488062	2149	0	0	0	0	0	0	0	0	.		1140	4	C+	2.3
488127	2169	1	1	0	0	0	0	0	0	.	3.2	1280	4	C	2
488873	2169	1	1	0	0	0	0	0	0	.	3.2	1180	2	B	3
488916	2169	1	1	0	0	0	0	0	0	.	3.5	1250	3	B-	2.7
489094	2149	0	1	0	0	0	0	0	0	.	3.3	1080	1	B+	3.3
489302	2149	0	1	0	0	0	0	0	0	.	3.2	1420	1	C	2
489337	2159	1	0	0	0	0	0	0	0	.	3.3	1370	4	C	2
489876	2169	1	1	0	0	0	0	0	0	.	2.9	990	3	F	0
490069	2149	1	1	0	0	0	0	0	0	.	4	1280	3	A	4
490133	2149	1	1	0	0	0	0	0	0	.	3	1060	4	B	3
490192	2149	1	1	0	0	0	0	0	0	.	3.9	1240	2	B+	3.3
490231	2169	1	1	0	0	0	0	0	0	0		1100	3	B	3
490616	2149	0	1	0	0	0	0	0	0	1		1080	3	C	2
490984	2149	0	1	0	0	0	0	0	0	.			4	C+	2.3
491405	2149	1	1	0	0	0	0	0	0	.	3.7	1130	2	B	3
491767	2149	0	0	0	0	0	0	0	0	.	3	1260	2	B	3
491822	2169	0	1	0	0	0	0	0	0	1		1210	3	B-	2.7
492100	2149	0	1	0	0	0	0	0	0	.	2.9	1030	1	C-	1.7
492174	2159	0	1	0	0	0	0	0	0	.	4.1	1210	3	C+	2.3
492485	2159	1	1	0	0	0	0	0	0	.	3.4	1000	3	C	2
492558	2149	0	1	0	0	0	0	0	0	.	2.9	1090	4	C	2
492574	2149	1	0	0	0	1	0	0	1	0	3.1	1130	3	F	0
492829	2149	0	1	0	0	0	0	0	0	.	3.1	1100	1	C-	1.7
492842	2149	1	1	0	0	0	0	0	0	.	3.2	990	3	C-	1.7
492866	2159	1	1	0	0	0	0	0	0	.	3.8	1190	3	C	2
492867	2159	1	1	0	0	0	0	0	0	.	3.7	1310	2	A	4
492917	2149	1	1	0	0	0	0	0	0	.	3.9	1050	3	B+	3.3
492949	2169	0	1	0	0	0	0	0	0	1		920	1	D+	1.3
493070	2159	0	0	0	1	0	0	0	1	.	3.5	1290	3	B-	2.7
493414	2149	1	1	0	0	0	0	0	0	.	3.6	1180	3	A-	3.7
493580	2149	1	1	0	0	0	0	0	0	.	3.2	1110	3	B-	2.7
493772	2159	1	1	0	0	0	0	0	0	0	3.3	1260	2	B	3
493776	2169	1	0	0	0	1	0	0	1	1	3.8	990	3	C	2
494035	2169	1	1	0	0	0	0	0	0	.	2.7	1150	3	B	3
494060	2149	1	0	0	0	1	0	0	1	.	2.9	790	4	F	0
494322	2149	1	0	0	0	0	0	0	0	.	3.4	1240	1	C+	2.3
494336	2149	0	0	1	0	0	0	0	1	.	2.5	1100	4	F	0
494338	2179	1	1	0	0	0	0	0	0	0	4.8	1260	1	A	4
495006	2149	0	1	0	0	0	0	0	0	.	3	1070	1	D+	1.3
495133	2149	1	0	0	0	1	0	0	1	0	2.2	960	1	C	2
495275	2169	1	0	0	0	1	0	0	1	.	2.9	920	3	D+	1.3
495520	2149	1	1	0	0	0	0	0	0	.	2.6	1010	1	D+	1.3
495817	2149	0	1	0	0	0	0	0	0	.	2.9	1200	1	F	0
495926	2149	1	0	0	0	1	0	0	1	.	2.9	1110	2	C	2
496035	2159	1	0	0	1	0	0	0	1	.	2.9	890	200	C+	2.3
496042	2149	1	0	0	0	1	0	0	1	.	4	1180	3	A	4
496058	2159	1	1	0	0	0	0	0	0	.	3.5	1190	2	C	2
496218	2149	1	1	0	0	0	0	0	0	.	2.6	960	3	B	3
496323	2149	0	1	0	0	0	0	0	0	.	2.6	1160	3	D+	1.3
496336	2149	0	1	0	0	0	0	0	0	.	3.5	1220	2	A	4
496437	2169	1	1	0	0	0	0	0	0	.	3.3	1310	2	B	3
496451	2149	1	0	0	0	0	0	0	0	.	4.2	1330	1	A-	3.7
496675	2149	0	1	0	0	0	0	0	0	.	2.8	1100	1	F	0
496680	2149	1	0	0	1	0	0	0	1	.	2.4	870	3	C+	2.3
496723	2159	1	1	0	0	0	0	0	0	.	3.5	1320	2	B	3
496901	2159	1	0	0	0	0	0	0	0	.	3.8	1130	3	B-	2.7
496987	2149	0	1	0	0	0	0	0	0	.	3.5	1400	3	A-	3.7
497028	2149	1	0	1	0	0	0	0	1	.	3.7	970	2	C	2
497235	2159	1	1	0	0	0	0	0	0	0	4	1350	3	A	4
497719	2149	1	1	0	0	0	0	0	0	0	4.5	1500	2	A	4
497783	2149	1	0	0	0	1	0	0	1	.	3.3	980	3	C+	2.3
497944	2149	0	1	0	0	0	0	0	0	.	3.7	1190	3	B-	2.7
497998	2169	1	1	0	0	0	0	0	0	.	3.3	1130	2	C-	1.7
498005	2169	0	1	0	0	0	0	0	0	.	2.9	1110	2	C	2
498010	2149	1	1	0	0	0	0	0	0	.	3.3	1230	3	C	2
498248	2149	1	1	0	0	0	0	0	0	.	2.9	1060	3	C	2
498441	2149	1	1	0	0	0	0	0	0	.	3	1160	4	D	1
498499	2149	0	1	0	0	0	0	0	0	.	3.6	1240	2	A-	3.7
498508	2149	0	1	0	0	0	0	0	0	.	3	1050	4	C	2
498590	2149	1	1	0	0	0	0	0	0	0	3.6	1310	3	A	4
498650	2149	0	0	0	0	1	0	0	1	0	3.9	1270	2	C+	2.3
498691	2149	0	1	0	0	0	0	0	0	.	3.1	1090	3	C-	1.7
498850	2149	0	1	0	0	0	0	0	0	.	3.2	1170	3	C	2
498875	2149	1	1	0	0	0	0	0	0	1	3	810	3	D	1
498994	2149	1	0	1	0	0	0	0	1	.	3.6	930	4	F	0
499012	2149	1	0	0	0	1	0	0	1	.	2.7	920	1	D	1
499040	2149	0	1	0	0	0	0	0	0	.	3.6	1070	3	B	3
499064	2159	0	1	0	0	0	0	0	0	.	2.5	1230	3	D	1
499371	2149	1	1	0	0	0	0	0	0	.	2.9	920	3	C	2
499560	2149	1	1	0	0	0	0	0	0	.	4.5	1220	3	A	4
499568	2149	0	1	0	0	0	0	0	0	.	3.4	1060	4	B	3
500064	2149	0	0	0	0	0	0	0	0	.	2.9	1250	4	B	3
500087	2149	0	0	1	0	0	0	0	1	.	1.8	950	2	C	2
500191	2149	0	1	0	0	0	0	0	0	.	3.4	1260	1	C-	1.7
500302	2149	1	1	0	0	0	0	0	0	.	4	1170	3	A	4
500429	2149	0	1	0	0	0	0	0	0	.	3.1	1130	3	C	2
500594	2149	0	0	0	0	1	0	0	1	.	2.6	1080	1	C	2
500665	2149	1	1	0	0	0	0	0	0	.	3.2	1000	1	D	1
500763	2159	1	1	0	0	0	0	0	0	.	4.2	1220	1	A	4
500774	2149	1	1	0	0	0	0	0	0	.	3.5	1170	2	C+	2.3
500786	2149	1	1	0	0	0	0	0	0	.	2.9	1260	1	F	0
500786	2159	1	1	0	0	0	0	0	0	.	2.9	1260	3	C+	2.3
500873	2169	1	1	0	0	0	0	0	0	.	3	1150	3	C	2
501016	2159	0	1	0	0	0	0	0	0	.	4.4	1310	2	A	4
501092	2159	0	1	0	0	0	0	0	0	.	3.2	1250	3	C	2
501115	2149	1	1	0	0	0	0	0	0	.	3.2	1040	3	C	2
501782	2149	1	1	0	0	0	0	0	0	.	2.6	1130	4	C	2
501849	2159	1	1	0	0	0	0	0	0	.	3.4	1020	3	C+	2.3
501924	2149	1	0	0	0	0	0	0	0	.	3.1	1090	200	I	0
501950	2159	0	0	0	1	0	0	0	1	.	3.8	1110	200	A-	3.7
502390	2149	0	1	0	0	0	0	0	0	.	3.1	1310	3	C-	1.7
502958	2159	0	0	0	0	1	0	0	1	0	2.2	1060	2	B+	3.3
502966	2169	0	1	0	0	0	0	0	0	.	3.3	1390	2	C	2
503059	2149	0	1	0	0	0	0	0	0	.		1110	3	D+	1.3
503074	2179	0	1	0	0	0	0	0	0	.	3.3	1260	2	B	3
503123	2159	0	1	0	0	0	0	0	0	.	3.3	1140	2	D	1
503270	2159	1	0	0	0	1	0	0	1	.	3.1	1130	200	F	0
503434	2149	1	0	0	0	1	0	0	1	.	3.4	920	3	C+	2.3
503527	2149	0	1	0	0	0	0	0	0	.	3.2	1180	4	C	2
503623	2149	0	1	0	0	0	0	0	0	.	3	1240	3	B	3
503735	2149	1	0	0	0	1	0	0	1	.	3.2	1140	3	D	1
503950	2149	1	0	0	0	1	0	0	1	.	3.1	1200	3	F	0
503973	2149	0	0	0	1	0	0	0	1	.	2.9	1130	1	C	2
503991	2159	1	1	0	0	0	0	0	0	.	2.9	1030	2	C	2
504180	2149	0	1	0	0	0	0	0	0	.	3	1130	3	B-	2.7
504351	2149	1	1	0	0	0	0	0	0	.	3.2	1050	3	D+	1.3
504801	2149	1	0	0	0	1	0	0	1	.			250	W	0
504849	2159	0	0	0	0	1	0	0	1	1	2.3	990	4	C+	2.3
504864	2159	1	0	1	0	0	0	0	1	.	2.8	730	1	F	0
504965	2159	0	0	0	0	0	0	0	0	.	2.9	1130	3	C-	1.7
505059	2149	0	1	0	0	0	0	0	0	0	2.2	810	2	C+	2.3
505097	2149	0	0	0	0	0	0	0	0	.	2.9	1370	1	B-	2.7
505145	2149	1	1	0	0	0	0	0	0	.	2.7	1010	2	F	0
505196	2159	1	1	0	0	0	0	0	0	1	4	1260	4	A-	3.7
505311	2149	1	1	0	0	0	0	0	0	.	3.2	1190	1	B	3
505415	2149	1	0	0	0	0	0	0	0	0	1	1100	3	C	2
505647	2149	1	0	0	0	1	0	0	1	.	2.7	820	200	C-	1.7
505741	2159	1	1	0	0	0	0	0	0	0	3.5	1030	3	C-	1.7
506170	2149	1	0	1	0	0	0	0	1	.	3.3	1010	1	C+	2.3
506353	2159	0	1	0	0	0	0	0	0	.	2.8	1110	3	C-	1.7
506469	2149	1	1	0	0	0	0	0	0	1	3.6	1190	3	B-	2.7
506506	2149	0	0	0	0	0	0	0	0	.	3	1240	3	C	2
506516	2189	0	1	0	0	0	0	0	0		3.2	1300	4	C	2
506732	2149	0	0	0	1	0	0	0	1	.	3.2	1240	4	A-	3.7
506862	2149	0	1	0	0	0	0	0	0	.	4.5	1420	1	A	4
507058	2149	0	1	0	0	0	0	0	0	0	3.1	1040	2	C+	2.3
507205	2149	1	0	0	0	0	0	0	0	0	3.6	1340	2	C+	2.3
507207	2149	1	0	0	0	1	0	0	1	.		930	2	D+	1.3
507332	2149	1	1	0	0	0	0	0	0	.	3.5	1240	3	A-	3.7
507507	2179	1	0	1	0	0	0	0	1	1	2.7	960	1	F	0
507539	2149	1	0	0	0	0	0	0	0	.	4.3	1120	4	B-	2.7
507542	2179	1	1	0	0	0	0	0	0	.	3.7	1170	1	B+	3.3
507544	2149	0	0	0	0	1	0	0	1	1			2	F	0
508544	2149	1	1	0	0	0	0	0	0	.	3.9	1130	3	B	3
509213	2149	0	1	0	0	0	0	0	0	.	3	1120	3	B	3
509412	2159	0	1	0	0	0	0	0	0	.	3.9	1150	1	C-	1.7
509629	2159	0	1	0	0	0	0	0	0	.	2.8	1220	2	B	3
509681	2159	0	1	0	0	0	0	0	0	.	3.2	1250	2	B	3
509717	2149	1	1	0	0	0	0	0	0	1	2.8	910	3	D+	1.3
509717	2159	1	1	0	0	0	0	0	0	1	2.8	910	200	B-	2.7
509859	2159	1	0	0	0	0	0	0	0	1		1180	1	A	4
509908	2169	0	1	0	0	0	0	0	0	.	3.2	1180	3	B	3
509952	2159	0	0	0	0	0	0	0	0	.	2.6	1130	3	D+	1.3
509953	2149	0	1	0	0	0	0	0	0	.	3.2	1190	2	C+	2.3
510014	2159	0	1	0	0	0	0	0	0	.	2.7	1170	2	B	3
510069	2159	1	0	0	0	1	0	0	1	.		950	200	B+	3.3
510259	2149	0	1	0	0	0	0	0	0	.	2.8	1110	3	C	2
510277	2149	0	1	0	0	0	0	0	0	.	2.6	1080	2	C-	1.7
510419	2149	1	1	0	0	0	0	0	0	.	3.6	1070	3	C-	1.7
510634	2149	1	0	0	0	0	0	0	0	.	2.8	1050	3	B-	2.7
510648	2149	0	1	0	0	0	0	0	0	.	2.6	1000	1	F	0
510713	2159	0	0	0	0	0	0	0	0	.	3.2	1400	4	A-	3.7
510872	2159	1	1	0	0	0	0	0	0	1			2	W	0
511019	2149	1	0	0	0	1	0	0	1	.	3.3	1050	1	B	3
511123	2149	1	0	0	0	0	0	0	0	.	2.6	1040	3	C-	1.7
511367	2149	0	0	0	0	1	0	0	1	.	2.5	1190	2	B-	2.7
511401	2149	0	1	0	0	0	0	0	0	.	3.7	980	3	B	3
511410	2159	1	1	0	0	0	0	0	0	.	3.2	1060	1	F	0
511415	2149	1	1	0	0	0	0	0	0	1	2.3	920	1	B-	2.7
511428	2149	1	0	0	0	0	0	0	0	.	3	1150	4	D	1
511456	2149	1	1	0	0	0	0	0	0	.	3.1	1020	1	F	0
511558	2159	1	1	0	0	0	0	0	0	.	2.8	1040	2	D	1
511745	2149	1	1	0	0	0	0	0	0	0	3.7	1330	2	A	4
511871	2149	0	1	0	0	0	0	0	0	.	2.9	1040	2	C-	1.7
512118	2149	1	1	0	0	0	0	0	0	.	3.5	1010	1	F	0
512152	2169	0	0	0	0	0	0	0	0	0	3.6	1260	2	B+	3.3
512263	2179	0	1	0	0	0	0	0	0	.	2.6	1100	1	B-	2.7
512614	2149	0	1	0	0	0	0	0	0	0		1130	3	D+	1.3
512614	2159	0	1	0	0	0	0	0	0	0		1130	3	C-	1.7
512943	2149	1	1	0	0	0	0	0	0	0	3.6	1150	3	C-	1.7
513000	2149	1	1	0	0	0	0	0	0	0	3.1	1070	2	A-	3.7
513036	2149	1	1	0	0	0	0	0	0	0	4.6	1150	1	A-	3.7
513100	2149	1	0	0	0	1	0	0	1	1	2.8	940	2	F	0
513122	2159	0	1	0	0	0	0	0	0	.		1210	1	F	0
513372	2149	1	1	0	0	0	0	0	0	0	2.5	1070	4	F	0
513430	2149	1	1	0	0	0	0	0	0	0	4.3	1440	1	A	4
513461	2149	0	1	0	0	0	0	0	0	.			3	A	4
513766	2149	1	1	0	0	0	0	0	0	0	3.9	1240	2	B+	3.3
513780	2149	1	1	0	0	0	0	0	0	0	3	1050	4	B-	2.7
513831	2149	1	1	0	0	0	0	0	0	0	4.4	1400	3	A	4
513915	2149	1	0	0	0	0	0	0	0	.			4	F	0
514119	2159	0	1	0	0	0	0	0	0	0	3.7	1160	2	F	0
514226	2169	1	1	0	0	0	0	0	0	0		1110	3	F	0
514226	2179	1	1	0	0	0	0	0	0	0		1110	4	B-	2.7
514276	2149	1	0	0	0	0	0	0	0	0	3.4	1240	2	C-	1.7
514292	2159	0	1	0	0	0	0	0	0	.			3	B-	2.7
514308	2149	0	0	0	1	0	0	0	1	.			3	C-	1.7
514353	2149	1	1	0	0	0	0	0	0	0	3.7	1180	1	B-	2.7
514363	2149	1	1	0	0	0	0	0	0	0	4.3	1260	1	C	2
514381	2159	0	1	0	0	0	0	0	0	0	3	1050	3	C+	2.3
514386	2149	1	0	0	1	0	0	0	1	1	4.2	1240	3	B+	3.3
514389	2149	1	1	0	0	0	0	0	0	0	3.8	1440	1	A-	3.7
514417	2149	1	1	0	0	0	0	0	0	1	3.7	1150	3	C+	2.3
514419	2149	0	1	0	0	0	0	0	0	1	3.5	1380	1	B	3
514424	2169	1	1	0	0	0	0	0	0	0	3.6	1240	2	B	3
514431	2149	1	1	0	0	0	0	0	0	0	4.6	1190	3	C	2
514432	2159	1	0	0	0	1	0	0	1	0	4.2	1300	4	B	3
514467	2169	1	1	0	0	0	0	0	0	0	2.7	990	1	C	2
514477	2149	1	0	0	0	1	0	0	1	0	3.3	960	4	C+	2.3
514503	2149	0	1	0	0	0	0	0	0	0	3.1	1070	1	B-	2.7
514517	2149	1	1	0	0	0	0	0	0	0	4.1	1260	3	A	4
514607	2149	1	0	0	0	1	0	0	1	1	3.8	960	3	C	2
514621	2149	0	0	0	0	1	0	0	1	0	3.7	1310	1	A	4
514674	2149	1	1	0	0	0	0	0	0	0	3.7	1300	2	B+	3.3
514686	2149	0	1	0	0	0	0	0	0	0	4.1	1470	2	A	4
514691	2149	0	1	0	0	0	0	0	0	0	3.6	1120	3	B-	2.7
514726	2149	1	1	0	0	0	0	0	0	1	4	1280	1	B	3
514789	2149	1	0	1	0	0	0	0	1	1	3	860	1	D	1
514836	2149	0	1	0	0	0	0	0	0	0	3.4	1090	1	B	3
514960	2149	1	1	0	0	0	0	0	0	1			200	D	1
514961	2149	1	0	0	0	0	0	0	0	.			2	D	1
515011	2149	1	1	0	0	0	0	0	0	.			3	B	3
515204	2149	1	0	1	0	0	0	0	1	1		1170	3	A	4
515233	2149	0	0	0	1	0	0	0	1	.	3.8		1	B	3
515246	2149	1	1	0	0	0	0	0	0	0	3.8	1210	1	C-	1.7
515252	2189	1	1	0	0	0	0	0	0			1040	2	W
515304	2149	0	1	0	0	0	0	0	0	1	3.4	1210	2	B+	3.3
515311	2149	1	0	1	0	0	0	0	1	1	2.8	1040	1	D	1
515317	2149	0	1	0	0	0	0	0	0	1	4.2	1200	4	A	4
515323	2149	1	0	0	0	1	0	0	1	0	3	900	1	D+	1.3
515344	2149	1	1	0	0	0	0	0	0	0	3.1	1420	1	A-	3.7
515353	2149	1	1	0	0	0	0	0	0	0	3.7	1360	4	C+	2.3
515359	2149	1	1	0	0	0	0	0	0	1	3.5	1050	2	B-	2.7
515362	2159	1	0	0	0	1	0	0	1	0	3.6	1100	1	F	0
515389	2189	1	1	0	0	0	0	0	0		2.8	1170	3	B	3
515414	2149	1	0	1	0	0	0	0	1	1	3.2	1010	2	B+	3.3
515418	2149	1	1	0	0	0	0	0	0	0	4.2	1340	1	A	4
515513	2149	1	1	0	0	0	0	0	0	0	3.6	1270	3	B+	3.3
515527	2169	0	1	0	0	0	0	0	0	0	2.8	1130	3	C	2
515529	2189	1	0	0	1	0	0	0	1		3.3	860	200	B	3
515538	2149	0	1	0	0	0	0	0	0	0	3.5	1250	3	C+	2.3
515543	2149	0	1	0	0	0	0	0	0	0	4.2	1240	2	A	4
515553	2149	1	1	0	0	0	0	0	0	0	4.4	1290	1	A	4
515562	2159	1	0	1	0	0	0	0	1	1	2.7	920	3	F	0
515562	2169	1	0	1	0	0	0	0	1	1	2.7	920	3	C	2
515578	2149	1	1	0	0	0	0	0	0	0	3.2	1260	2	A	4
515602	2179	1	1	0	0	0	0	0	0	0	2.8	940	3	W	0
515606	2149	1	0	1	0	0	0	0	1	1	3	1020	3	D	1
515617	2149	0	0	0	0	1	0	0	1	0	3.7	1130	250	A-	3.7
515636	2169	1	1	0	0	0	0	0	0	1	3.1	1140	4	F	0
515670	2149	0	1	0	0	0	0	0	0	0	4	1420	2	B+	3.3
515717	2149	1	0	0	1	0	0	0	1	1	3.6	1180	3	C	2
515725	2149	1	1	0	0	0	0	0	0	0	3.1	1020	2	B-	2.7
515739	2149	1	0	0	0	1	0	0	1	1	2.8	970	3	C-	1.7
515750	2159	0	1	0	0	0	0	0	0	0	3.3	1010	3	B+	3.3
515771	2149	0	1	0	0	0	0	0	0	0	4.6	1400	1	A	4
515941	2149	0	1	0	0	0	0	0	0	0	4.8	1270	1	A	4
515946	2149	1	1	0	0	0	0	0	0	0	4.3	1280	1	B	3
515951	2149	1	1	0	0	0	0	0	0	0	3.2	1180	4	D	1
515956	2149	0	1	0	0	0	0	0	0	0	4	1240	2	B+	3.3
515969	2169	1	1	0	0	0	0	0	0	0	3.1	1280	3	C	2
516107	2189	1	0	1	0	0	0	0	1		3.6	900	4	F	0
516305	2149	0	1	0	0	0	0	0	0	.			3	D+	1.3
517012	2149	0	0	0	0	0	0	0	0	.			3	F	0
517160	2149	1	0	0	0	0	0	0	0	0			4	B	3
517234	2149	1	1	0	0	0	0	0	0	0	3.8	1130	3	C+	2.3
517343	2149	0	0	1	0	0	0	0	1	1	3.4	1010	3	C-	1.7
517409	2149	1	1	0	0	0	0	0	0	0	3.4	1040	2	C+	2.3
517628	2159	1	1	0	0	0	0	0	0	0	3.1	1120	3	C	2
517650	2159	0	1	0	0	0	0	0	0	0	3	1140	1	B	3
517702	2149	1	1	0	0	0	0	0	0	0	3.4	1010	3	B-	2.7
517704	2149	1	0	0	0	1	0	0	1	0	2.9	1040	3	C+	2.3
517801	2149	1	1	0	0	0	0	0	0	0	4.3	1370	3	A-	3.7
517802	2149	1	1	0	0	0	0	0	0	0	3.1	1010	3	B-	2.7
517861	2149	1	0	0	0	0	0	0	0	0	3.3	1240	1	C	2
517996	2149	0	1	0	0	0	0	0	0	0	3.4	1340	1	B-	2.7
518004	2149	0	1	0	0	0	0	0	0	0	3.8	1270	1	A	4
518008	2149	1	0	0	0	0	0	0	0	1	3.9	1240	1	C-	1.7
518009	2149	1	1	0	0	0	0	0	0	0	5	1540	4	A	4
518062	2159	1	0	0	1	0	0	0	1	0	2.9	1340	1	B-	2.7
518129	2149	1	0	0	1	0	0	0	1	0	4.4	1380	2	A	4
518156	2159	0	0	0	0	1	0	0	1	0	3.7	1280	2	B	3
518157	2149	1	1	0	0	0	0	0	0	0	3.6	1260	1	B+	3.3
518173	2149	1	1	0	0	0	0	0	0	0	3.8	1300	2	A	4
518221	2159	0	1	0	0	0	0	0	0	1	3.2	1250	3	A	4
518292	2149	1	0	0	1	0	0	0	1	0	4.3	1010	2	A-	3.7
518293	2149	1	1	0	0	0	0	0	0	0	4.2	1220	1	B+	3.3
518300	2149	0	1	0	0	0	0	0	0	0	3	1280	2	C+	2.3
518348	2149	1	1	0	0	0	0	0	0	0	3.2	1180	3	C+	2.3
518354	2149	1	0	0	0	0	0	0	0	1	3.1	1280	3	C+	2.3
518365	2159	0	1	0	0	0	0	0	0	0	3.9	1080	3	B	3
518370	2149	0	1	0	0	0	0	0	0	0	3	1140	4	C	2
518377	2149	1	1	0	0	0	0	0	0	0	4.5	1350	1	B	3
518406	2149	0	1	0	0	0	0	0	0	0	3.3	1340	2	F	0
518441	2149	0	1	0	0	0	0	0	0	0	3.8	1210	4	A	4
518466	2159	1	0	0	0	0	0	0	0	0	3.8	1210	3	A-	3.7
518482	2149	0	1	0	0	0	0	0	0	0	3.4	1090	2	B-	2.7
518580	2149	1	1	0	0	0	0	0	0	0	3.7	1180	1	B	3
518615	2149	0	1	0	0	0	0	0	0	0	3.2	1390	1	A	4
518687	2149	0	0	1	0	0	0	0	1	1	3.5	990	3	C	2
518692	2149	1	1	0	0	0	0	0	0	0	3.5	1400	4	B+	3.3
518697	2149	1	1	0	0	0	0	0	0	0	3.5	1200	2	C+	2.3
518750	2149	1	1	0	0	0	0	0	0	0	3.9	1140	2	A	4
518794	2149	1	1	0	0	0	0	0	0	0	3.5	1250	3	B	3
518803	2149	1	1	0	0	0	0	0	0	0	3	1050	2	C+	2.3
518815	2159	1	1	0	0	0	0	0	0	0	3.8	1310	3	A-	3.7
519035	2159	1	1	0	0	0	0	0	0	1	3.8	1110	4	A	4
519043	2149	0	1	0	0	0	0	0	0	0	3.4	1190	1	A	4
519050	2149	1	0	0	0	1	0	0	1	1	3.4	870	2	D+	1.3
519134	2149	1	1	0	0	0	0	0	0	0	3.7	1140	1	B	3
519148	2149	1	1	0	0	0	0	0	0	0	4	1310	3	B-	2.7
519188	2149	1	0	0	1	0	0	0	1	0	4	1460	1	B+	3.3
519248	2149	0	0	0	0	1	0	0	1	0	4	1380	2	A	4
519286	2169	1	1	0	0	0	0	0	0	1	3.5	1000	2	C	2
519290	2159	1	0	0	1	0	0	0	1	0	4	1150	3	F	0
519310	2149	0	1	0	0	0	0	0	0	0	3.4	1060	1	C-	1.7
519344	2159	0	1	0	0	0	0	0	0	0	2.3	1130	3	C-	1.7
519438	2149	1	1	0	0	0	0	0	0	0			2	A-	3.7
519556	2149	1	0	0	0	1	0	0	1	0	3.4	930	3	C	2
519608	2149	0	1	0	0	0	0	0	0	0	3.3	1280	1	C	2
519613	2149	0	1	0	0	0	0	0	0	0	3.8	1310	1	A	4
519690	2149	0	1	0	0	0	0	0	0	0	4.2	1460	1	A	4
519694	2149	0	1	0	0	0	0	0	0	0	3.8	1370	3	B+	3.3
519757	2149	1	1	0	0	0	0	0	0	.	3.9	1100	1	D	1
519819	2149	1	1	0	0	0	0	0	0	0	4	1140	3	B+	3.3
519879	2149	1	1	0	0	0	0	0	0	0	3.3	1210	1	C+	2.3
519890	2149	1	1	0	0	0	0	0	0	0	3.8	1130	2	B	3
519924	2159	1	1	0	0	0	0	0	0	0	4	1340	2	A	4
520181	2149	1	1	0	0	0	0	0	0	0	3.9	1230	1	B	3
520230	2149	1	1	0	0	0	0	0	0	0	3.6	1160	2	B-	2.7
520267	2149	1	1	0	0	0	0	0	0	0	4.7	1270	3	A	4
520313	2169	0	1	0	0	0	0	0	0	0	4.1	1310	3	C+	2.3
520321	2149	0	1	0	0	0	0	0	0	1	3.7	1180	3	A	4
520327	2149	1	1	0	0	0	0	0	0	0	3.9	1180	2	C	2
520334	2149	1	1	0	0	0	0	0	0	0	4.1	1280	1	A-	3.7
520358	2149	1	1	0	0	0	0	0	0	0	4.5	1510	2	A	4
520426	2149	1	1	0	0	0	0	0	0	0	3.9	1030	1	B-	2.7
520436	2149	1	0	0	0	1	0	0	1	1	2.8	890	2	F	0
520513	2149	1	1	0	0	0	0	0	0	0	3.6	1240	2	B+	3.3
520566	2149	1	1	0	0	0	0	0	0	1	4.1	1240	1	C	2
520674	2149	0	1	0	0	0	0	0	0	0	3	1220	1	C	2
520750	2179	1	1	0	0	0	0	0	0	1	4	1250	2	A	4
520773	2149	1	1	0	0	0	0	0	0	0	3.1	1270	250	B+	3.3
520796	2149	1	1	0	0	0	0	0	0	0	4.3	1300	1	A	4
520842	2149	1	1	0	0	0	0	0	0	0	3.1	1100	1	C	2
520879	2159	0	1	0	0	0	0	0	0	1	4.3	1370	1	B	3
520919	2149	0	1	0	0	0	0	0	0	0	3.2	1240	1	C	2
520972	2149	0	1	0	0	0	0	0	0	1	2.8	810	1	D	1
520972	2159	0	1	0	0	0	0	0	0	1	2.8	810	2	F	0
520993	2149	1	1	0	0	0	0	0	0	0	3.8	1100	4	A-	3.7
520998	2149	0	1	0	0	0	0	0	0	0	3.7	1310	1	B-	2.7
521008	2149	1	0	0	1	0	0	0	1	0	3.2	1140	2	F	0
521008	2159	1	0	0	1	0	0	0	1	0	3.2	1140	3	B-	2.7
521033	2149	0	1	0	0	0	0	0	0	1	3.8	1140	3	A	4
521050	2149	1	1	0	0	0	0	0	0	0	4	990	3	C	2
521063	2149	0	1	0	0	0	0	0	0	1	3.6	1210	1	B	3
521108	2159	1	1	0	0	0	0	0	0	0	3.3	1210	3	B	3
521124	2149	1	0	0	1	0	0	0	1	1	4.2	1290	1	B+	3.3
521142	2149	1	1	0	0	0	0	0	0	0	3.9	1290	3	A-	3.7
521218	2159	0	1	0	0	0	0	0	0	0	4	1250	3	B	3
521236	2159	1	0	0	0	1	0	0	1	0	3.1	1000	3	B+	3.3
521256	2149	1	1	0	0	0	0	0	0	0	3.2	1130	4	C+	2.3
521279	2149	1	0	1	0	0	0	0	1	1	3.3	800	1	F	0
521302	2149	1	1	0	0	0	0	0	0	0	4.1	1420	1	A	4
521325	2169	0	1	0	0	0	0	0	0	0	4	1420	3	B	3
521357	2149	1	1	0	0	0	0	0	0	0	4	1180	1	B	3
521378	2149	0	1	0	0	0	0	0	0	0	3	1140	2	F	0
521385	2149	1	1	0	0	0	0	0	0	1	4.6	1270	3	A	4
521397	2149	0	1	0	0	0	0	0	0	0	3	1090	1	A-	3.7
521403	2149	1	1	0	0	0	0	0	0	0	3.1	1040	2	B+	3.3
521479	2149	0	1	0	0	0	0	0	0	0	3	1110	4	C-	1.7
521500	2149	0	1	0	0	0	0	0	0	0	4	1300	2	B+	3.3
521517	2149	1	1	0	0	0	0	0	0	0	4.2	1370	2	A	4
521523	2159	1	1	0	0	0	0	0	0	0	3.6	1070	3	C-	1.7
521527	2179	0	1	0	0	0	0	0	0	0	3.6	1290	3	C	2
521533	2149	0	1	0	0	0	0	0	0	0	3.1	1260	3	B-	2.7
521546	2149	0	0	1	0	0	0	0	1	0	3.5	1100	3	C-	1.7
521546	2169	0	0	1	0	0	0	0	1	0	3.5	1100	3	C+	2.3
521580	2149	1	1	0	0	0	0	0	0	0	3.4	1110	1	A-	3.7
521581	2149	0	0	0	0	1	0	0	1	0	4.8	1170	2	A-	3.7
521589	2159	1	0	0	0	1	0	0	1	0	3.3	1160	3	B	3
521593	2159	1	1	0	0	0	0	0	0	0	3.7	1130	3	A-	3.7
521598	2159	1	1	0	0	0	0	0	0	0	3.2	1230	1	A-	3.7
521611	2149	1	1	0	0	0	0	0	0	0	4	1070	3	C-	1.7
521621	2149	1	1	0	0	0	0	0	0	0	3.7	1290	4	A-	3.7
521637	2149	1	0	0	0	1	0	0	1	1	3.8	1180	2	A	4
521641	2149	1	0	1	0	0	0	0	1	1	2.8	790	3	F	0
521658	2149	1	1	0	0	0	0	0	0	1	3.5	1130	4	C	2
521659	2149	1	0	1	0	0	0	0	1	1	3.5	880	1	F	0
521706	2149	1	1	0	0	0	0	0	0	0	3.9	1340	2	A	4
521719	2149	1	0	0	0	0	0	0	0	1	4.3	1310	2	B+	3.3
521732	2159	1	0	1	0	0	0	0	1	1	3.5	970	1	F	0
521823	2169	1	0	0	0	1	0	0	1	0	3	990	200	A-	3.7
521897	2149	0	1	0	0	0	0	0	0	0	3.7	1200	2	B+	3.3
521958	2149	1	0	0	0	0	0	0	0	0			3	B+	3.3
522052	2149	1	1	0	0	0	0	0	0	0	3.3	1020	3	B	3
522058	2149	1	1	0	0	0	0	0	0	0	3.7	1310	1	B	3
522071	2149	0	1	0	0	0	0	0	0	0	3.9	1080	2	B+	3.3
522133	2149	1	1	0	0	0	0	0	0	1	3.2	1270	2	C-	1.7
522161	2169	0	1	0	0	0	0	0	0	0	2.4	1050	3	D	1
522203	2169	0	1	0	0	0	0	0	0	0	3	1120	3	B	3
522260	2179	0	1	0	0	0	0	0	0	0	3.7	1260	3	C-	1.7
522279	2149	1	1	0	0	0	0	0	0	0	3.7	1210	1	B	3
522281	2149	1	1	0	0	0	0	0	0	0	3.2	1070	3	A-	3.7
522298	2149	1	1	0	0	0	0	0	0	0	4.5	1340	1	A	4
522303	2159	0	1	0	0	0	0	0	0	0	3.2	1170	3	A-	3.7
522390	2159	0	0	0	0	0	0	0	0	0	2.9	1130	4	C+	2.3
522488	2149	1	1	0	0	0	0	0	0	0	3.9	1310	1	A	4
522495	2149	1	0	0	1	0	0	0	1	0	3.1	1020	3	B-	2.7
522523	2159	1	1	0	0	0	0	0	0	0	3.9	1140	3	B-	2.7
522578	2149	1	1	0	0	0	0	0	0	1	2.8	1080	1	F	0
522578	2159	1	1	0	0	0	0	0	0	1	2.8	1080	3	C+	2.3
522672	2149	1	0	0	0	1	0	0	1	0	4.2	1280	2	A	4
522678	2149	0	1	0	0	0	0	0	0	0	3.1	1310	2	C	2
522733	2149	1	1	0	0	0	0	0	0	0	2.9	1090	3	C-	1.7
522733	2159	1	1	0	0	0	0	0	0	0	2.9	1090	3	C	2
522741	2149	1	1	0	0	0	0	0	0	0	4.4	1220	2	A	4
522762	2149	1	1	0	0	0	0	0	0	0	3.2	1110	3	D	1
522790	2149	1	1	0	0	0	0	0	0	1	3.6	1090	4	C-	1.7
522826	2169	1	1	0	0	0	0	0	0	0	3.2	1130	4	C-	1.7
522864	2149	0	1	0	0	0	0	0	0	0	3.5	1160	3	C	2
522987	2149	1	1	0	0	0	0	0	0	0	4	1000	3	C	2
523001	2149	1	1	0	0	0	0	0	0	0	4.2	1210	3	B+	3.3
523019	2149	1	0	0	1	0	0	0	1	1	4.5	1340	1	A-	3.7
523101	2159	0	0	0	0	0	0	0	0	0	3.3	1130	3	C-	1.7
523203	2149	1	1	0	0	0	0	0	0	1	3.5	940	2	B-	2.7
523233	2149	0	1	0	0	0	0	0	0	1	3.3	1170	3	C-	1.7
523309	2149	0	1	0	0	0	0	0	0	0	4.9	1250	2	A	4
523319	2149	1	0	0	0	0	0	0	0	0	3.7	1030	4	B+	3.3
523346	2149	1	1	0	0	0	0	0	0	0	3.7	1230	3	B+	3.3
523351	2149	0	1	0	0	0	0	0	0	1	2.9		3	F	0
523355	2149	0	1	0	0	0	0	0	0	0	3.8	1140	4	C+	2.3
523416	2149	0	0	1	0	0	0	0	1	1	3.1	1090	1	D	1
523422	2149	1	1	0	0	0	0	0	0	0	3.1	1090	1	B	3
523465	2149	1	1	0	0	0	0	0	0	0	3.9	1120	4	B+	3.3
523486	2159	1	1	0	0	0	0	0	0	0	3.1	1170	4	A-	3.7
523528	2149	1	1	0	0	0	0	0	0	0	4.3	1350	4	B	3
523552	2149	0	0	1	0	0	0	0	1	1	3.7	1080	2	C-	1.7
523570	2149	0	1	0	0	0	0	0	0	0	3.4	960	2	B+	3.3
523577	2169	1	1	0	0	0	0	0	0	0	3.7	920	2	C	2
523593	2149	1	1	0	0	0	0	0	0	0	3.3	1080	1	F	0
523593	2159	1	1	0	0	0	0	0	0	0	3.3	1080	1	F	0
523733	2149	0	1	0	0	0	0	0	0	0	3.8	960	2	A	4
523877	2159	1	1	0	0	0	0	0	0	0	3.2	1110	4	B	3
523901	2149	1	0	0	0	1	0	0	1	0	3.7	1050	1	B	3
523967	2149	1	1	0	0	0	0	0	0	0	3.8	1370	2	B+	3.3
523978	2149	1	1	0	0	0	0	0	0	0	4	1180	2	B	3
523979	2149	0	1	0	0	0	0	0	0	0	3.5	1410	1	B	3
524023	2159	1	0	1	0	0	0	0	1	0	3.8	1060	2	C	2
524056	2149	1	1	0	0	0	0	0	0	1	3.9	1330	2	A	4
524084	2149	1	1	0	0	0	0	0	0	0	3.9	1160	1	B+	3.3
524086	2149	0	1	0	0	0	0	0	0	0	4.3	1280	3	B+	3.3
524087	2149	0	1	0	0	0	0	0	0	1	3.1	1130	3	C+	2.3
524093	2149	0	1	0	0	0	0	0	0	0	3.4	1070	4	F	0
524093	2159	0	1	0	0	0	0	0	0	0	3.4	1070	3	C-	1.7
524252	2149	1	1	0	0	0	0	0	0	0	3	1130	2	C+	2.3
524260	2149	1	1	0	0	0	0	0	0	1		1280	2	F	0
524297	2149	0	1	0	0	0	0	0	0	0	3.6	1030	3	B	3
524311	2149	1	1	0	0	0	0	0	0	0	3.4	1270	3	B+	3.3
524316	2149	1	1	0	0	0	0	0	0	0	3.6	1120	2	B+	3.3
524324	2159	1	1	0	0	0	0	0	0	0	3.4	1190	4	C+	2.3
524332	2149	0	1	0	0	0	0	0	0	0	3.2	1220	2	C+	2.3
524343	2149	0	0	0	1	0	0	0	1	0	4.3	1300	1	D	1
524377	2149	1	1	0	0	0	0	0	0	0	3.4	1190	1	C	2
524416	2159	0	0	0	0	0	0	0	0	1	3.5	1010	3	F	0
524448	2149	1	1	0	0	0	0	0	0	0	4.1	1240	1	A	4
524463	2149	0	1	0	0	0	0	0	0	0	2.7	1190	1	D	1
524537	2149	1	0	0	1	0	0	0	1	0	3.8	1280	2	B-	2.7
524583	2149	1	0	0	0	1	0	0	1	0	3.8	1190	3	B+	3.3
524599	2149	1	1	0	0	0	0	0	0	0	3.3	1210	2	A	4
524610	2149	1	1	0	0	0	0	0	0	1	3.9	1250	1	B	3
524612	2149	0	1	0	0	0	0	0	0	0	3.6	1240	1	B	3
524640	2149	0	1	0	0	0	0	0	0	0	3.1	1170	1	C-	1.7
524678	2149	1	1	0	0	0	0	0	0	0	3.6	1410	1	B	3
524743	2159	0	1	0	0	0	0	0	0	0	2.7	1060	4	B-	2.7
524756	2149	1	1	0	0	0	0	0	0	0	3.5	1110	3	C-	1.7
524769	2149	1	1	0	0	0	0	0	0	0	3.9	1080	3	B	3
524799	2149	1	0	0	0	1	0	0	1	1	2.8	940	3	F	0
524809	2149	1	0	0	0	0	0	0	0	0	3.7	1290	3	A	4
524949	2149	0	1	0	0	0	0	0	0	0	3.4	1310	3	C+	2.3
524966	2149	0	1	0	0	0	0	0	0	0	3.4	1180	3	A	4
524986	2149	0	1	0	0	0	0	0	0	0	4.4	1350	4	A-	3.7
525062	2149	1	1	0	0	0	0	0	0	0	3.8	1370	1	B	3
525095	2179	0	1	0	0	0	0	0	0	0	3.4	1380	3	A	4
525176	2179	0	1	0	0	0	0	0	0	0	3.7	1130	2	B+	3.3
525178	2179	1	0	0	0	1	0	0	1	0	3.7	1140	3	B+	3.3
525211	2149	0	1	0	0	0	0	0	0	0	3.7	1150	3	B+	3.3
525330	2149	0	1	0	0	0	0	0	0	0	3.7	1310	2	A	4
525356	2169	1	1	0	0	0	0	0	0	1	3.4	1230	3	A	4
525380	2149	1	1	0	0	0	0	0	0	0	4.4	1330	2	B+	3.3
525441	2149	0	1	0	0	0	0	0	0	0	3.1	1130	1	C	2
525461	2179	0	0	0	0	0	0	1	1	0	301		2	D	1
525487	2159	0	1	0	0	0	0	0	0	0	4.3	1250	3	B+	3.3
525535	2149	1	1	0	0	0	0	0	0	0	3.3	1130	2	B-	2.7
525554	2159	1	1	0	0	0	0	0	0	0	2.9	1220	1	B-	2.7
525661	2149	0	0	0	0	1	0	0	1	1	3.3	1120	1	W	0
525666	2149	0	1	0	0	0	0	0	0	1	3.1	1150	3	F	0
525670	2169	0	1	0	0	0	0	0	0	0	3.1	1200	1	C-	1.7
525671	2159	0	0	0	0	1	0	0	1	1	2.9	1130	4	C	2
525688	2149	1	0	0	0	0	0	0	0	0	4.1	1460	3	A	4
525714	2149	1	1	0	0	0	0	0	0	0	3	1070	4	C-	1.7
525715	2149	1	1	0	0	0	0	0	0	0	3.3	1140	2	B-	2.7
525719	2149	0	1	0	0	0	0	0	0	0	3	1200	2	C	2
525769	2149	1	1	0	0	0	0	0	0	0	4	1330	2	A-	3.7
525775	2169	1	1	0	0	0	0	0	0	0	4.2	1090	2	B+	3.3
525856	2169	0	1	0	0	0	0	0	0	0	3.4	1130	3	F	0
525856	2189	0	1	0	0	0	0	0	0		3.4	1130	2	B	3
525873	2149	1	1	0	0	0	0	0	0	0	4.7	1240	3	B+	3.3
525874	2149	0	1	0	0	0	0	0	0	0	3.4	1230	3	C-	1.7
525880	2149	1	1	0	0	0	0	0	0	0	4.1	1370	3	A	4
525916	2149	0	1	0	0	0	0	0	0	0	3	1030	1	C	2
525917	2149	1	1	0	0	0	0	0	0	0	3.5	1080	2	B+	3.3
525944	2149	0	0	1	0	0	0	0	1	1	3.1	920	3	C	2
525951	2149	0	0	0	0	1	0	0	1	0	2.7	1200	3	C-	1.7
525951	2159	0	0	0	0	1	0	0	1	0	2.7	1200	2	D+	1.3
525955	2149	1	1	0	0	0	0	0	0	0	3.5	1210	1	C	2
526016	2149	1	1	0	0	0	0	0	0	0	3.5	1140	1	A	4
526027	2149	0	1	0	0	0	0	0	0	0	3.3	1040	2	B-	2.7
526046	2149	1	1	0	0	0	0	0	0	0	3.6	1250	2	D	1
526061	2149	1	1	0	0	0	0	0	0	1	3.2	1130	4	F	0
526064	2149	1	0	1	0	0	0	0	1	0	3.3	970	1	B	3
526136	2179	1	1	0	0	0	0	0	0	0	4	1080	3	W	0
526137	2149	0	1	0	0	0	0	0	0	0	3.5	1230	1	B	3
526139	2149	0	1	0	0	0	0	0	0	0	3.1	1330	1	D	1
526171	2149	1	0	0	0	0	0	0	0	0	3.4	1180	2	B+	3.3
526224	2149	1	1	0	0	0	0	0	0	0	3.6	1240	2	B-	2.7
526244	2149	1	1	0	0	0	0	0	0	0	2.8	1090	1	D	1
526270	2159	0	1	0	0	0	0	0	0	0	3.4	1150	4	C	2
526311	2169	1	0	0	1	0	0	0	1	1	3.2	1010	3	C-	1.7
526386	2149	1	1	0	0	0	0	0	0	0	3.7	1080	3	B	3
526421	2149	1	1	0	0	0	0	0	0	0	4.2	1140	4	A-	3.7
526444	2149	0	1	0	0	0	0	0	0	0	3.1	1080	1	C	2
526448	2149	1	1	0	0	0	0	0	0	0	3.1	1040	3	B-	2.7
526502	2149	1	1	0	0	0	0	0	0	0	3.8	1150	1	B-	2.7
526571	2149	1	1	0	0	0	0	0	0	0	3.3	1040	1	B	3
526633	2159	1	1	0	0	0	0	0	0	1	3.6	1120	1	D	1
526669	2149	1	1	0	0	0	0	0	0	0	3.8	1240	3	B	3
526678	2149	1	0	0	0	1	0	0	1	0	3.1	1200	3	C	2
526789	2159	1	1	0	0	0	0	0	0	0	4.1	1310	3	C	2
526878	2159	0	1	0	0	0	0	0	0	0	2.9	1370	3	B+	3.3
526883	2149	1	1	0	0	0	0	0	0	0	3.8	1340	1	C+	2.3
526887	2149	0	1	0	0	0	0	0	0	1	3.4	1130	2	B-	2.7
526941	2149	1	1	0	0	0	0	0	0	1	4.6	1280	3	C	2
526993	2149	1	1	0	0	0	0	0	0	0	3.2	1090	1	C	2
526996	2169	0	0	0	0	1	0	0	1	0	3.1	1010	2	B	3
527023	2149	0	0	0	1	0	0	0	1	0	3.5	1280	3	B+	3.3
527063	2149	1	1	0	0	0	0	0	0	0	4.9	1430	1	A	4
527076	2149	1	0	0	0	1	0	0	1	0	2.8	1110	1	C	2
527101	2149	0	1	0	0	0	0	0	0	0	3.1	1310	250	A	4
527124	2149	1	1	0	0	0	0	0	0	0	3.4	1170	2	C+	2.3
527125	2149	1	1	0	0	0	0	0	0	0	4	1240	2	B+	3.3
527162	2149	1	0	1	0	0	0	0	1	1	3.7	970	1	D	1
527303	2149	1	1	0	0	0	0	0	0	1	3.6	1050	2	D	1
527315	2149	1	1	0	0	0	0	0	0	0	4	1340	2	A	4
527327	2149	1	1	0	0	0	0	0	0	0	3.1	1010	1	D	1
527339	2149	1	0	0	0	0	0	0	0	0	3	1110	1	A-	3.7
527360	2149	0	1	0	0	0	0	0	0	0	3.7	1260	1	C	2
527383	2149	1	1	0	0	0	0	0	0	0	3.7	1210	4	B	3
527410	2149	0	1	0	0	0	0	0	0	0	3.6	1170	1	C	2
527425	2159	1	1	0	0	0	0	0	0	0	3.7	1280	3	C	2
527439	2149	1	1	0	0	0	0	0	0	0	3.6	1210	2	C+	2.3
527471	2149	0	0	1	0	0	0	0	1	0	3.1	960	2	C-	1.7
527522	2149	1	0	0	0	0	0	0	0	0	3.3	1140	1	C	2
527533	2159	1	1	0	0	0	0	0	0	0	3.5	1210	3	D	1
527564	2149	0	1	0	0	0	0	0	0	1	3.5	970	1	C	2
527599	2149	0	1	0	0	0	0	0	0	0	3.4	1130	3	D+	1.3
527617	2149	1	1	0	0	0	0	0	0	0	4.3	1280	2	A	4
527635	2149	1	0	0	0	0	0	0	0	0		1280	4	C	2
527688	2149	1	1	0	0	0	0	0	0	0	3.2	1040	2	B-	2.7
527704	2149	1	1	0	0	0	0	0	0	1	3.7	1110	3	C+	2.3
527736	2149	1	1	0	0	0	0	0	0	0	3.4	1030	1	C-	1.7
527736	2169	1	1	0	0	0	0	0	0	0	3.4	1030	2	C	2
527758	2159	1	1	0	0	0	0	0	0	0	3.3	1030	3	D	1
527819	2159	0	1	0	0	0	0	0	0	0	3.2	1260	4	C-	1.7
527821	2149	1	0	0	1	0	0	0	1	0	4	1390	3	C+	2.3
527826	2149	1	0	0	0	1	0	0	1	0	4	1170	3	B	3
527883	2159	1	1	0	0	0	0	0	0	0	4.1	1140	4	C+	2.3
527924	2149	1	1	0	0	0	0	0	0	0	4.5	1440	1	A-	3.7
527928	2159	0	1	0	0	0	0	0	0	1	3.5	1280	2	B	3
527933	2149	0	1	0	0	0	0	0	0	0	2.7	1170	3	B-	2.7
527952	2149	1	1	0	0	0	0	0	0	0	3.6	1180	2	D+	1.3
527998	2149	1	0	0	0	1	0	0	1	1			3	W	0
528022	2149	1	1	0	0	0	0	0	0	.		1030	3	C	2
528031	2149	0	0	0	0	1	0	0	1	1	3	930	2	F	0
528059	2149	1	1	0	0	0	0	0	0	0	2.9	1160	4	C	2
528062	2169	1	1	0	0	0	0	0	0	0	3.2	1090	3	B	3
528073	2149	0	1	0	0	0	0	0	0	0	4.4	1300	2	A-	3.7
528093	2149	0	1	0	0	0	0	0	0	0	3.5	1110	3	B	3
528259	2159	1	1	0	0	0	0	0	0	0	3.4	1120	4	A-	3.7
528269	2149	0	1	0	0	0	0	0	0	0	3.8	1310	2	A-	3.7
528285	2159	1	1	0	0	0	0	0	0	0	3.4	1180	1	A	4
528298	2149	1	0	0	1	0	0	0	1	0	3.1	1150	2	F	0
528342	2159	1	1	0	0	0	0	0	0	0	4	1010	3	A	4
528410	2149	0	1	0	0	0	0	0	0	0	4.1	1240	3	A-	3.7
528427	2149	1	1	0	0	0	0	0	0	0	3.9	1400	2	C+	2.3
528450	2149	1	1	0	0	0	0	0	0	1	3.7	1040	1	C	2
528496	2149	1	0	0	0	1	0	0	1	1	3.4	1270	1	B	3
528510	2149	0	1	0	0	0	0	0	0	1	3.3	1170	1	C+	2.3
528534	2149	0	0	0	0	1	0	0	1	0	3.6	1330	3	A	4
528571	2149	1	0	0	0	0	0	0	0	0	3.5	1110	1	B-	2.7
528573	2149	1	1	0	0	0	0	0	0	0	3.4	1260	1	B	3
528577	2159	1	1	0	0	0	0	0	0	0	3.5	1140	2	A	4
528615	2159	1	1	0	0	0	0	0	0	0	4.2	1180	1	C+	2.3
528627	2149	1	1	0	0	0	0	0	0	1	3.5	1030	4	C-	1.7
528662	2149	1	1	0	0	0	0	0	0	1	3.1	950	1	F	0
528675	2159	1	1	0	0	0	0	0	0	0	3.4	1030	2	C	2
528682	2149	1	1	0	0	0	0	0	0	0	3.5	1200	3	B-	2.7
528701	2149	0	1	0	0	0	0	0	0	0	3.3	950	2	F	0
528701	2159	0	1	0	0	0	0	0	0	0	3.3	950	3	D	1
528702	2149	1	0	1	0	0	0	0	1	1	3.9	1130	2	B-	2.7
528725	2169	1	1	0	0	0	0	0	0	0	3.1	1130	2	B-	2.7
528764	2149	1	1	0	0	0	0	0	0	0	3.3	1240	3	C+	2.3
528781	2149	1	1	0	0	0	0	0	0	0	4.8	1200	3	B+	3.3
528891	2149	1	1	0	0	0	0	0	0	0	3.2	940	1	C+	2.3
528913	2149	1	1	0	0	0	0	0	0	0	3.7	1460	4	C	2
528927	2149	1	1	0	0	0	0	0	0	0	2.9	1100	3	B	3
528937	2149	1	1	0	0	0	0	0	0	0	4.1	1130	2	A	4
528939	2149	1	1	0	0	0	0	0	0	0	3.6	1220	1	B	3
528940	2149	1	0	1	0	0	0	0	1	0	3.5	970	2	B-	2.7
528956	2149	1	1	0	0	0	0	0	0	0	3.6	1250	1	C+	2.3
529046	2149	1	1	0	0	0	0	0	0	0	3.6	1280	2	A	4
529062	2149	1	0	0	0	1	0	0	1	1	4.2	1090	1	B	3
529108	2149	0	1	0	0	0	0	0	0	0	3.3	1200	1	B	3
529125	2149	0	1	0	0	0	0	0	0	1	2.9	1150	2	C	2
529127	2149	0	0	0	0	0	0	0	0	0	4	1310	3	B+	3.3
529135	2149	1	1	0	0	0	0	0	0	1	3.5	1150	3	B-	2.7
529136	2149	1	1	0	0	0	0	0	0	0		1000	3	C	2
529143	2149	1	1	0	0	0	0	0	0	0	3.6	1130	3	B+	3.3
529175	2159	0	1	0	0	0	0	0	0	0	3.4	1120	3	B	3
529193	2149	1	0	0	0	0	0	0	0	0	4	1400	1	B+	3.3
529205	2159	1	1	0	0	0	0	0	0	1	3.2	1020	2	C-	1.7
529253	2149	1	0	1	0	0	0	0	1	0	3.3	1040	2	B-	2.7
529284	2149	1	1	0	0	0	0	0	0	0	4.5	1280	1	A	4
529336	2149	1	0	0	1	0	0	0	1	1	3.6	1130	4	C+	2.3
529340	2149	1	1	0	0	0	0	0	0	0	4.6	1310	1	B	3
529348	2149	1	0	0	1	0	0	0	1	0	3.6	1010	4	B-	2.7
529374	2159	1	1	0	0	0	0	0	0	0	3.3	1180	1	C	2
529394	2159	1	1	0	0	0	0	0	0	0	2.9	1130	4	C-	1.7
529401	2149	1	0	0	1	0	0	0	1	0	4.3	1340	4	A	4
529419	2149	1	0	0	0	1	0	0	1	1	3	1150	3	B-	2.7
529441	2159	1	1	0	0	0	0	0	0	0	3.8	1140	2	C-	1.7
529500	2149	1	1	0	0	0	0	0	0	0	3.5	1310	1	B	3
529512	2149	1	1	0	0	0	0	0	0	0	3.3	1110	1	C	2
529525	2149	1	1	0	0	0	0	0	0	0	3.8	1340	3	C+	2.3
529525	2169	1	1	0	0	0	0	0	0	0	3.8	1340	3	B	3
529549	2149	1	1	0	0	0	0	0	0	0	3.3	1190	2	B-	2.7
529616	2149	1	1	0	0	0	0	0	0	0	4	1350	1	B	3
529618	2149	0	0	0	1	0	0	0	1	1	2.8	1110	1	F	0
529686	2149	1	1	0	0	0	0	0	0	0	4.1	1240	1	A-	3.7
529717	2149	1	1	0	0	0	0	0	0	0	3	1200	3	B	3
529721	2149	1	1	0	0	0	0	0	0	0	3.2	980	1	D	1
529731	2159	0	1	0	0	0	0	0	0	0	3	1290	2	C-	1.7
529732	2149	0	1	0	0	0	0	0	0	0	4.3	1420	4	B+	3.3
529752	2149	1	0	0	0	0	0	0	0	0	2.7	1080	3	C	2
529772	2149	0	0	0	0	1	0	0	1	1	2.7	990	3	C	2
529804	2149	0	0	1	0	0	0	0	1	0	3.7	930	1	D	1
529831	2149	1	0	0	1	0	0	0	1	1	4.7	1130	2	A	4
529832	2149	0	1	0	0	0	0	0	0	0	4.1	1250	2	B+	3.3
529833	2159	0	1	0	0	0	0	0	0	1	4.2	1210	2	B	3
529882	2149	1	1	0	0	0	0	0	0	0	3.4	1070	2	B+	3.3
529889	2169	1	0	0	0	1	0	0	1	0	3.1	870	1	D	1
529944	2159	1	0	0	1	0	0	0	1	1	4	1050	4	C-	1.7
529946	2149	0	1	0	0	0	0	0	0	1	3.4	1080	1	D+	1.3
529968	2149	0	0	0	0	1	0	0	1	1	3.3	1290	4	B	3
529972	2159	1	1	0	0	0	0	0	0	0	3.5	860	3	D	1
529989	2149	1	1	0	0	0	0	0	0	0	3.5	1110	1	D+	1.3
529991	2149	1	0	1	0	0	0	0	1	0		850	2	D	1
530066	2149	1	1	0	0	0	0	0	0	0	3.9	1290	3	A-	3.7
530079	2149	1	0	1	0	0	0	0	1	0	3.3	970	1	C-	1.7
530113	2149	1	1	0	0	0	0	0	0	0	3.7	1140	3	B	3
530120	2159	1	0	0	0	1	0	0	1	1	3.1	1210	3	C	2
530133	2149	1	1	0	0	0	0	0	0	1	3.5	1050	3	C	2
530165	2149	0	1	0	0	0	0	0	0	0	3.7	1240	1	B+	3.3
530167	2159	0	1	0	0	0	0	0	0	1	3.6	1350	2	C-	1.7
530311	2149	1	0	0	0	0	0	0	0	0	3.5	1350	1	A-	3.7
530344	2149	0	0	1	0	0	0	0	1	0	3.1	1150	1	D	1
530425	2149	0	1	0	0	0	0	0	0	1	3.2	1110	4	B+	3.3
530435	2149	1	0	0	0	1	0	0	1	0	2.9	1040	3	C	2
530439	2149	1	1	0	0	0	0	0	0	0	3.7	1370	1	B	3
530455	2149	1	1	0	0	0	0	0	0	0	3.8	1120	2	C+	2.3
530494	2149	0	0	0	1	0	0	0	1	1	3.6	1200	2	B	3
530512	2159	1	1	0	0	0	0	0	0	0	2.2	960	2	B	3
530524	2159	0	1	0	0	0	0	0	0	0	2.8	910	2	B	3
530525	2149	1	1	0	0	0	0	0	0	1	3.7	1110	1	D	1
530530	2149	1	1	0	0	0	0	0	0	1	3.4	1030	3	C+	2.3
530536	2149	0	0	0	0	1	0	0	1	1	2.5	860	1	F	0
530539	2149	1	1	0	0	0	0	0	0	0	3.6	1310	3	B-	2.7
530543	2149	0	0	0	0	1	0	0	1	1	2.7	970	3	D	1
530543	2159	0	0	0	0	1	0	0	1	1	2.7	970	3	F	0
530574	2149	1	0	0	0	1	0	0	1	0	2.9	1020	4	D	1
530622	2149	1	1	0	0	0	0	0	0	1	2.9	1010	2	D	1
530636	2149	1	1	0	0	0	0	0	0	0	3.4	1080	4	C+	2.3
530640	2149	1	1	0	0	0	0	0	0	1	3.3	1060	2	B-	2.7
530642	2149	1	1	0	0	0	0	0	0	0	3.5	1130	4	C+	2.3
530652	2149	1	1	0	0	0	0	0	0	0	3.8	1480	4	B+	3.3
530684	2149	1	1	0	0	0	0	0	0	0	3.4	1010	3	C	2
530701	2149	0	0	0	0	0	0	0	0	0	4	1430	2	A	4
530746	2149	0	1	0	0	0	0	0	0	0	3.2	1300	2	C+	2.3
530753	2149	0	0	0	0	1	0	0	1	0	4.3	1130	4	B	3
530758	2149	1	1	0	0	0	0	0	0	0	2.8	1060	1	D+	1.3
530760	2179	0	1	0	0	0	0	0	0	0	2.7	1080	2	D+	1.3
530772	2149	1	1	0	0	0	0	0	0	0	3.7	1240	4	C+	2.3
530774	2149	1	1	0	0	0	0	0	0	0	3.2	1060	2	C-	1.7
530837	2149	1	1	0	0	0	0	0	0	1	3.7	1140	1	C	2
530859	2149	1	1	0	0	0	0	0	0	0	3.2	1050	2	C	2
530890	2149	1	0	0	0	1	0	0	1	1	3.6	1070	3	F	0
530918	2149	0	0	0	1	0	0	0	1	0	4.2	1380	1	A	4
530944	2149	1	0	0	0	0	0	0	0	0	3.8	1130	1	F	0
530965	2149	1	1	0	0	0	0	0	0	1			1	C+	2.3
530969	2159	0	1	0	0	0	0	0	0	0	2.9	1130	4	B+	3.3
530979	2149	1	0	1	0	0	0	0	1	1		1000	3	D+	1.3
530987	2169	0	1	0	0	0	0	0	0	1	3.4	1130	1	B	3
531060	2149	1	0	0	0	0	0	0	0	0	3.4	980	2	C	2
531073	2159	1	1	0	0	0	0	0	0	0	3.4	1120	3	C-	1.7
531101	2149	0	1	0	0	0	0	0	0	1	3.5	1010	3	C	2
531102	2159	1	1	0	0	0	0	0	0	0	3.6	1290	1	A	4
531190	2149	1	0	0	0	1	0	0	1	0	2.9	1000	3	C+	2.3
531195	2149	1	1	0	0	0	0	0	0	0	4.4	1400	1	A-	3.7
531260	2149	0	1	0	0	0	0	0	0	0	4.2	1310	1	A	4
531270	2149	1	1	0	0	0	0	0	0	0	4.4	1360	2	A	4
531300	2149	1	1	0	0	0	0	0	0	1	3.1	1130	3	F	0
531309	2149	1	1	0	0	0	0	0	0	1	3	990	3	W	0
531337	2159	0	1	0	0	0	0	0	0	0	3.3	1340	3	B	3
531348	2149	1	0	0	1	0	0	0	1	.	3.1	950	3	B+	3.3
531350	2159	1	1	0	0	0	0	0	0	0	2.9	1110	3	C-	1.7
531364	2159	0	1	0	0	0	0	0	0	1	3	890	3	D+	1.3
531370	2159	1	1	0	0	0	0	0	0	0	4.4	1210	4	B-	2.7
531398	2149	1	1	0	0	0	0	0	0	0	3.4	1080	3	C	2
531399	2149	0	1	0	0	0	0	0	0	0	3.9	1220	1	B	3
531412	2149	0	0	0	0	1	0	0	1	0	2.9	1190	250	B-	2.7
531415	2159	1	0	0	0	0	0	0	0	1	3.9	1160	3	B-	2.7
531426	2149	0	1	0	0	0	0	0	0	0	3.1	1230	2	C+	2.3
531429	2149	1	1	0	0	0	0	0	0	0	3	1000	3	C-	1.7
531436	2149	1	1	0	0	0	0	0	0	0	4.6	1350	1	A	4
531441	2149	1	1	0	0	0	0	0	0	0	3.3	1010	3	F	0
531441	2159	1	1	0	0	0	0	0	0	0	3.3	1010	3	F	0
531441	2179	1	1	0	0	0	0	0	0	0	3.3	1010	3	D	1
531444	2149	0	1	0	0	0	0	0	0	0	3.6	1130	3	B	3
531453	2149	1	1	0	0	0	0	0	0	0	4.3	1300	2	C+	2.3
531455	2149	1	0	0	0	1	0	0	1	1	2.7	1290	3	A-	3.7
531461	2149	1	0	1	0	0	0	0	1	1	3	1020	3	B-	2.7
531462	2149	1	0	0	0	1	0	0	1	0	2.5	1060	3	B-	2.7
531474	2169	1	0	1	0	0	0	0	1	0	2.7	910	4	D	1
531483	2149	1	0	0	0	0	0	0	0	0	3.7	1170	3	B+	3.3
531488	2149	0	1	0	0	0	0	0	0	0	3.6	1190	2	C-	1.7
531492	2149	0	0	0	0	0	0	0	0	1	2.8	840	1	F	0
531494	2149	0	1	0	0	0	0	0	0	0	3.5	1170	1	F	0
531497	2159	0	1	0	0	0	0	0	0	0	2.8	1330	3	F	0
531530	2149	1	1	0	0	0	0	0	0	0	2.7	1130	3	C+	2.3
531554	2149	1	1	0	0	0	0	0	0	0	3.3	1140	2	C	2
531569	2149	1	0	0	0	1	0	0	1	1	3.2	1130	2	D	1
531640	2149	0	1	0	0	0	0	0	0	0	4.4	1360	1	A	4
531743	2149	1	1	0	0	0	0	0	0	0	3.6	1290	3	B+	3.3
531782	2149	1	1	0	0	0	0	0	0	0	3.3	1180	3	B	3
531786	2169	0	1	0	0	0	0	0	0	0	2.6	1160	3	C-	1.7
531844	2149	1	0	0	0	0	0	0	0	1	2.9	1070	3	C	2
531854	2149	0	1	0	0	0	0	0	0	0	3.5	1130	3	A	4
531893	2149	1	1	0	0	0	0	0	0	1	2.7	1140	4	C	2
531901	2149	1	1	0	0	0	0	0	0	0	3.7	1180	3	B+	3.3
531929	2149	1	1	0	0	0	0	0	0	1	3.2	1020	4	F	0
531979	2149	0	1	0	0	0	0	0	0	0	3.3	930	3	C-	1.7
531999	2149	1	1	0	0	0	0	0	0	0	3.8	1210	3	B+	3.3
532024	2159	0	1	0	0	0	0	0	0	0	3.2	1230	3	A	4
532030	2159	1	1	0	0	0	0	0	0	0	3.6	1310	2	F	0
532032	2149	1	0	0	0	1	0	0	1	1	3.3	980	4	B-	2.7
532035	2149	1	1	0	0	0	0	0	0	0	4.6	1360	1	B	3
532037	2149	0	0	0	0	0	0	0	0	0	3.3	1130	2	C	2
532134	2149	1	1	0	0	0	0	0	0	0	3.4	1190	2	B+	3.3
532146	2149	0	1	0	0	0	0	0	0	0	4.1	1420	3	A	4
532162	2149	0	1	0	0	0	0	0	0	1	4	1420	2	C+	2.3
532208	2159	1	1	0	0	0	0	0	0	0	4.3	1380	1	A	4
532210	2179	1	0	0	0	0	0	0	0	0	3.2	990	2	B-	2.7
532221	2149	1	1	0	0	0	0	0	0	0	3	1000	3	B	3
532225	2149	1	0	0	1	0	0	0	1	1	3	1000	3	C+	2.3
532230	2149	1	1	0	0	0	0	0	0	0	3.3	1120	1	F	0
532252	2149	1	1	0	0	0	0	0	0	0	3.7	1090	2	B-	2.7
532258	2159	1	1	0	0	0	0	0	0	0	3.9	1000	3	C	2
532263	2149	0	1	0	0	0	0	0	0	0	3.6	1160	2	D+	1.3
532299	2149	0	1	0	0	0	0	0	0	0	3.6	1300	4	B	3
532317	2149	1	1	0	0	0	0	0	0	0	4.4	1340	1	A-	3.7
532333	2149	0	1	0	0	0	0	0	0	0	3.9	1410	2	A	4
532364	2149	0	1	0	0	0	0	0	0	0	3.4	1170	2	B-	2.7
532366	2149	0	1	0	0	0	0	0	0	1	4.7	1390	1	B	3
532382	2149	1	1	0	0	0	0	0	0	0	4	1340	3	A	4
532384	2159	0	1	0	0	0	0	0	0	0	3.5	1210	3	B-	2.7
532391	2149	0	1	0	0	0	0	0	0	0	3.2	1130	2	B-	2.7
532415	2149	0	0	1	0	0	0	0	1	1	2.9	990	1	C+	2.3
532426	2149	0	0	1	0	0	0	0	1	1	2.7	870	2	F	0
532435	2149	1	1	0	0	0	0	0	0	1	2.5	1040	3	C+	2.3
532441	2149	1	1	0	0	0	0	0	0	0	3.4	1030	1	C-	1.7
532453	2149	1	1	0	0	0	0	0	0	0	3.5	1310	3	C	2
532460	2149	1	1	0	0	0	0	0	0	0	4.5	1230	3	A	4
532464	2149	0	0	1	0	0	0	0	1	0	2.7	1270	2	D+	1.3
532464	2159	0	0	1	0	0	0	0	1	0	2.7	1270	3	C+	2.3
532468	2149	0	0	0	0	1	0	0	1	1	4.1	1100	3	C	2
532504	2149	1	1	0	0	0	0	0	0	0	3.6	1280	3	C+	2.3
532537	2169	0	1	0	0	0	0	0	0	0	3	1060	2	D	1
532599	2149	0	1	0	0	0	0	0	0	0	3.6	1140	2	C+	2.3
532613	2159	1	1	0	0	0	0	0	0	0	3.6	1300	4	B+	3.3
532626	2149	1	0	0	1	0	0	0	1	0	3.7	1230	1	C	2
532679	2149	1	1	0	0	0	0	0	0	0	4	1130	3	B-	2.7
532695	2149	1	1	0	0	0	0	0	0	1	3.5	1310	2	D+	1.3
532713	2159	0	1	0	0	0	0	0	0	0	3.8	1110	2	B-	2.7
532719	2149	1	1	0	0	0	0	0	0	0	4	1070	3	B	3
532726	2169	1	1	0	0	0	0	0	0	0	2	930	3	F	0
532729	2149	1	0	1	0	0	0	0	1	0	2.6	1020	3	C	2
532739	2149	1	1	0	0	0	0	0	0	0	4.1	1420	1	A-	3.7
532775	2149	0	1	0	0	0	0	0	0	1	2.8	1080	1	F	0
532836	2149	0	1	0	0	0	0	0	0	0	3.3	1310	1	D+	1.3
532850	2159	0	1	0	0	0	0	0	0	0	3.3	1370	3	C	2
532865	2169	1	1	0	0	0	0	0	0	1	3.4	1220	2	B	3
532894	2149	1	0	0	0	0	0	0	0	1	2.8	1040	2	C+	2.3
532916	2149	0	1	0	0	0	0	0	0	0	3.8	1240	1	B	3
532972	2149	1	0	0	0	0	0	0	0	0	3.7	1140	3	B	3
532979	2149	1	0	0	0	0	0	0	0	0	3.1	1060	2	F	0
532996	2159	0	1	0	0	0	0	0	0	1	2.9	1090	3	C+	2.3
533005	2149	0	1	0	0	0	0	0	0	1	3.3	1270	250	A	4
533012	2159	0	1	0	0	0	0	0	0	0	3.8	1220	2	B-	2.7
533021	2149	1	1	0	0	0	0	0	0	1	3	1050	3	B-	2.7
533054	2159	0	1	0	0	0	0	0	0	1		840	3	F	0
533071	2149	1	1	0	0	0	0	0	0	1	3.3	1060	2	C	2
533124	2149	1	1	0	0	0	0	0	0	0	2.7	1190	3	D+	1.3
533148	2149	0	0	0	0	1	0	0	1	0	3.6	1210	1	B+	3.3
533229	2149	0	0	0	0	0	1	0	1	0	3	1150	1	C	2
533276	2149	0	1	0	0	0	0	0	0	0	3.7	1170	3	B	3
533279	2159	1	1	0	0	0	0	0	0	0	2.5	890	2	W	0
533388	2149	0	1	0	0	0	0	0	0	1	3.4	1040	2	F	0
533455	2149	0	1	0	0	0	0	0	0	1	3.6	1130	4	C	2
533530	2149	1	1	0	0	0	0	0	0	1	3.8	1210	2	B+	3.3
533554	2149	1	1	0	0	0	0	0	0	0	3.7	1290	4	C+	2.3
533623	2159	0	0	1	0	0	0	0	1	0		880	4	C-	1.7
533632	2149	1	0	0	1	0	0	0	1	1	2.8	1050	3	C	2
533637	2149	1	1	0	0	0	0	0	0	0	2.8	1010	3	D	1
533707	2149	1	1	0	0	0	0	0	0	1	3.7	1180	2	B+	3.3
533718	2189	1	0	1	0	0	0	0	1		2.9	860	2	C	2
533736	2149	0	1	0	0	0	0	0	0	0	2.9	1100	4	F	0
533738	2149	1	0	0	0	0	0	0	0	0	3.3	950	3	D	1
533738	2159	1	0	0	0	0	0	0	0	0	3.3	950	3	C	2
533752	2189	1	1	0	0	0	0	0	0		4.8	1290	1	A	4
533819	2149	0	1	0	0	0	0	0	0	0	2.6	1130	3	B-	2.7
533902	2149	0	0	1	0	0	0	0	1	1	3.4	1180	2	C-	1.7
533919	2149	0	1	0	0	0	0	0	0	0	3.2	1190	4	B	3
534012	2149	1	1	0	0	0	0	0	0	0	3.3	1140	1	B+	3.3
534031	2149	0	0	1	0	0	0	0	1	1	3.7	930	1	F	0
534101	2149	1	1	0	0	0	0	0	0	1	3.1	1010	2	F	0
534151	2149	0	1	0	0	0	0	0	0	0			1	D	1
534180	2159	0	0	0	0	1	0	0	1	1	3.2	930	1	D	1
534186	2149	0	0	0	0	1	0	0	1	1	2.9	840	2	C	2
534200	2149	1	0	0	1	0	0	0	1	1	2.6	1020	1	D	1
534200	2159	1	0	0	1	0	0	0	1	1	2.6	1020	3	D+	1.3
534202	2169	1	0	0	0	1	0	0	1	1	2.7	860	2	F	0
534206	2149	1	0	0	1	0	0	0	1	0	3	830	3	F	0
534210	2149	0	0	1	0	0	0	0	1	1	3	890	1	D	1
534268	2149	1	1	0	0	0	0	0	0	0	3.3	1240	1	C+	2.3
534279	2159	1	1	0	0	0	0	0	0	0	3.6	890	4	C	2
534363	2159	0	1	0	0	0	0	0	0	1	3.2	1130	3	A	4
534411	2159	0	1	0	0	0	0	0	0	1	2.7	810	4	C-	1.7
534413	2149	1	0	0	0	1	0	0	1	1	2.6	890	1	F	0
534438	2149	1	0	0	0	1	0	0	1	1	3.5	920	1	C-	1.7
534438	2169	1	0	0	0	1	0	0	1	1	3.5	920	3	C-	1.7
534456	2159	1	0	0	0	0	0	0	0	1	3.1	830	1	F	0
534461	2149	0	0	1	0	0	0	0	1	0	3.7	990	3	B	3
534483	2149	0	0	0	0	1	0	0	1	1		1080	2	C-	1.7
534528	2159	1	1	0	0	0	0	0	0	0	2.6	890	2	C	2
534531	2159	0	0	0	0	1	0	0	1	0	2.7	780	3	C-	1.7
534532	2149	1	0	0	0	0	0	0	0	1	3.1	1010	1	D	1
534533	2149	0	0	0	0	1	0	0	1	0	2.8	910	1	F	0
534533	2159	0	0	0	0	1	0	0	1	0	2.8	910	2	C	2
534547	2159	0	0	0	0	1	0	0	1	1	2.9	890	3	C+	2.3
534551	2149	0	1	0	0	0	0	0	0	1	2.8	990	1	C-	1.7
534565	2149	1	1	0	0	0	0	0	0	1	3.1	890	3	B-	2.7
534633	2149	0	0	0	0	1	0	0	1	1	2.6	960	3	C+	2.3
534638	2159	1	0	0	0	1	0	0	1	1	2.7	970	200	F	0
534652	2149	0	0	0	0	1	0	0	1	1	4	1160	2	D+	1.3
534665	2149	0	0	0	0	1	0	0	1	1	4.2	1110	4	B-	2.7
534667	2149	0	0	0	0	1	0	0	1	1	3	940	3	C-	1.7
534667	2159	0	0	0	0	1	0	0	1	1	3	940	2	F	0
534673	2149	1	0	0	0	1	0	0	1	0	4.1	990	1	D	1
534682	2149	1	0	0	0	0	0	0	0	1	3.1	980	1	F	0
534709	2149	1	1	0	0	0	0	0	0	1	3.7	1350	4	C+	2.3
534711	2149	1	1	0	0	0	0	0	0	1	2.8	1090	3	C-	1.7
534735	2149	1	1	0	0	0	0	0	0	0	3.3	1040	3	B-	2.7
534850	2169	1	1	0	0	0	0	0	0	0	3.3	1130	2	C+	2.3
534951	2149	0	1	0	0	0	0	0	0	0	4.3	1360	1	A	4
535082	2149	0	0	0	0	1	0	0	1	1	2.4	1290	3	B	3
535085	2149	0	1	0	0	0	0	0	0	0	2.6	1210	3	F	0
535086	2149	1	0	0	0	1	0	0	1	1	2.6	1130	1	F	0
535095	2149	0	0	0	0	1	0	0	1	1	3.3	1050	1	F	0
535096	2149	1	0	1	0	0	0	0	1	1	3.3	1090	2	C-	1.7
535098	2149	1	1	0	0	0	0	0	0	1	3	940	3	C	2
535106	2149	1	0	0	0	1	0	0	1	1	3.7	1000	1	C+	2.3
535128	2189	1	0	0	0	1	0	0	1		3	780	200	B	3
535291	2149	1	1	0	0	0	0	0	0	0	4.5	1200	1	C	2
535373	2149	1	1	0	0	0	0	0	0	1	3.6	1160	1	B	3
535413	2149	1	1	0	0	0	0	0	0	0	3.3	1280	3	C+	2.3
535454	2169	0	1	0	0	0	0	0	0	0	3.2	1290	3	C-	1.7
535592	2159	0	1	0	0	0	0	0	0	0	3.5	1260	3	C+	2.3
535622	2159	0	1	0	0	0	0	0	0	1	3.3	1280	2	F	0
535728	2149	1	1	0	0	0	0	0	0	1	2.9	1030	4	C+	2.3
535762	2159	0	1	0	0	0	0	0	0	1	3.2	1070	3	C+	2.3
535975	2149	1	1	0	0	0	0	0	0	0	3.5	1270	2	B+	3.3
536018	2149	1	0	0	0	0	0	0	0	0	3.3	1040	2	D+	1.3
536018	2159	1	0	0	0	0	0	0	0	0	3.3	1040	1	D+	1.3
536051	2149	1	0	0	0	1	0	0	1	0	3.4	1190	3	B+	3.3
536056	2149	1	1	0	0	0	0	0	0	1	3.8	1190	3	A-	3.7
536087	2149	1	0	0	0	1	0	0	1	1	3.4	930	1	C	2
536155	2149	1	0	1	0	0	0	0	1	0	3	1150	1	C	2
536158	2149	1	1	0	0	0	0	0	0	1	3.1	1110	1	C	2
536165	2149	0	1	0	0	0	0	0	0	1	2.7	1110	1	F	0
536190	2169	1	0	0	0	0	0	0	0	0		1090	2	B+	3.3
536225	2149	0	0	0	0	0	0	0	0	0			2	A	4
536374	2149	1	1	0	0	0	0	0	0	0	3.2	1140	3	B+	3.3
536401	2149	1	1	0	0	0	0	0	0	1	2.9	1060	1	C	2
536423	2149	0	1	0	0	0	0	0	0	0	3	1370	4	B+	3.3
536479	2149	1	0	1	0	0	0	0	1	1	2.9	1010	4	D	1
536500	2159	0	1	0	0	0	0	0	0	0	3.4	1380	3	B	3
536528	2149	0	1	0	0	0	0	0	0	0	3.1	1130	1	D	1
536554	2159	0	1	0	0	0	0	0	0	0	2	1330	4	C-	1.7
536597	2149	0	1	0	0	0	0	0	0	0	2.5	1140	2	C	2
536744	2149	1	0	0	0	0	0	0	0	1	3.8	1110	2	D+	1.3
536744	2159	1	0	0	0	0	0	0	0	1	3.8	1110	3	D	1
536833	2149	1	0	0	0	1	0	0	1	0	3.3	1160	1	C-	1.7
536838	2149	1	0	0	1	0	0	0	1	0	3.3	1010	2	C+	2.3
536840	2149	0	1	0	0	0	0	0	0	0	2.8	1260	3	C	2
536915	2159	0	1	0	0	0	0	0	0	0	3.4	1080	2	B	3
536932	2149	1	0	0	0	1	0	0	1	0	4.1	1080	2	D	1
536992	2149	0	1	0	0	0	0	0	0	0	4.4	1340	250	A	4
536999	2159	1	0	0	0	1	0	0	1	1	3	1070	2	B-	2.7
537048	2179	0	0	0	0	0	0	0	0	0	3.3	1020	1	C+	2.3
537063	2149	0	1	0	0	0	0	0	0	0	3.3	1150	2	D	1
537078	2149	0	1	0	0	0	0	0	0	1	3.7	1090	2	D	1
537150	2149	1	0	1	0	0	0	0	1	1	3.3	1120	1	B	3
537204	2149	1	0	0	1	0	0	0	1	0	3.6	1130	1	B-	2.7
537230	2149	1	1	0	0	0	0	0	0	0	3.2	1130	1	C	2
537251	2149	1	1	0	0	0	0	0	0	1	3.8	1140	3	C-	1.7
537358	2149	0	0	0	0	0	0	0	0	0	2.6	1140	1	D+	1.3
537377	2149	1	0	1	0	0	0	0	1	0	3.4	1050	1	C	2
537378	2149	0	1	0	0	0	0	0	0	1	3.5	1130	2	B+	3.3
537397	2149	1	0	0	0	1	0	0	1	1	3.2	990	4	C	2
537463	2149	1	1	0	0	0	0	0	0	0	3.6	1210	3	C+	2.3
537517	2149	1	0	0	0	0	0	0	0	1	3.5	1160	2	F	0
537524	2149	0	1	0	0	0	0	0	0	0	2.8	1010	2	B-	2.7
537546	2149	0	1	0	0	0	0	0	0	0	3.2	1030	4	C	2
537583	2149	1	0	0	1	0	0	0	1	1	3.4	1140	2	B	3
537589	2149	1	1	0	0	0	0	0	0	0	3.8	1090	1	C-	1.7
537795	2159	1	1	0	0	0	0	0	0	0	3	960	2	F	0
537814	2159	0	1	0	0	0	0	0	0	0	2.8	980	2	C	2
537902	2149	0	0	0	1	0	0	0	1	1	3.8	1280	1	B+	3.3
537920	2149	0	1	0	0	0	0	0	0	1	3.2	1130	1	C	2
537979	2149	1	1	0	0	0	0	0	0	1	3.9	1250	1	B	3
537996	2149	1	0	0	0	1	0	0	1	.			250	C	2
538045	2149	1	1	0	0	0	0	0	0	1	3.2	1130	3	C-	1.7
538090	2149	1	1	0	0	0	0	0	0	0	3.4	1130	2	F	0
538090	2159	1	1	0	0	0	0	0	0	0	3.4	1130	3	C-	1.7
538131	2149	0	1	0	0	0	0	0	0	1	3.1	1160	2	D	1
538148	2149	1	1	0	0	0	0	0	0	0	2.8	1140	2	D	1
538232	2149	0	1	0	0	0	0	0	0	1	2.6	1210	1	C	2
538237	2149	1	1	0	0	0	0	0	0	1	2.7	1000	1	D	1
538281	2169	1	1	0	0	0	0	0	0	0	3.6	1300	1	C+	2.3
538289	2179	1	1	0	0	0	0	0	0	1	3.7	1230	200	B-	2.7
538292	2149	1	1	0	0	0	0	0	0	0	3.8	1280	3	A	4
538296	2149	0	1	0	0	0	0	0	0	1	3.1	1110	1	D	1
538484	2169	1	1	0	0	0	0	0	0	1	3.2	960	200	A-	3.7
538513	2149	1	0	0	0	0	0	0	0	0	2.7	1080	2	C+	2.3
538528	2149	1	1	0	0	0	0	0	0	0	3.5	1000	3	C-	1.7
538587	2149	1	0	0	0	0	0	0	0	0	3.7	1170	1	D	1
538605	2149	0	1	0	0	0	0	0	0	0	3.2	1230	3	F	0
538711	2149	0	0	0	0	1	0	0	1	1	3.3	1150	1	C	2
538763	2149	0	1	0	0	0	0	0	0	0	3.4	1240	1	B	3
538772	2149	1	1	0	0	0	0	0	0	0	2.8	1130	4	C-	1.7
538779	2149	1	0	0	0	1	0	0	1	1	3.6	1050	2	B+	3.3
538834	2149	0	1	0	0	0	0	0	0	0	3.1	1180	3	C	2
538879	2149	1	1	0	0	0	0	0	0	0	3.5	1280	2	B+	3.3
538901	2169	0	1	0	0	0	0	0	0	0	3.2	1130	2	B	3
538993	2179	1	1	0	0	0	0	0	0	0	3.5	1190	3	B	3
539081	2159	0	1	0	0	0	0	0	0	1	3.4	1460	3	C	2
539195	2149	1	1	0	0	0	0	0	0	0	3	1130	4	C+	2.3
539226	2149	1	1	0	0	0	0	0	0	1	3.3	1240	1	C-	1.7
539264	2149	0	0	0	1	0	0	0	1	1	3.8	1160	2	B-	2.7
539399	2149	0	1	0	0	0	0	0	0	1	2.5	1030	3	D	1
539399	2159	0	1	0	0	0	0	0	0	1	2.5	1030	2	F	0
539492	2159	1	1	0	0	0	0	0	0	0	3.2	1280	4	A-	3.7
539532	2149	1	0	0	1	0	0	0	1	0	3.1	960	1	D	1
539532	2159	1	0	0	1	0	0	0	1	0	3.1	960	4	B-	2.7
539535	2169	1	1	0	0	0	0	0	0	1	3.1	950	3	C	2
539629	2149	1	0	0	1	0	0	0	1	0	3.3	1050	1	C	2
539642	2149	1	1	0	0	0	0	0	0	1	3.5	1060	3	B	3
539685	2169	0	1	0	0	0	0	0	0	0	2.4	1140	4	F	0
539800	2169	1	1	0	0	0	0	0	0	0	3.2	1040	2	C-	1.7
539839	2159	0	1	0	0	0	0	0	0	0	3	1130	3	D+	1.3
539842	2149	1	1	0	0	0	0	0	0	0	3.5	1170	1	C	2
539894	2149	0	0	0	0	1	0	0	1	1	2.4	1240	3	D	1
539902	2149	0	0	1	0	0	0	0	1	1	3.2	1060	3	C	2
540021	2149	0	0	0	0	0	0	0	0	0	3.8		3	B	3
540029	2149	1	0	0	1	0	0	0	1	0	4.1	1250	2	C+	2.3
540058	2159	1	1	0	0	0	0	0	0	0	2.8	1080	3	B	3
540164	2149	0	1	0	0	0	0	0	0	1	3.4	1170	2	C	2
540216	2169	0	0	0	1	0	0	0	1	0	2.5	1320	3	C+	2.3
540272	2179	0	0	1	0	0	0	0	1	1	2.7	1110	2	D	1
540278	2149	1	0	0	0	1	0	0	1	0	3.3	1100	2	F	0
540310	2149	1	1	0	0	0	0	0	0	0	2.7	1040	3	F	0
540438	2169	0	1	0	0	0	0	0	0	0	3.3	1240	3	C+	2.3
540478	2149	1	0	0	0	0	0	0	0	0	3	1040	3	B-	2.7
540509	2159	0	1	0	0	0	0	0	0	1	3.4	1100	3	F	0
540596	2149	0	1	0	0	0	0	0	0	0	2.8	1240	3	C	2
540654	2149	1	1	0	0	0	0	0	0	0	4	1200	3	A	4
540688	2149	1	1	0	0	0	0	0	0	0	3.7	1150	3	F	0
540692	2149	0	0	0	0	0	0	0	0	0	2.7	1050	250	B+	3.3
540696	2159	1	1	0	0	0	0	0	0	1	3.7	1290	3	C+	2.3
540734	2149	0	1	0	0	0	0	0	0	0	3.2	1160	3	F	0
540743	2159	0	0	0	1	0	0	0	1	0	3.5	950	1	C-	1.7
540787	2159	0	1	0	0	0	0	0	0	0	2.9	1240	1	F	0
540828	2179	0	1	0	0	0	0	0	0	0	3.3	1320	2	C	2
540916	2149	1	1	0	0	0	0	0	0	1	3.8	1110	2	C-	1.7
540923	2149	1	1	0	0	0	0	0	0	1	3.6	1010	4	C-	1.7
540982	2159	1	1	0	0	0	0	0	0	0	2.5	1030	3	F	0
541043	2149	1	1	0	0	0	0	0	0	1	2.9	980	1	D	1
541062	2149	1	1	0	0	0	0	0	0	0	3	1070	2	D+	1.3
541067	2149	1	1	0	0	0	0	0	0	0	3.5	1310	2	A	4
541079	2159	0	1	0	0	0	0	0	0	0	2.4	1050	1	F	0
541091	2189	1	1	0	0	0	0	0	0		3.2	1190	3	I	0
541101	2159	1	1	0	0	0	0	0	0	0	3.3	1010	4	F	0
541107	2149	0	0	0	0	0	0	0	0	1	3.3	1230	3	B-	2.7
541119	2159	0	1	0	0	0	0	0	0	1	3.5	1070	4	F	0
541124	2179	1	1	0	0	0	0	0	0	1	2.6	850	3	D	1
541160	2149	1	1	0	0	0	0	0	0	1	2.7	1040	2	F	0
541317	2149	0	1	0	0	0	0	0	0	0	2.5	1180	4	B	3
541357	2149	1	1	0	0	0	0	0	0	1	3.6	1150	1	C	2
541415	2169	1	1	0	0	0	0	0	0	0	2.9	910	2	C-	1.7
541428	2149	0	1	0	0	0	0	0	0	0	2.9	1240	3	B+	3.3
541543	2149	0	1	0	0	0	0	0	0	0	3.1	1130	2	C+	2.3
541558	2149	0	0	1	0	0	0	0	1	1			4	A	4
541571	2149	1	1	0	0	0	0	0	0	1	3.7	1000	3	B+	3.3
541712	2149	0	1	0	0	0	0	0	0	0	2.9	990	1	C+	2.3
541891	2159	1	1	0	0	0	0	0	0	0	3.4	1110	2	A	4
541960	2159	1	1	0	0	0	0	0	0	0	3.7	1260	3	C-	1.7
542021	2149	0	1	0	0	0	0	0	0	1			1	F	0
542021	2159	0	1	0	0	0	0	0	0	1			3	D+	1.3
542171	2159	0	1	0	0	0	0	0	0	0	2.5	1140	1	D+	1.3
542190	2149	1	1	0	0	0	0	0	0	0			1	C	2
542334	2159	1	0	0	1	0	0	0	1	0	3.4	1360	3	C-	1.7
542572	2149	0	1	0	0	0	0	0	0	0		1260	3	C	2
542639	2149	0	1	0	0	0	0	0	0	1			3	C+	2.3
542812	2149	0	0	0	0	1	0	0	1	1	3	1140	3	B	3
542847	2149	1	1	0	0	0	0	0	0	0			1	A	4
542894	2149	1	1	0	0	0	0	0	0	0			2	B	3
542920	2149	1	1	0	0	0	0	0	0	0			2	D	1
542930	2149	1	0	0	0	0	0	0	0	1		910	3	C	2
542931	2149	1	0	0	0	0	0	0	0	0			3	B-	2.7
543038	2159	1	1	0	0	0	0	0	0	1	3.8	1340	3	B	3
543039	2159	1	1	0	0	0	0	0	0	0	3	1270	4	F	0
543057	2159	1	1	0	0	0	0	0	0	0	3.9	1250	3	I	0
543078	2159	0	1	0	0	0	0	0	0	0	3.3	1070	4	B	3
543106	2159	1	1	0	0	0	0	0	0	0	3	1310	1	F	0
543127	2149	1	1	0	0	0	0	0	0	1			4	C	2
543199	2159	1	0	0	0	0	0	0	0	0		1220	3	B	3
543300	2149	1	1	0	0	0	0	0	0	0			4	C	2
543318	2149	1	1	0	0	0	0	0	0	1			4	C+	2.3
543362	2179	1	0	0	0	0	0	0	0	0	4	1350	1	F	0
543671	2159	1	1	0	0	0	0	0	0	0			3	C+	2.3
543687	2149	0	1	0	0	0	0	0	0	1			1	C-	1.7
543693	2149	1	1	0	0	0	0	0	0	0	3.7	1240	1	C	2
543702	2189	0	0	0	0	0	0	0	0			930	3	C	2
543847	2159	1	1	0	0	0	0	0	0	0	4.7	1370	3	B+	3.3
543900	2149	0	1	0	0	0	0	0	0	1			2	C+	2.3
543913	2149	0	1	0	0	0	0	0	0	0			1	B-	2.7
543952	2159	0	1	0	0	0	0	0	0	1	3	930	1	B+	3.3
543974	2159	0	1	0	0	0	0	0	0	0	3	1010	3	B	3
543977	2159	1	1	0	0	0	0	0	0	0	4	1210	3	A	4
543992	2159	0	1	0	0	0	0	0	0	1			3	D+	1.3
544001	2149	1	0	0	0	0	0	0	0	.			2	C	2
544060	2149	1	1	0	0	0	0	0	0	1			1	C	2
544062	2149	0	1	0	0	0	0	0	0	1			3	C-	1.7
544144	2149	1	1	0	0	0	0	0	0	0			1	A	4
544145	2179	1	0	0	0	0	0	0	0	.			200	A	4
544150	2169	0	0	0	1	0	0	0	1	0	3.9	1340	1	A-	3.7
544216	2159	1	1	0	0	0	0	0	0	1	3.9	1210	3	C+	2.3
544309	2149	1	1	0	0	0	0	0	0	0			3	A	4
544311	2149	1	1	0	0	0	0	0	0	0			3	F	0
544393	2149	0	0	0	0	0	0	0	0	0			4	I	0
544463	2159	1	1	0	0	0	0	0	0	0	4.1	1340	3	A	4
544466	2159	0	0	0	1	0	0	0	1	0	3.5	1040	2	C+	2.3
544491	2159	1	0	0	0	0	0	0	0	0		1130	2	C	2
544516	2159	1	0	0	0	1	0	0	1	1	3.5	1310	3	B-	2.7
544523	2189	1	0	0	0	0	0	1	1		2.9	1040	3	D+	1.3
544530	2159	1	0	0	0	0	0	0	0	0	3.4	820	1	F	0
544530	2169	1	0	0	0	0	0	0	0	0	3.4	820	3	C-	1.7
544530	2179	1	0	0	0	0	0	0	0	0	3.4	820	200	B	3
544578	2159	1	0	0	0	0	0	1	1	1	3.1	830	2	F	0
544593	2169	0	1	0	0	0	0	0	0	0	3.2	1080	1	D	1
544599	2159	0	1	0	0	0	0	0	0	0	3.2	1160	4	D	1
544610	2159	0	1	0	0	0	0	0	0	0	3	1160	1	A-	3.7
544614	2159	1	1	0	0	0	0	0	0	0	3.6	1180	2	C+	2.3
544648	2169	0	1	0	0	0	0	0	0	0	3.3	1110	250	I	0
544656	2159	0	1	0	0	0	0	0	0	0	4	1310	1	A	4
544670	2159	1	0	1	0	0	0	0	1	1	3.8	1090	1	C-	1.7
544734	2159	1	1	0	0	0	0	0	0	0	4.1	1220	3	C+	2.3
544784	2159	0	0	0	0	1	0	0	1	0	3	1130	4	C-	1.7
544786	2159	1	1	0	0	0	0	0	0	1	4.4	1310	2	A	4
544803	2159	0	0	0	1	0	0	0	1	0	3.2	1310	2	B	3
544850	2159	0	0	0	0	1	0	0	1	1	2.5	750	1	F	0
544873	2189	0	1	0	0	0	0	0	0		3.2	1240	3	B	3
544920	2159	1	1	0	0	0	0	0	0	0	3.8	1140	2	B+	3.3
544955	2159	1	1	0	0	0	0	0	0	0	3.4	1230	1	B	3
544992	2159	1	1	0	0	0	0	0	0	1			3	F	0
545016	2159	0	0	0	0	0	0	0	0	0	4.2	1210	3	B-	2.7
545020	2159	1	1	0	0	0	0	0	0	1			200	A-	3.7
545049	2149	1	0	0	0	1	0	0	1	1			1	F	0
545177	2149	1	0	0	0	0	0	0	0	.			250	B+	3.3
545199	2159	0	0	0	0	1	0	0	1	1	2.9	1110	1	D+	1.3
545379	2159	0	1	0	0	0	0	0	0	0	2.7	1140	1	C+	2.3
545391	2159	0	1	0	0	0	0	0	0	1	2.6	1090	4	C-	1.7
545433	2149	1	1	0	0	0	0	0	0	1			1	C	2
545453	2169	1	1	0	0	0	0	0	0	.	2.9		3	C-	1.7
545578	2159	1	1	0	0	0	0	0	0	0	3.3	1310	3	B-	2.7
545610	2159	0	0	0	1	0	0	0	1	0	3.3	980	3	D+	1.3
545611	2159	0	0	0	0	0	0	0	0	1	3.3	1050	2	A-	3.7
545625	2159	1	0	0	0	1	0	0	1	1	3.3	910	1	F	0
545628	2159	1	0	1	0	0	0	0	1	1	3.7	900	1	C+	2.3
545629	2159	1	1	0	0	0	0	0	0	1	3.4	1110	2	B-	2.7
545697	2159	0	1	0	0	0	0	0	0	0	3.5	1250	3	B+	3.3
545724	2159	1	0	0	0	1	0	0	1	1	2.8	950	2	C	2
545726	2159	1	1	0	0	0	0	0	0	1	3.9	1220	3	B-	2.7
545764	2159	1	0	0	0	0	0	0	0	1	2.7	1090	2	F	0
545780	2179	0	0	1	0	0	0	0	1	0	3.1	770	1	D+	1.3
545820	2159	0	0	0	0	0	0	0	0	1	2.7	880	1	F	0
545873	2159	0	0	0	0	1	0	0	1	1	3.3	980	2	B	3
545879	2159	0	0	0	0	0	0	0	0	0	3	1190	250	B+	3.3
545885	2159	1	1	0	0	0	0	0	0	0	3.4	1070	1	D	1
545919	2159	0	1	0	0	0	0	0	0	0		990	4	B-	2.7
545961	2159	1	0	0	1	0	0	0	1	1	2.9	820	2	C	2
545968	2169	0	0	0	0	1	0	0	1	1	2.9	970	3	F	0
546004	2159	1	0	0	0	0	0	0	0	0		1280	3	B	3
546564	2179	0	1	0	0	0	0	0	0	0	3.7	1310	3	B-	2.7
546601	2159	0	0	0	0	0	0	0	0	.			200	A-	3.7
546632	2159	1	1	0	0	0	0	0	0	0	3.2	1080	4	C-	1.7
546638	2159	1	1	0	0	0	0	0	0	0	3.3	970	3	D	1
546640	2159	1	1	0	0	0	0	0	0	0	3.7	1120	2	C-	1.7
546640	2169	1	1	0	0	0	0	0	0	0	3.7	1120	3	F	0
546640	2179	1	1	0	0	0	0	0	0	0	3.7	1120	5	C-	1.7
546726	2159	1	1	0	0	0	0	0	0	0	3.7	1350	2	A	4
546730	2179	1	0	0	0	0	0	0	0	1	4	1090	2	B+	3.3
546855	2159	1	0	0	0	1	0	0	1	0	3.2	1220	4	B-	2.7
546885	2149	1	0	0	0	0	0	0	0	.			250	A	4
546943	2159	0	0	0	0	0	0	0	0	.			200	A	4
547178	2149	1	1	0	0	0	0	0	0	.	4.1	1350	1	A	4
547296	2149	0	0	0	0	0	0	0	0	.			200	F	0
547630	2159	0	1	0	0	0	0	0	0	0	3.6	1200	250	B	3
547649	2159	0	1	0	0	0	0	0	0	0	3.2	1310	1	C+	2.3
547684	2159	1	0	0	0	0	0	0	0	1		1030	4	B	3
547692	2159	1	1	0	0	0	0	0	0	1	3.2	1020	1	C-	1.7
547695	2159	1	1	0	0	0	0	0	0	0	3.1	1210	3	C-	1.7
547697	2169	1	1	0	0	0	0	0	0	0	3.1	1080	3	C	2
547751	2159	1	1	0	0	0	0	0	0	1	3.1	1060	3	C-	1.7
547753	2179	1	1	0	0	0	0	0	0	0	2.6	1020	3	C	2
547754	2159	1	0	0	0	0	0	0	0	1			4	B	3
547820	2159	1	0	0	0	0	0	0	0	0		990	3	D	1
547890	2159	0	1	0	0	0	0	0	0	0	2.6	1180	2	C	2
547935	2159	1	1	0	0	0	0	0	0	0	4	1390	2	A	4
547977	2159	1	0	0	0	0	0	0	0	0			3	A	4
548045	2159	0	0	0	0	1	0	0	1	0	3.2	1210	1	B-	2.7
548099	2159	0	1	0	0	0	0	0	0	0	3.3	1140	3	C+	2.3
548171	2159	1	0	0	0	1	0	0	1	1	2.7	1060	1	C-	1.7
548172	2169	0	0	0	1	0	0	0	1	1	3.9	960	200	A-	3.7
548184	2159	1	1	0	0	0	0	0	0	0	3.9	1240	2	C	2
548283	2189	0	1	0	0	0	0	0	0				3	B	3
548446	2159	1	1	0	0	0	0	0	0	0	3.9	1430	3	B+	3.3
548447	2159	0	1	0	0	0	0	0	0	0	3.4	1190	3	C-	1.7
548460	2169	1	1	0	0	0	0	0	0	1	4.8	1320	1	A	4
548492	2159	0	1	0	0	0	0	0	0	0	2.8	1290	1	C-	1.7
548575	2159	1	1	0	0	0	0	0	0	1	3.6	1150	1	B	3
548717	2169	0	0	1	0	0	0	0	1	0		970	1	C-	1.7
548755	2159	0	1	0	0	0	0	0	0	0	3.5	1180	1	C+	2.3
548775	2159	1	1	0	0	0	0	0	0	0	3.1	1070	1	F	0
548798	2159	1	0	0	0	0	0	0	0	0	4.1	1480	3	A	4
548803	2169	0	1	0	0	0	0	0	0	0	4.3	1270	2	B+	3.3
548821	2169	0	1	0	0	0	0	0	0	0	3.6	1240	1	D+	1.3
548867	2159	0	1	0	0	0	0	0	0	0	3.9	1280	3	C+	2.3
548872	2159	1	1	0	0	0	0	0	0	1	3.3	970	2	C	2
548907	2159	0	1	0	0	0	0	0	0	0	3	1070	2	C	2
549149	2159	1	1	0	0	0	0	0	0	0	3.3	1040	2	B	3
549164	2159	1	1	0	0	0	0	0	0	0	4.2	1280	3	A	4
549253	2159	1	1	0	0	0	0	0	0	0	4	1270	1	A	4
549288	2159	1	0	0	1	0	0	0	1	1	4.1	1090	3	B-	2.7
549295	2159	1	1	0	0	0	0	0	0	1	4.1	1140	1	B+	3.3
549363	2159	1	0	0	1	0	0	0	1	0	4	1250	3	B+	3.3
549367	2159	1	0	0	0	0	0	0	0	0	4	1430	4	A	4
549375	2159	1	1	0	0	0	0	0	0	1	3	820	4	B-	2.7
549386	2159	0	1	0	0	0	0	0	0	0	3.2	1080	3	B-	2.7
549416	2159	1	1	0	0	0	0	0	0	0		1230	3	C-	1.7
549422	2159	0	0	1	0	0	0	0	1	1	2.7	1060	3	F	0
549493	2159	0	1	0	0	0	0	0	0	0	2.7	1240	2	C	2
549515	2159	1	1	0	0	0	0	0	0	0	3.3	1200	3	C-	1.7
549517	2159	1	0	0	0	0	0	0	0	0	2.9	1140	2	C	2
549520	2159	0	0	0	1	0	0	0	1	0	4.2	1370	3	B	3
549551	2159	1	1	0	0	0	0	0	0	1	4.2	1180	4	C+	2.3
549627	2169	1	1	0	0	0	0	0	0	0	3.9	1160	2	A	4
549678	2159	0	1	0	0	0	0	0	0	1	3	1170	3	F	0
549803	2159	1	1	0	0	0	0	0	0	0	4.2	1150	3	A-	3.7
549820	2159	1	1	0	0	0	0	0	0	0	2.7	1130	3	C	2
549840	2159	0	1	0	0	0	0	0	0	1	3.2	1310	4	B	3
549873	2159	1	0	0	1	0	0	0	1	1	3.2	1060	1	F	0
549891	2159	0	1	0	0	0	0	0	0	0	3.8	1350	2	A	4
549952	2159	1	1	0	0	0	0	0	0	1	3.1	1020	3	C	2
550164	2189	1	0	0	0	1	0	0	1		3	960	3	F	0
550218	2159	0	1	0	0	0	0	0	0	0	3.8	1250	3	B+	3.3
550248	2159	1	1	0	0	0	0	0	0	0	3.5	940	2	C+	2.3
550284	2159	0	1	0	0	0	0	0	0	1	3.3	1320	3	B-	2.7
550349	2159	1	1	0	0	0	0	0	0	1	3.2	1080	3	C+	2.3
550372	2169	1	1	0	0	0	0	0	0	0	3.8	1160	3	B	3
550429	2159	1	1	0	0	0	0	0	0	0	3.6	1300	2	A	4
550599	2159	0	1	0	0	0	0	0	0	0	3.2	1310	3	C+	2.3
550687	2159	1	1	0	0	0	0	0	0	1	3.7	1180	1	B	3
550871	2159	0	1	0	0	0	0	0	0	1	3.3	930	1	D+	1.3
550964	2159	1	1	0	0	0	0	0	0	0	3.6	1140	4	B+	3.3
550970	2159	1	0	0	0	0	0	0	0	0		1460	3	B	3
551017	2159	1	1	0	0	0	0	0	0	0	3.1	1080	2	W	0
551021	2159	0	1	0	0	0	0	0	0	0	3.2	1100	2	B-	2.7
551027	2169	1	1	0	0	0	0	0	0	0	3.3	970	3	D+	1.3
551068	2169	1	1	0	0	0	0	0	0	1	3.9	1140	2	C+	2.3
551138	2189	0	1	0	0	0	0	0	0		3.2	1130	2	B	3
551219	2159	1	1	0	0	0	0	0	0	0	2.9	1010	2	C	2
551247	2159	0	1	0	0	0	0	0	0	0	4.2	1250	3	A	4
551269	2159	1	1	0	0	0	0	0	0	1	4.7	1340	2	A	4
551338	2159	0	1	0	0	0	0	0	0	0	3.2	1160	3	C	2
551343	2159	1	1	0	0	0	0	0	0	0	3.5	1160	2	A-	3.7
551491	2159	0	1	0	0	0	0	0	0	0	3.7	1170	3	A-	3.7
551693	2159	1	1	0	0	0	0	0	0	0	4.2	1300	1	A	4
551723	2159	1	1	0	0	0	0	0	0	1	3.5	1180	1	C	2
551752	2159	0	1	0	0	0	0	0	0	0	3.1	1320	2	C	2
551821	2159	0	1	0	0	0	0	0	0	1	3.3	1300	1	A-	3.7
551825	2159	1	1	0	0	0	0	0	0	0	3.6	1180	2	C	2
551849	2159	0	1	0	0	0	0	0	0	0	4	1280	2	B	3
551927	2159	1	0	0	0	0	0	0	0	0	3.6	1180	2	B	3
551976	2159	1	1	0	0	0	0	0	0	0	4.4	1230	1	A	4
551982	2159	0	1	0	0	0	0	0	0	0	4.4	1200	2	C	2
552012	2159	0	0	0	1	0	0	0	1	0	3.3	1160	2	B-	2.7
552028	2159	1	0	0	0	0	0	0	0	1	3.9	1180	1	A-	3.7
552040	2159	1	0	0	0	0	0	0	0	0	3.5	1150	2	B	3
552169	2159	1	1	0	0	0	0	0	0	0	4.4	1310	3	B	3
552248	2159	1	0	0	0	1	0	0	1	0	3.8	1210	2	B	3
552257	2159	1	0	0	0	0	0	0	0	0	4.3	1430	2	A	4
552261	2159	1	1	0	0	0	0	0	0	0	3.4	1180	2	C	2
552316	2159	1	0	0	0	1	0	0	1	1	2.2	1060	4	A-	3.7
552333	2159	1	1	0	0	0	0	0	0	0	4.3	1320	3	B	3
552454	2159	1	1	0	0	0	0	0	0	0	3.4	1000	3	C	2
552837	2159	0	1	0	0	0	0	0	0	0	3.4	1270	1	A-	3.7
552963	2159	1	1	0	0	0	0	0	0	0	3	1070	1	C	2
553016	2159	1	1	0	0	0	0	0	0	0	3.3	1240	1	B	3
553023	2159	1	1	0	0	0	0	0	0	1	3	1100	4	C-	1.7
553040	2159	1	1	0	0	0	0	0	0	0	4.8	1360	4	A	4
553044	2159	1	1	0	0	0	0	0	0	0	4.4	1260	2	A	4
553150	2159	0	0	0	1	0	0	0	1	0	3.1	1220	3	C-	1.7
553159	2159	1	1	0	0	0	0	0	0	0	3.7	1240	3	B	3
553166	2189	1	1	0	0	0	0	0	0		3.8	1200	4	B	3
553208	2159	0	0	0	0	1	0	0	1	1	2.9	940	3	F	0
553208	2169	0	0	0	0	1	0	0	1	1	2.9	940	4	F	0
553253	2159	1	1	0	0	0	0	0	0	1	4.4	1230	1	B	3
553289	2159	1	1	0	0	0	0	0	0	0	3.4	840	3	F	0
553334	2159	0	0	1	0	0	0	0	1	1	3.8	1110	2	B+	3.3
553371	2159	1	1	0	0	0	0	0	0	0	4.2	1350	1	A	4
553384	2159	1	1	0	0	0	0	0	0	0	3.1	1280	1	F	0
553384	2169	1	1	0	0	0	0	0	0	0	3.1	1280	3	B	3
553386	2159	1	0	0	1	0	0	0	1	0	3.6	1130	1	C-	1.7
553445	2159	1	1	0	0	0	0	0	0	0	3.9	1300	4	A	4
553475	2159	1	1	0	0	0	0	0	0	1	3.4	1000	3	C-	1.7
553504	2159	1	1	0	0	0	0	0	0	0	3.1	1110	4	B-	2.7
553584	2159	1	0	1	0	0	0	0	1	0	3.1	1160	3	D	1
553585	2159	1	1	0	0	0	0	0	0	0	3.6	1120	2	B+	3.3
553592	2169	1	0	0	0	1	0	0	1	1	3.5	1030	2	F	0
553598	2159	1	1	0	0	0	0	0	0	1	3.6	1020	3	F	0
553599	2159	1	0	0	0	1	0	0	1	1	3.7	800	3	B-	2.7
553629	2159	1	1	0	0	0	0	0	0	1	3.8	1090	4	B-	2.7
553636	2159	1	1	0	0	0	0	0	0	0	3.4	1090	2	A	4
553695	2159	0	1	0	0	0	0	0	0	0	3.2	1130	2	D+	1.3
553698	2159	1	0	0	0	0	0	0	0	0	3.7	1050	250	C+	2.3
553707	2159	0	1	0	0	0	0	0	0	0	3.5	1190	3	B	3
553790	2159	1	1	0	0	0	0	0	0	1	3.7	1360	2	A-	3.7
553798	2159	1	1	0	0	0	0	0	0	0	3.7	1040	3	C+	2.3
553820	2159	0	1	0	0	0	0	0	0	0	3.6	1140	3	A	4
553876	2159	1	1	0	0	0	0	0	0	1	3.9	1180	1	B	3
553955	2159	1	1	0	0	0	0	0	0	0	3.5	1090	3	B	3
553958	2159	1	1	0	0	0	0	0	0	1	3.1	1240	2	A-	3.7
553986	2159	1	1	0	0	0	0	0	0	0	3.6	1010	1	C-	1.7
553986	2169	1	1	0	0	0	0	0	0	0	3.6	1010	2	C-	1.7
554028	2159	1	1	0	0	0	0	0	0	0	3.3	1120	1	C+	2.3
554033	2159	1	0	1	0	0	0	0	1	1	2.7	850	2	D	1
554053	2159	1	1	0	0	0	0	0	0	1	2.8	1050	2	C-	1.7
554057	2159	0	1	0	0	0	0	0	0	0	3.5	1210	1	B	3
554076	2159	1	1	0	0	0	0	0	0	1	4	1130	1	A	4
554077	2159	0	1	0	0	0	0	0	0	0	4.2	1420	3	B+	3.3
554087	2159	0	1	0	0	0	0	0	0	1	3.7	1130	4	C	2
554088	2159	1	1	0	0	0	0	0	0	0	3	920	1	I	0
554097	2159	0	1	0	0	0	0	0	0	1	2.8	1210	3	C+	2.3
554111	2159	1	1	0	0	0	0	0	0	0	3.2	1200	2	B	3
554120	2159	1	1	0	0	0	0	0	0	0	3.7	1290	4	B	3
554146	2169	0	1	0	0	0	0	0	0	0	3.3	1240	1	C+	2.3
554151	2159	1	1	0	0	0	0	0	0	0	3.6	1140	3	C+	2.3
554153	2159	1	1	0	0	0	0	0	0	0	3.6	1270	1	C+	2.3
554213	2159	0	1	0	0	0	0	0	0	0	3.3	1060	3	C-	1.7
554280	2159	0	1	0	0	0	0	0	0	0	2.9	1050	1	A	4
554295	2169	1	0	0	0	1	0	0	1	1	3.3	1090	3	C	2
554316	2159	1	1	0	0	0	0	0	0	0	3.3	1140	3	C	2
554415	2159	1	0	1	0	0	0	0	1	1	3.6	860	2	C	2
554509	2159	1	0	0	0	0	0	0	0	0	3.1	1050	2	C	2
554517	2159	1	1	0	0	0	0	0	0	0	4.5	1260	2	A	4
554537	2159	1	1	0	0	0	0	0	0	1	3.3	1140	3	D+	1.3
554681	2159	1	0	0	1	0	0	0	1	0	3.2	1110	1	C+	2.3
554732	2159	1	1	0	0	0	0	0	0	1	3	940	2	I	0
554760	2179	1	1	0	0	0	0	0	0	0	3.5	1180	200	B+	3.3
554772	2159	1	1	0	0	0	0	0	0	0	4.2	1280	2	A	4
554816	2159	1	1	0	0	0	0	0	0	0	4.7	1300	1	A	4
554829	2159	0	1	0	0	0	0	0	0	0	3.3	1250	2	B	3
554850	2189	1	1	0	0	0	0	0	0		4.5	1320	3	A	4
554895	2159	1	1	0	0	0	0	0	0	0	2.8	1110	1	C-	1.7
554933	2189	1	0	0	0	0	0	0	0		3	1150	3	C+	2.3
554940	2179	1	1	0	0	0	0	0	0	0	3.3	940	1	B	3
555120	2159	0	1	0	0	0	0	0	0	1	4.2	1070	2	F	0
555223	2169	0	1	0	0	0	0	0	0	0	2.7	1460	3	C	2
555261	2159	1	0	1	0	0	0	0	1	0	3.9	1130	2	B	3
555356	2159	0	1	0	0	0	0	0	0	0	3.4	1070	1	D+	1.3
555371	2159	0	1	0	0	0	0	0	0	0	3.7	1360	1	A-	3.7
555373	2159	1	1	0	0	0	0	0	0	0	3.8	1430	3	C	2
555382	2179	1	1	0	0	0	0	0	0	1	3.8	1110	250	D+	1.3
555481	2179	1	1	0	0	0	0	0	0	1	3	1130	4	A-	3.7
555741	2159	1	0	0	0	0	0	0	0	0	2.6	990	1	D	1
555742	2159	1	1	0	0	0	0	0	0	0	3.8	1160	1	A	4
555749	2159	1	0	0	0	1	0	0	1	1	2.5	970	2	C+	2.3
555835	2159	1	1	0	0	0	0	0	0	0	3.5	1210	2	B-	2.7
555989	2169	1	1	0	0	0	0	0	0	0	4	1270	4	A-	3.7
556013	2159	0	0	0	0	1	0	0	1	0	2.7	1180	2	C+	2.3
556019	2159	1	1	0	0	0	0	0	0	0	3.8	1180	2	B	3
556029	2159	1	1	0	0	0	0	0	0	0	4.2	1200	250	B+	3.3
556031	2159	1	1	0	0	0	0	0	0	1	4.1	1310	3	A	4
556066	2159	1	1	0	0	0	0	0	0	0	4.1	1200	1	B	3
556077	2159	1	1	0	0	0	0	0	0	0	3.7	1200	4	B	3
556106	2159	0	1	0	0	0	0	0	0	0	3.5	1360	1	F	0
556106	2169	0	1	0	0	0	0	0	0	0	3.5	1360	4	C	2
556186	2159	1	0	0	0	1	0	0	1	0	3.6	1070	4	A-	3.7
556205	2159	1	1	0	0	0	0	0	0	0	3	1050	2	C	2
556219	2159	1	0	0	0	1	0	0	1	1	3.5	980	2	C+	2.3
556224	2159	1	1	0	0	0	0	0	0	1	3.3	1100	1	D+	1.3
556247	2159	0	1	0	0	0	0	0	0	0		1140	3	C-	1.7
556306	2159	1	1	0	0	0	0	0	0	0	3.5	1130	2	B+	3.3
556323	2159	1	1	0	0	0	0	0	0	0	4.4	1310	1	A	4
556389	2159	1	0	0	0	0	0	0	0	0	3.9	1340	2	A	4
556393	2159	0	1	0	0	0	0	0	0	0		1110	4	A-	3.7
556473	2159	1	1	0	0	0	0	0	0	0	3.6	1210	2	D+	1.3
556480	2159	0	1	0	0	0	0	0	0	0	2.7	1080	3	C-	1.7
556548	2159	1	1	0	0	0	0	0	0	1	4.5	1280	4	B+	3.3
556549	2159	0	1	0	0	0	0	0	0	0	3.3	1190	2	C	2
556566	2159	0	1	0	0	0	0	0	0	1	2.9	1030	2	B-	2.7
556574	2159	0	0	0	0	0	0	0	0	0	3.5	1180	2	C-	1.7
556597	2159	0	1	0	0	0	0	0	0	0	2.8	1080	3	C-	1.7
556601	2159	1	0	0	0	1	0	0	1	1	3	1160	1	F	0
556674	2159	1	0	0	0	1	0	0	1	0	2.4	990	2	F	0
556674	2169	1	0	0	0	1	0	0	1	0	2.4	990	4	D	1
556866	2159	1	0	0	1	0	0	0	1	1	3.8	940	4	C+	2.3
556877	2189	1	0	0	0	1	0	0	1		2.7	1000	200	C	2
556885	2159	1	0	0	0	0	0	0	0	0	3.7	1180	3	C	2
556922	2179	1	1	0	0	0	0	0	0	1	3.6	1120	2	D+	1.3
556980	2159	1	1	0	0	0	0	0	0	0	3.2	1210	3	C-	1.7
557018	2159	1	1	0	0	0	0	0	0	0	3.8	1330	4	A	4
557027	2159	1	1	0	0	0	0	0	0	0	3.7	1250	2	A-	3.7
557047	2159	0	0	0	0	0	0	0	0	1	4	1330	2	B	3
557054	2159	1	1	0	0	0	0	0	0	0	4.1	1340	4	A	4
557130	2159	1	1	0	0	0	0	0	0	0	4.7	1420	2	A	4
557135	2159	1	1	0	0	0	0	0	0	1	3.7	1290	1	B-	2.7
557157	2159	1	0	0	0	1	0	0	1	0	3.5	1150	1	C-	1.7
557161	2159	1	0	0	0	1	0	0	1	1	3.7	1060	1	D	1
557179	2159	1	1	0	0	0	0	0	0	1	3.4	1150	3	B+	3.3
557182	2159	1	1	0	0	0	0	0	0	1	3.2	1210	3	C	2
557195	2159	1	1	0	0	0	0	0	0	0	4.3	1260	2	A	4
557264	2159	1	1	0	0	0	0	0	0	1	3.2	1140	3	C	2
557280	2159	0	1	0	0	0	0	0	0	0	4.6	1350	3	A	4
557357	2159	1	0	0	0	0	0	0	0	0	3.5	1050	2	A	4
557388	2159	1	1	0	0	0	0	0	0	0	2.8	1210	3	C+	2.3
557396	2159	1	1	0	0	0	0	0	0	0	3.1	1110	2	B+	3.3
557445	2179	1	1	0	0	0	0	0	0	0	3.1	1080	3	C	2
557470	2159	0	0	0	0	1	0	0	1	0	3.7	1230	2	B+	3.3
557517	2159	1	1	0	0	0	0	0	0	0	3.4	1230	2	B	3
557553	2169	0	1	0	0	0	0	0	0	0	3.2	1280	2	B	3
557590	2159	1	0	0	0	1	0	0	1	1	3.7	1080	3	C-	1.7
557613	2159	1	1	0	0	0	0	0	0	0	3.2	1100	1	D+	1.3
557637	2159	1	0	0	0	1	0	0	1	0	3.7	1130	2	B-	2.7
557638	2159	1	0	0	0	0	0	0	0	0	3.8	1230	2	B	3
557660	2159	1	1	0	0	0	0	0	0	1		1240	1	D+	1.3
557661	2189	1	0	0	1	0	0	0	1		2.9	970	3	C-	1.7
557698	2159	1	1	0	0	0	0	0	0	1	3.3	1090	3	C+	2.3
557706	2159	1	1	0	0	0	0	0	0	0	2.8	1040	3	C	2
557800	2159	0	1	0	0	0	0	0	0	1	4.4	1240	2	A	4
557815	2159	1	0	0	0	0	0	0	0	0	4.2	1170	2	B+	3.3
557900	2159	1	1	0	0	0	0	0	0	0	3.2	1140	4	C-	1.7
557920	2159	1	0	0	0	1	0	0	1	1	2.8	990	1	D	1
557924	2179	0	0	0	0	1	0	0	1	0	2.2	1100	200	D	1
558064	2159	1	1	0	0	0	0	0	0	0	4.1	1410	1	A	4
558118	2159	0	1	0	0	0	0	0	0	0	3	1120	1	D+	1.3
558118	2179	0	1	0	0	0	0	0	0	0	3	1120	1	F	0
558267	2159	1	1	0	0	0	0	0	0	0	3.5	1110	2	C+	2.3
558382	2159	1	1	0	0	0	0	0	0	1	3.5	990	3	C-	1.7
558436	2159	1	1	0	0	0	0	0	0	0	3.1	1040	4	C+	2.3
558469	2159	0	1	0	0	0	0	0	0	0	4.5	1250	1	A	4
558495	2169	1	1	0	0	0	0	0	0	0	3.6	1010	1	A-	3.7
558533	2159	1	0	0	0	1	0	0	1	1		930	1	F	0
558554	2159	0	1	0	0	0	0	0	0	0	3.8	1220	2	D	1
558604	2159	1	1	0	0	0	0	0	0	1	3.4	1020	3	C	2
558619	2159	1	1	0	0	0	0	0	0	0	3.7	1340	2	B	3
558647	2159	1	1	0	0	0	0	0	0	0	3.5	1210	4	B	3
558684	2159	1	1	0	0	0	0	0	0	1	3.2	1130	1	C-	1.7
558717	2159	1	1	0	0	0	0	0	0	1	3.9	1000	2	B	3
558731	2169	0	1	0	0	0	0	0	0	1	3.7	1140	3	C	2
558765	2159	1	0	0	0	0	0	0	0	0	3.9	1230	1	C+	2.3
558802	2159	1	1	0	0	0	0	0	0	0	3.3	1020	4	C-	1.7
558825	2159	0	1	0	0	0	0	0	0	0	2.9	1210	4	B-	2.7
558851	2159	1	1	0	0	0	0	0	0	0	3.6	1230	4	A-	3.7
558875	2159	1	0	0	0	1	0	0	1	0	3.4	1050	2	B-	2.7
558926	2159	1	1	0	0	0	0	0	0	1	4.1	1200	1	A	4
558956	2159	1	1	0	0	0	0	0	0	0	3.8	1240	1	B+	3.3
558971	2159	1	0	0	0	1	0	0	1	1	3.3	1030	4	B+	3.3
558979	2179	1	1	0	0	0	0	0	0	0	3.4	1130	3	C	2
559041	2159	0	1	0	0	0	0	0	0	0	3.4	1460	3	C	2
559102	2159	1	1	0	0	0	0	0	0	1	3.6	1130	1	B+	3.3
559103	2159	1	0	0	0	0	0	0	0	0	3.8	1030	1	D+	1.3
559114	2159	0	0	0	0	0	0	0	0	0	3.7	1210	2	C	2
559122	2159	1	0	1	0	0	0	0	1	0	3.6	1130	3	C	2
559186	2169	1	0	0	0	0	0	0	0	0	4	1140	3	F	0
559188	2169	1	0	0	1	0	0	0	1	0	4.1	1250	1	A	4
559192	2169	0	1	0	0	0	0	0	0	1	4	1320	2	C	2
559234	2159	0	1	0	0	0	0	0	0	0	3.7	1320	2	B+	3.3
559261	2159	1	0	1	0	0	0	0	1	0	3.5	1440	3	B-	2.7
559266	2159	1	1	0	0	0	0	0	0	1	4.4	1240	2	A-	3.7
559313	2159	1	0	0	0	0	0	0	0	0	3	1030	3	C+	2.3
559330	2159	1	0	0	0	1	0	0	1	1	2.3	1100	3	D	1
559339	2189	1	1	0	0	0	0	0	0		3.1	1000	3	B-	2.7
559388	2169	0	1	0	0	0	0	0	0	0	3.2	1250	3	B	3
559395	2159	1	0	0	0	1	0	0	1	0	3.2	1010	2	D	1
559432	2169	0	0	1	0	0	0	0	1	0	2.5	1180	3	C-	1.7
559449	2169	0	1	0	0	0	0	0	0	0	2.9	1110	3	C	2
559492	2159	1	1	0	0	0	0	0	0	0	3	930	2	C	2
559541	2159	1	1	0	0	0	0	0	0	0	3.2	1120	3	D+	1.3
559549	2169	1	1	0	0	0	0	0	0	0	3	1110	2	C	2
559609	2159	1	1	0	0	0	0	0	0	0	3.2	1210	1	B-	2.7
559671	2159	1	1	0	0	0	0	0	0	1	2.9	1120	3	C-	1.7
559723	2159	1	1	0	0	0	0	0	0	0	3.6	1140	1	A	4
559724	2159	0	0	0	0	1	0	0	1	1	3.8	1210	3	B+	3.3
559738	2159	1	1	0	0	0	0	0	0	0	4.5	1180	2	A-	3.7
559740	2159	1	1	0	0	0	0	0	0	0	2.9	1170	3	C-	1.7
559794	2159	1	0	0	0	0	0	0	0	0	3.9	1380	3	C	2
559898	2159	1	0	0	1	0	0	0	1	0	3.9	980	1	C	2
559911	2159	0	0	0	1	0	0	0	1	1	2.8	1050	2	F	0
559914	2159	1	1	0	0	0	0	0	0	0	4.2	1280	3	B-	2.7
559933	2159	1	0	0	0	0	0	0	0	0	4.1	1350	2	A	4
560031	2159	1	0	0	0	1	0	0	1	1	2.8	1060	3	D	1
560066	2159	1	1	0	0	0	0	0	0	1	3.4	1110	3	F	0
560066	2169	1	1	0	0	0	0	0	0	1	3.4	1110	1	C	2
560085	2159	1	1	0	0	0	0	0	0	0	2.7	1180	4	B-	2.7
560113	2159	1	1	0	0	0	0	0	0	1	3.3	1080	2	C	2
560116	2179	1	1	0	0	0	0	0	0	0	2	1080	2	D	1
560125	2169	1	1	0	0	0	0	0	0	0	4.2	1210	4	A	4
560128	2159	1	1	0	0	0	0	0	0	0	3.4	1230	1	B-	2.7
560151	2159	1	0	0	0	0	0	0	0	0		1370	1	A	4
560306	2159	0	1	0	0	0	0	0	0	0	4.3	1340	2	A	4
560312	2159	1	1	0	0	0	0	0	0	0	3.3	1030	3	D	1
560314	2159	0	1	0	0	0	0	0	0	0	2.9	1150	1	B-	2.7
560337	2159	1	1	0	0	0	0	0	0	0	3.1	1030	3	C-	1.7
560388	2159	1	1	0	0	0	0	0	0	1	2.9	1240	1	B	3
560430	2159	1	1	0	0	0	0	0	0	0	3.3	1000	1	B	3
560454	2159	0	0	0	0	1	0	0	1	0	3.5	1000	2	B	3
560486	2159	0	1	0	0	0	0	0	0	0	3.8	1340	2	B+	3.3
560509	2159	1	0	0	0	1	0	0	1	0	2.1	1120	3	D	1
560509	2169	1	0	0	0	1	0	0	1	0	2.1	1120	4	C	2
560510	2159	1	1	0	0	0	0	0	0	0	3.6	1160	3	F	0
560526	2159	1	1	0	0	0	0	0	0	0	4.2	1280	1	A-	3.7
560527	2159	1	1	0	0	0	0	0	0	0	4.3	1100	250	C+	2.3
560537	2159	1	1	0	0	0	0	0	0	0	3.8	1130	2	C	2
560619	2159	0	1	0	0	0	0	0	0	0	3.1	1170	1	B+	3.3
560632	2159	0	1	0	0	0	0	0	0	0	3.3	1150	2	C-	1.7
560648	2159	1	0	0	0	0	0	0	0	0	3.9	1320	2	A	4
560652	2159	0	1	0	0	0	0	0	0	0	3.4	1160	1	B-	2.7
560654	2159	1	1	0	0	0	0	0	0	0	4	1310	4	A	4
560657	2179	0	0	0	1	0	0	0	1	0	2.9	1180	1	D+	1.3
560732	2159	1	1	0	0	0	0	0	0	0	4.1	1140	4	A-	3.7
560788	2159	0	1	0	0	0	0	0	0	0	3.5	1040	2	B	3
560857	2159	1	0	1	0	0	0	0	1	0	3.6	1140	1	B-	2.7
560881	2159	0	1	0	0	0	0	0	0	0	3.5	950	3	F	0
560906	2159	1	1	0	0	0	0	0	0	1	3.2	1030	1	C-	1.7
560907	2159	1	1	0	0	0	0	0	0	1	3.4	1140	4	A	4
560948	2179	1	0	0	0	1	0	0	1	1	2.9	880	200	C+	2.3
560966	2159	1	1	0	0	0	0	0	0	1	3.7	1310	250	A-	3.7
561014	2159	0	1	0	0	0	0	0	0	1	3	1220	3	A	4
561022	2159	1	1	0	0	0	0	0	0	0	3.4	1240	2	C-	1.7
561024	2159	1	0	0	0	0	0	0	0	1	3.9	1310	1	A-	3.7
561121	2159	1	0	0	1	0	0	0	1	1	3.3	1050	1	D	1
561157	2159	0	1	0	0	0	0	0	0	0	3.6	1300	2	A	4
561167	2159	1	0	0	1	0	0	0	1	1	2.6	1040	3	F	0
561167	2169	1	0	0	1	0	0	0	1	1	2.6	1040	3	C-	1.7
561256	2159	0	1	0	0	0	0	0	0	0	3.7	1130	1	C	2
561271	2159	0	1	0	0	0	0	0	0	1	3.6	1270	4	B	3
561302	2159	0	1	0	0	0	0	0	0	1	3.8	1180	3	C+	2.3
561340	2159	1	1	0	0	0	0	0	0	0	3.6	1160	2	C+	2.3
561372	2159	0	1	0	0	0	0	0	0	0	3.3	1180	3	B	3
561395	2159	0	1	0	0	0	0	0	0	0	3.9	1310	1	A	4
561409	2159	1	1	0	0	0	0	0	0	0	3.8	1220	2	B	3
561467	2159	1	0	0	0	0	0	0	0	1	3.9	1240	2	A	4
561490	2159	1	1	0	0	0	0	0	0	0	3.1	1100	1	B	3
561517	2159	1	1	0	0	0	0	0	0	0	4	1370	1	C	2
561526	2159	0	0	0	1	0	0	0	1	0	3.3	1110	250	B-	2.7
561540	2159	1	1	0	0	0	0	0	0	1	3.3	1120	3	D+	1.3
561567	2159	1	1	0	0	0	0	0	0	0	3.3	1150	2	B	3
561572	2159	1	0	0	1	0	0	0	1	0	3.5	1220	2	C+	2.3
561581	2159	1	1	0	0	0	0	0	0	0	4.3	1370	1	A	4
561585	2159	0	0	1	0	0	0	0	1	0	3	1110	3	B	3
561590	2159	0	1	0	0	0	0	0	0	0	3.7	1210	1	B-	2.7
561679	2159	1	1	0	0	0	0	0	0	1	3.7	1310	4	A-	3.7
561715	2179	1	0	0	1	0	0	0	1	1	3.4	810	1	C	2
561717	2169	1	1	0	0	0	0	0	0	0	3.5	1130	2	C	2
561737	2159	1	1	0	0	0	0	0	0	0	3.6	1180	2	B	3
561738	2159	1	1	0	0	0	0	0	0	1	3.5	1040	2	B	3
561755	2159	1	1	0	0	0	0	0	0	0	3.5	1150	2	C	2
561756	2159	1	1	0	0	0	0	0	0	0	3.7	1090	1	B-	2.7
561814	2159	1	1	0	0	0	0	0	0	0	3.4	1300	1	C	2
561827	2159	1	0	0	1	0	0	0	1	0	4.3	1280	2	A-	3.7
561838	2159	0	0	0	0	1	0	0	1	0	3.3	1260	3	B+	3.3
561860	2159	1	0	0	0	1	0	0	1	1	4.2	1230	2	A	4
561863	2159	1	0	0	0	0	0	0	0	0	3.4	1250	4	A-	3.7
561864	2159	1	1	0	0	0	0	0	0	0	3.5	1180	1	C-	1.7
561867	2179	0	0	0	0	1	0	0	1	1	2.7	850	3	F	0
561927	2159	1	1	0	0	0	0	0	0	0	3.6	1170	2	A	4
561934	2179	0	1	0	0	0	0	0	0	0	3.3	1160	3	C	2
561966	2159	0	1	0	0	0	0	0	0	0	3.3	1150	4	B+	3.3
562000	2159	1	1	0	0	0	0	0	0	0	3.7	1240	4	A-	3.7
562030	2159	1	1	0	0	0	0	0	0	1	3.4	1010	2	B+	3.3
562052	2159	1	1	0	0	0	0	0	0	0	3.2	1020	2	B-	2.7
562056	2159	0	0	0	0	0	0	0	0	0	4	1390	3	A	4
562079	2159	1	0	0	0	0	0	0	0	0	3.6	1360	3	C+	2.3
562092	2159	1	0	0	0	0	0	0	0	0	3.8	1280	3	A	4
562109	2169	1	1	0	0	0	0	0	0	0	3.5	1030	3	C	2
562128	2159	0	1	0	0	0	0	0	0	0	2.8	1000	3	D+	1.3
562130	2159	0	1	0	0	0	0	0	0	1	3.6	1040	4	A	4
562137	2159	1	0	0	1	0	0	0	1	0	3.8	1320	3	C	2
562137	2189	1	0	0	1	0	0	0	1		3.8	1320	3	A-	3.7
562175	2169	1	1	0	0	0	0	0	0	0	3.2	1000	3	F	0
562243	2159	1	1	0	0	0	0	0	0	0	3.2	1110	2	B-	2.7
562269	2159	0	1	0	0	0	0	0	0	0	2.6	1150	1	C-	1.7
562274	2159	0	1	0	0	0	0	0	0	0	3.1	1390	250	B-	2.7
562276	2159	1	1	0	0	0	0	0	0	0	3.6	1170	1	B-	2.7
562278	2159	0	1	0	0	0	0	0	0	1	2.9	1130	1	C-	1.7
562319	2159	1	0	0	0	1	0	0	1	1	3.5	1040	3	A-	3.7
562323	2159	1	1	0	0	0	0	0	0	0	3.4	930	3	B-	2.7
562338	2159	0	1	0	0	0	0	0	0	1	3	950	3	F	0
562338	2169	0	1	0	0	0	0	0	0	1	3	950	4	F	0
562348	2159	0	1	0	0	0	0	0	0	1	3.2	1120	3	C-	1.7
562357	2159	1	1	0	0	0	0	0	0	0	2.8	1160	2	C	2
562367	2159	1	1	0	0	0	0	0	0	1	3.8	1140	2	B	3
562369	2159	1	1	0	0	0	0	0	0	0	3.4	1140	2	C+	2.3
562372	2159	0	1	0	0	0	0	0	0	0	3.4	1270	2	B+	3.3
562375	2159	1	1	0	0	0	0	0	0	1	3.2	1090	2	C-	1.7
562452	2159	0	0	1	0	0	0	0	1	0	3.2	1200	2	A-	3.7
562457	2159	0	1	0	0	0	0	0	0	0	3.4	1280	2	B	3
562465	2159	1	0	1	0	0	0	0	1	0	3	1110	2	C	2
562489	2159	0	1	0	0	0	0	0	0	0	2.8	1200	2	C-	1.7
562528	2159	0	1	0	0	0	0	0	0	0	3.1	1180	3	C+	2.3
562541	2159	1	0	1	0	0	0	0	1	1	3.4	1090	1	C	2
562545	2169	0	1	0	0	0	0	0	0	1	3.1	1180	1	B	3
562578	2159	0	0	0	1	0	0	0	1	0	3.2	1110	2	D	1
562591	2159	1	1	0	0	0	0	0	0	1	2.7	1100	2	D	1
562591	2169	1	1	0	0	0	0	0	0	1	2.7	1100	2	C-	1.7
562626	2159	0	1	0	0	0	0	0	0	0	4.1	1400	2	A	4
562639	2159	1	0	0	0	1	0	0	1	1	3.7	980	1	C	2
562681	2159	1	1	0	0	0	0	0	0	0	3.1	1160	2	B-	2.7
562703	2159	0	1	0	0	0	0	0	0	1	3.6	1500	2	A	4
562713	2159	1	0	0	0	0	0	0	0	1	4.1	1340	2	A	4
562716	2159	0	0	0	0	1	0	0	1	1	2.8	960	3	C+	2.3
562736	2159	1	1	0	0	0	0	0	0	0	3.6	1270	3	A	4
562776	2169	0	1	0	0	0	0	0	0	1	3.6	1260	3	C+	2.3
562777	2159	1	0	0	1	0	0	0	1	0	2.7	1080	2	C	2
562779	2159	1	1	0	0	0	0	0	0	0	3.5	1160	2	B	3
562799	2179	0	0	0	0	0	0	0	0	1	2.9	1060	3	C	2
562812	2169	1	0	0	0	0	0	0	0	0	3.3	1010	3	C	2
562845	2159	1	0	0	1	0	0	0	1	1	4	990	1	D	1
562903	2159	1	1	0	0	0	0	0	0	0	4	1290	3	B+	3.3
562928	2179	1	0	0	0	0	0	0	0	1	3.1	1110	4	F	0
562947	2169	1	1	0	0	0	0	0	0	1	3.4	1150	2	W	0
562964	2169	1	1	0	0	0	0	0	0	0	2.5	1080	3	C+	2.3
562974	2159	0	1	0	0	0	0	0	0	0	3.2	1130	1	C	2
563038	2159	1	1	0	0	0	0	0	0	1	3.6	1200	1	B-	2.7
563090	2159	0	1	0	0	0	0	0	0	1	3.5	1250	3	B-	2.7
563121	2159	1	0	0	0	1	0	0	1	0	3.2	1170	250	D+	1.3
563126	2159	1	0	0	0	0	0	0	0	0	4.3	1240	3	B	3
563129	2169	0	0	0	0	0	0	0	0	0	3.3	1080	3	B-	2.7
563192	2159	1	0	1	0	0	0	0	1	1	3.9	1030	3	C	2
563199	2159	1	0	0	0	1	0	0	1	0	2.4	900	1	F	0
563242	2159	1	1	0	0	0	0	0	0	1	3.4	1260	3	C+	2.3
563248	2159	1	1	0	0	0	0	0	0	0	4.8	1140	2	C	2
563256	2159	0	0	0	0	1	0	0	1	1	3.4	1080	3	B+	3.3
563273	2159	0	1	0	0	0	0	0	0	0		1230	2	F	0
563344	2169	1	1	0	0	0	0	0	0	0	3.7	1080	2	A-	3.7
563356	2159	0	1	0	0	0	0	0	0	0	3.6	1360	3	A	4
563394	2159	0	0	0	0	1	0	0	1	1		970	3	F	0
563421	2159	0	1	0	0	0	0	0	0	1	3.8	1140	1	C	2
563435	2179	0	0	1	0	0	0	0	1	1	3.4	1240	2	C	2
563437	2179	0	1	0	0	0	0	0	0	0	2.9	980	4	C	2
563454	2159	0	1	0	0	0	0	0	0	1	3.6	1330	2	A	4
563464	2159	0	1	0	0	0	0	0	0	1	3.2	1200	250	C	2
563467	2159	0	1	0	0	0	0	0	0	0	3.1	1210	3	C+	2.3
563479	2159	1	0	0	0	0	0	0	0	0	3.6	1140	4	B	3
563530	2179	0	1	0	0	0	0	0	0	0	2.8	1210	2	F	0
563535	2159	1	0	0	0	0	0	0	0	0	3.9	940	2	B	3
563555	2159	1	1	0	0	0	0	0	0	0	3.4	1180	1	F	0
563559	2159	0	1	0	0	0	0	0	0	0	3	1090	3	C	2
563573	2159	1	1	0	0	0	0	0	0	0	3.1	1060	2	B-	2.7
563592	2159	1	0	0	0	1	0	0	1	1	4.1	1100	2	W	0
563629	2159	1	1	0	0	0	0	0	0	1	3.3	1020	4	B	3
563656	2179	0	1	0	0	0	0	0	0	0	3.1	1230	2	B	3
563705	2159	1	1	0	0	0	0	0	0	1	3.6	1150	3	B-	2.7
563733	2159	1	0	1	0	0	0	0	1	1	2.8	860	2	C-	1.7
563788	2159	1	0	0	0	1	0	0	1	1	4	1150	1	C	2
563788	2189	1	0	0	0	1	0	0	1		4	1150	200	B+	3.3
563797	2189	1	1	0	0	0	0	0	0		2.8	1280	1	B-	2.7
563875	2159	1	1	0	0	0	0	0	0	0	2.6	1180	3	D	1
563881	2159	1	1	0	0	0	0	0	0	0	3.2	1160	2	C	2
563890	2159	0	1	0	0	0	0	0	0	0	3.6	1200	2	B	3
563895	2159	1	0	0	0	1	0	0	1	1	3.9	1030	2	B-	2.7
563899	2159	1	1	0	0	0	0	0	0	0	2.9	990	3	C-	1.7
563900	2159	0	1	0	0	0	0	0	0	1	2.9	970	1	C+	2.3
563901	2159	0	1	0	0	0	0	0	0	1	3.3	1020	2	B-	2.7
563926	2169	0	1	0	0	0	0	0	0	0	3.5	1180	3	B	3
563930	2159	1	1	0	0	0	0	0	0	0	2.7	1080	2	C-	1.7
563961	2159	1	0	0	1	0	0	0	1	1	3.4	1040	250	C	2
563980	2159	0	1	0	0	0	0	0	0	1	3.3	1090	4	B	3
563997	2159	1	0	0	0	1	0	0	1	0	2.7	990	1	W	0
563999	2159	0	1	0	0	0	0	0	0	1	3.4	960	1	C+	2.3
564032	2159	0	1	0	0	0	0	0	0	1	3.5	1150	4	B-	2.7
564050	2169	1	0	0	0	1	0	0	1	1	3.7	1000	1	B-	2.7
564067	2159	1	0	0	0	1	0	0	1	1	3.5	860	2	C	2
564089	2159	0	0	1	0	0	0	0	1	1	3.3	950	3	D	1
564116	2159	1	0	0	1	0	0	0	1	0	3.9	1380	3	C+	2.3
564165	2159	0	0	0	0	0	0	0	0	0	3.8	1310	3	A	4
564176	2159	1	0	0	0	1	0	0	1	1	2.6	810	1	F	0
564176	2179	1	0	0	0	1	0	0	1	1	2.6	810	3	F	0
564191	2159	1	1	0	0	0	0	0	0	0	3.1	1040	2	F	0
564218	2159	0	1	0	0	0	0	0	0	1	2.9	1080	3	F	0
564220	2159	1	1	0	0	0	0	0	0	0	3.6	1020	1	D+	1.3
564224	2159	0	1	0	0	0	0	0	0	0	3.1	1160	2	F	0
564263	2159	0	1	0	0	0	0	0	0	0	3.7	1130	3	C-	1.7
564275	2159	1	1	0	0	0	0	0	0	1	3.5	1240	1	B	3
564306	2189	0	0	0	0	0	0	0	0		3.6	1220	2	C	2
564329	2169	0	1	0	0	0	0	0	0	0	3.3	1140	3	C	2
564368	2169	1	0	0	1	0	0	0	1	0	3.2	1030	1	B-	2.7
564384	2159	1	0	0	0	1	0	0	1	1	2.9	940	1	D	1
564389	2159	1	0	0	0	1	0	0	1	1	3.5	1050	3	C-	1.7
564389	2169	1	0	0	0	1	0	0	1	1	3.5	1050	3	F	0
564519	2159	0	0	1	0	0	0	0	1	1		880	2	B	3
564523	2169	0	1	0	0	0	0	0	0	0			1	A	4
564547	2159	1	1	0	0	0	0	0	0	1	3.3	1150	1	C-	1.7
564560	2169	0	1	0	0	0	0	0	0	0	2.6	1080	3	C	2
564567	2169	1	1	0	0	0	0	0	0	.	3	1290	3	C	2
564580	2159	1	1	0	0	0	0	0	0	1	3.3	980	1	D+	1.3
564596	2159	0	1	0	0	0	0	0	0	0	2.7	960	4	F	0
564596	2169	0	1	0	0	0	0	0	0	0	2.7	960	2	D	1
564666	2159	1	0	0	0	0	0	0	0	1	3.3	1130	2	F	0
564672	2179	1	1	0	0	0	0	0	0	1	3.7	1020	3	C-	1.7
564820	2159	0	1	0	0	0	0	0	0	0	3.8	1250	1	C+	2.3
564898	2169	0	1	0	0	0	0	0	0	0	3.8	1200	3	B-	2.7
564969	2159	0	1	0	0	0	0	0	0	1	3.5	1260	2	D	1
564973	2159	1	0	0	0	1	0	0	1	0	3.2	1080	4	C+	2.3
564974	2159	0	1	0	0	0	0	0	0	0	3.2	1210	4	A-	3.7
565001	2159	1	0	1	0	0	0	0	1	1	3.5	1010	2	C	2
565046	2159	1	0	0	1	0	0	0	1	0	2.8	1130	3	C-	1.7
565046	2189	1	0	0	1	0	0	0	1		2.8	1130	1	A	4
565065	2169	0	1	0	0	0	0	0	0	1	3.4	1210	3	B-	2.7
565072	2159	1	1	0	0	0	0	0	0	1	3.5	1150	1	B+	3.3
565171	2159	1	0	0	0	1	0	0	1	1	4.1	860	2	B-	2.7
565190	2159	0	1	0	0	0	0	0	0	0	2.7	1190	3	B-	2.7
565243	2169	1	1	0	0	0	0	0	0	0	3.7	1140	3	B	3
565305	2159	0	0	0	0	0	0	0	0	0	3	1040	2	D	1
565320	2159	1	1	0	0	0	0	0	0	0	3.2	1040	3	C	2
565323	2169	1	0	0	1	0	0	0	1	1	4.2	800	2	D+	1.3
565408	2169	1	1	0	0	0	0	0	0	0	4	1210	2	B-	2.7
565482	2159	1	0	0	0	1	0	0	1	1	3	880	3	C	2
565485	2159	1	1	0	0	0	0	0	0	0	3	1130	2	F	0
565486	2159	0	1	0	0	0	0	0	0	0	3.7	1220	2	B	3
565508	2169	1	0	0	1	0	0	0	1	1	3.7	1010	4	C	2
565513	2169	1	1	0	0	0	0	0	0	1	4.1	1330	1	A	4
565515	2169	1	0	0	0	1	0	0	1	1	4	990	2	B	3
565531	2159	0	0	0	0	1	0	0	1	1	3.2	1020	3	C-	1.7
565544	2159	0	1	0	0	0	0	0	0	0	2.6	1100	3	C-	1.7
565620	2169	0	1	0	0	0	0	0	0	0			3	B+	3.3
565638	2159	0	0	0	0	1	0	0	1	1	2.7	800	3	D	1
565680	2159	1	1	0	0	0	0	0	0	1	3.7	900	2	F	0
565730	2169	0	0	0	0	1	0	0	1	0	2.2	1020	3	C-	1.7
565741	2169	0	0	0	0	0	0	0	0	1	3.3	1170	3	B-	2.7
565750	2159	1	0	0	0	1	0	0	1	1	2.8	1020	1	A	4
565775	2159	1	1	0	0	0	0	0	0	0	3	1110	3	D+	1.3
565813	2189	1	0	0	0	1	0	0	1		2.4	790	3	C+	2.3
565823	2159	0	0	1	0	0	0	0	1	0	3.6	920	2	B	3
565846	2169	1	0	1	0	0	0	0	1	1		860	1	F	0
565848	2159	0	0	0	1	0	0	0	1	0	3.9	1180	3	C	2
565856	2159	0	0	0	0	1	0	0	1	0	2.9	1130	1	D+	1.3
565921	2159	0	1	0	0	0	0	0	0	0	3.4	1270	4	A	4
565999	2169	0	0	0	0	0	0	0	0	1	2.8	1000	3	B-	2.7
566051	2159	1	0	1	0	0	0	0	1	1	1.8	850	2	F	0
566092	2159	1	0	0	0	1	0	0	1	1	2.8	870	2	C	2
566107	2189	0	0	0	0	1	0	0	1		2.9	1040	200	B-	2.7
566138	2159	1	1	0	0	0	0	0	0	0	3.2	1120	3	D	1
566190	2169	1	0	0	0	1	0	0	1	1	3.9	940	3	F	0
566203	2159	0	0	0	0	1	0	0	1	1	2.9	890	1	F	0
566226	2159	1	1	0	0	0	0	0	0	0	3.7	1110	2	A-	3.7
566264	2159	1	1	0	0	0	0	0	0	0	4	1310	2	A	4
566284	2169	0	1	0	0	0	0	0	0	0	3.1	1110	1	B-	2.7
566357	2159	1	0	1	0	0	0	0	1	1	3.3	1000	1	F	0
566416	2159	0	0	0	0	0	0	0	0	0	3.3	780	3	F	0
566446	2179	1	0	1	0	0	0	0	1	1	2.8	800	2	F	0
566446	2189	1	0	1	0	0	0	0	1		2.8	800	200	F	0
566471	2189	0	0	0	0	1	0	0	1			980	2	W
566474	2189	1	1	0	0	0	0	0	0		3.7	1130	3	B	3
566485	2169	1	0	0	0	1	0	0	1	1	3	860	2	B	3
566494	2159	0	0	0	1	0	0	0	1	0	3.4	1210	1	C-	1.7
566517	2169	1	1	0	0	0	0	0	0	1	2.1	850	3	F	0
566520	2159	1	0	0	0	0	0	0	0	1	3.3	850	2	D	1
566555	2159	0	0	0	0	1	0	0	1	1	2.7	820	1	C-	1.7
566563	2169	0	0	0	0	1	0	0	1	1	3.2	890	3	B	3
566592	2159	1	0	0	0	1	0	0	1	1	2.7	870	2	D	1
566592	2169	1	0	0	0	1	0	0	1	1	2.7	870	3	C	2
566596	2159	1	0	0	0	1	0	0	1	1	2.5	1070	2	F	0
566707	2169	1	1	0	0	0	0	0	0	0	3.7	1480	3	A	4
566769	2159	0	0	0	0	1	0	0	1	1	3	1260	1	B-	2.7
566798	2159	0	0	0	0	0	0	0	0	1			2	B+	3.3
566898	2179	0	1	0	0	0	0	0	0	1	2.8	1000	3	C	2
566950	2159	0	1	0	0	0	0	0	0	0	3.7	1130	1	A	4
566951	2159	0	1	0	0	0	0	0	0	0	3.4	1100	2	B	3
567091	2169	0	1	0	0	0	0	0	0	1	3.2	1040	3	F	0
567112	2159	0	1	0	0	0	0	0	0	1	3.4	1130	1	C	2
567207	2169	0	1	0	0	0	0	0	0	1	2.5	1070	2	C	2
567258	2159	1	1	0	0	0	0	0	0	0	3.4	1160	3	C+	2.3
567305	2159	1	0	1	0	0	0	0	1	0	2.7	1080	3	C-	1.7
567344	2159	1	0	0	0	0	0	1	1	1	3.2	1190	1	B-	2.7
567368	2159	0	1	0	0	0	0	0	0	0	3.5	1140	1	D	1
567370	2159	0	1	0	0	0	0	0	0	0	2.8	1060	4	B	3
567417	2159	1	1	0	0	0	0	0	0	0	3.7	1130	4	A	4
567507	2159	1	1	0	0	0	0	0	0	0	3.8	1310	3	B	3
567529	2159	0	1	0	0	0	0	0	0	0	3.1	1100	2	B	3
567597	2159	1	0	0	0	1	0	0	1	1	3.3	1110	3	D+	1.3
567706	2159	1	0	0	0	0	0	0	0	0		1410	1	B-	2.7
567796	2159	1	1	0	0	0	0	0	0	1	3.6	1200	4	B+	3.3
567875	2159	0	0	0	0	1	0	0	1	1	3.6	950	3	C+	2.3
567880	2159	1	1	0	0	0	0	0	0	0	3	1160	1	C-	1.7
567882	2159	0	1	0	0	0	0	0	0	0	3.2	1140	3	F	0
567933	2159	1	1	0	0	0	0	0	0	0	3	1140	3	B	3
567944	2159	0	1	0	0	0	0	0	0	0	3.1	1070	2	B	3
567992	2159	0	1	0	0	0	0	0	0	0	3.3	1260	1	B-	2.7
568048	2159	0	1	0	0	0	0	0	0	0	3.5	1170	4	B	3
568059	2179	1	0	0	1	0	0	0	1	1	4.2	1270	1	A	4
568135	2159	0	1	0	0	0	0	0	0	0	2.8	1090	4	C+	2.3
568215	2159	0	1	0	0	0	0	0	0	1	4.1	1250	3	B-	2.7
568255	2159	0	1	0	0	0	0	0	0	0	3	1050	3	C-	1.7
568258	2159	1	1	0	0	0	0	0	0	0	3.1	980	4	C	2
568285	2169	1	0	0	1	0	0	0	1	1		1040	4	C	2
568316	2159	1	1	0	0	0	0	0	0	1	3.1	1110	2	B	3
568363	2159	0	1	0	0	0	0	0	0	0	3.4	1230	4	C+	2.3
568390	2169	0	1	0	0	0	0	0	0	0	3.2	1130	2	B	3
568420	2159	1	1	0	0	0	0	0	0	0	3.4	1110	1	F	0
568422	2159	1	0	0	1	0	0	0	1	1	3.4	950	1	F	0
568528	2159	0	1	0	0	0	0	0	0	0	3.4	1100	3	C-	1.7
568567	2159	1	1	0	0	0	0	0	0	0	4.1	1160	1	C-	1.7
568610	2169	1	1	0	0	0	0	0	0	1	3.5	1210	2	C	2
568827	2159	1	1	0	0	0	0	0	0	1	2.7	1100	3	D	1
568827	2169	1	1	0	0	0	0	0	0	1	2.7	1100	2	B	3
568846	2159	0	1	0	0	0	0	0	0	0	3.5	1170	3	C+	2.3
568848	2159	1	0	0	0	0	0	0	0	0	4	1210	2	A	4
568936	2159	1	1	0	0	0	0	0	0	0	3	1110	3	C+	2.3
568962	2159	1	1	0	0	0	0	0	0	1	3.7	1110	4	A-	3.7
568995	2159	1	0	1	0	0	0	0	1	0	3.4	940	2	A	4
569003	2169	0	0	0	0	0	0	0	0	0	3.4	1240	2	F	0
569306	2169	0	1	0	0	0	0	0	0	0			4	C	2
569357	2159	1	0	1	0	0	0	0	1	1	3.7	990	1	C-	1.7
569380	2159	0	1	0	0	0	0	0	0	0	3.2	1380	4	A	4
569425	2159	1	1	0	0	0	0	0	0	0	3.2	1040	2	D+	1.3
569479	2159	1	0	0	1	0	0	0	1	0	3.5	1180	4	B	3
569588	2159	1	1	0	0	0	0	0	0	0	3.7	1280	2	C	2
569640	2159	0	1	0	0	0	0	0	0	0	3.3	1140	4	B+	3.3
569683	2159	1	0	0	1	0	0	0	1	0	2.7	1110	2	C+	2.3
569695	2159	1	1	0	0	0	0	0	0	0	4.2	1080	3	B-	2.7
569733	2179	0	1	0	0	0	0	0	0	0	2.8	1260	4	A-	3.7
569735	2179	1	1	0	0	0	0	0	0	0	2.8	1000	3	B-	2.7
569737	2159	1	1	0	0	0	0	0	0	1	3.4	1280	4	B+	3.3
569831	2159	0	1	0	0	0	0	0	0	0	2.6	1120	2	B-	2.7
569884	2159	0	1	0	0	0	0	0	0	0	3	1130	4	C-	1.7
569924	2159	0	0	0	0	0	0	0	0	1	3.2	1130	1	B-	2.7
569935	2169	1	1	0	0	0	0	0	0	0	2.9	1090	3	B-	2.7
569991	2189	0	1	0	0	0	0	0	0		2.4	970	3	C	2
[truncated: 2,598 more rows]
